# Supplementary material for: Chemogenomic Screen for Imipenem Resistance in Gram-Negative Bacteria
Source: mSystems. 2019 Nov 19;4(6):e00465-19. doi: 10.1128/mSystems.00465-19 (PMC6867876; doi:10.1128/mSystems.00465-19)
Supplement: TABLE S2 [file mSystems.00465-19-st002.xlsx]

## Sheet: All_mutations_EC_IMP
Table S2. E. coli mutants and their corresponding mutations
E. coli Mutant Number	Gene_ID	Old_Gene_ID	Score	Chromosome	Position of the mutation on the chromosome	Nucleotide WT	Nucleotide Mut	Codon WT	Codon Mut	Aminoacid WT	Aminoacid Mut	Position of the mutation in the gene	Position of the mutation in the protein	Protein Function	Protein Nub	COG_ID	COG_letter	COG_name
M1	DR76_RS00095	DR76_19	931	NZ_CP009072.1	19420	G	A	GAC	AAC	D	N	1765	589	MolR family transcriptional regulator	WP_001215659.1	COG3831	K	WGR domain
M1	DR76_RS00190	DR76_37	1184	NZ_CP009072.1	44630	G	A	GGC	AGC	G	S	964	322	D-lactate dehydrogenase	WP_000097371.1	COG0277	C	FAD/FMN-containing dehydrogenase
M1	DR76_RS00195	DR76_38	1395	NZ_CP009072.1	45636	G	A	CAT	TAT	H	Y	718	240	D-alanyl-D-alanine endopeptidase	WP_001443079.1	COG1686	M	D-alanyl-D-alanine carboxypeptidase
M1	DR76_RS26070		1215	NZ_CP009072.1	83992	G	A	CAC	TAC	H	Y	7	3	hypothetical protein	WP_071526267.1	-1	na	na
M1	DR76_RS01555	DR76_298	1010	NZ_CP009072.1	335567	G	A	GCC	GTC	A	V	809	270	divalent metal cation transporter	WP_000186369.1	COG1914	P	Mn2+ and Fe2+ transporters of the NRAMP family
M1	DR76_RS01630	DR76_312	1611	NZ_CP009072.1	346802	G	A	GCG	GTG	A	V	239	80	xanthosine phosphorylase	WP_000283878.1	COG0005	F	Purine nucleoside phosphorylase
M1	DR76_RS01765	DR76_339	1338	NZ_CP009072.1	372870	G	A	CGC	CAC	R	H	818	273	coproporphyrinogen III oxidase	WP_001298446.1	COG0408	H	Coproporphyrinogen III oxidase
M1	DR76_RS07430	DR76_1435	1628	NZ_CP009072.1	1546590	C	T	CGC	TGC	R	C	286	96	bifunctional [glutamate--ammonia ligase]-adenylyl-L-tyrosine phosphorylase/[glutamate--ammonia-ligase] adenylyltransferase	WP_001305110.1	COG1391	O	Glutamine synthetase adenylyltransferase
M1	DR76_RS08150	DR76_1576	1868	NZ_CP009072.1	1692741	G	A	TCC	TTC	S	F	1679	560	autotransporter domain-containing protein	WP_000820369.1	COG3468	MU	Type V secretory pathway
M1	DR76_RS10325	DR76_1986	1687	NZ_CP009072.1	2125613	G	A	CGT	CAT	R	H	788	263	signal recognition particle protein	WP_000460035.1	COG0541	U	Signal recognition particle GTPase
M1	DR76_RS11030	DR76_2125	1774	NZ_CP009072.1	2277099	G	A	CGC	TGC	R	C	199	67	LysR family transcriptional regulator	WP_000354954.1	COG0583	K	DNA-binding transcriptional regulator
M1	DR76_RS11735	DR76_2264	1823	NZ_CP009072.1	2420166	G	A	GCA	ACA	A	T	421	141	3-keto-L-gulonate-6-phosphate decarboxylase ulaD	WP_000056760.1	COG0269	G	3-keto-L-gulonate-6-phosphate decarboxylase
M1	DR76_RS14105	DR76_2715	1521	NZ_CP009072.1	2901832	C	T	GCT	ACT	A	T	7	3	Rcs stress response system protein RcsF	WP_001202329.1	-1	na	na
M1	DR76_RS14795	DR76_2846	1312	NZ_CP009072.1	3073617	G	A	CCC	TCC	P	S	424	142	integrase	WP_024174323.1	COG0582	LX	Integrase
M1	DR76_RS15015	DR76_2887	1020	NZ_CP009072.1	3110652	C	T	GTC	ATC	V	I	241	81	amino acid exporter for phenylalanine%2C threonine	WP_001212226.1	COG0697	GER	Permease of the drug/metabolite transporter (DMT) superfamily
M1	DR76_RS15100	DR76_2905	1379	NZ_CP009072.1	3123080	C	T	GTG	ATG	V	M	799	267	flagellum-specific ATP synthase FliL	WP_000213277.1	COG1157	NU	Flagellar biosynthesis/type III secretory pathway ATPase
M1	DR76_RS15105	DR76_2906	1090	NZ_CP009072.1	3124381	C	T	GAA	AAA	E	K	184	62	flagellar assembly protein FliH	WP_001282674.1	COG1317	NU	Flagellar biosynthesis/type III secretory pathway protein FliH
M1	DR76_RS15245	DR76_2931	1177	NZ_CP009072.1	3147870	C	T	CCA	TCA	P	S	418	140	DNA-binding response regulator	WP_000611328.1	COG2197	TK	DNA-binding response regulator
M1	DR76_RS15465	DR76_2974	992	NZ_CP009072.1	3188721	C	T	GGG	GAG	G	E	383	128	isochorismatase	WP_000891621.1	COG1335	HR	Nicotinamidase-related amidase
M1	DR76_RS16030	DR76_3074	602	NZ_CP009072.1	3289139	G	A	GGA	AGA	G	R	1846	616	DNA topoisomerase III	WP_001235780.1	COG0550	L	DNA topoisomerase IA
M1	DR76_RS16725	DR76_3208	1429	NZ_CP009072.1	3420965	C	T	GCA	ACA	A	T	847	283	electron transport complex subunit D	WP_000231933.1	COG4658	C	Na+-translocating ferredoxin:NAD+ oxidoreductase RNF
M1	DR76_RS16770	DR76_3216	932	NZ_CP009072.1	3429855	C	T	TGG	TGA	W	*	54	18	pyridoxal phosphate-dependent aminotransferase	WP_000459361.1	COG1168	ER	Bifunctional PLP-dependent enzyme with beta-cystathionase and maltose regulon repressor activities
M1	DR76_RS16935	DR76_3248	1376	NZ_CP009072.1	3466868	G	A	CCA	CTA	P	L	203	68	dimethyl sulfoxide reductase anchor subunit	WP_000526507.1	COG3302	C	DMSO reductase anchor subunit
M1	DR76_RS18120	DR76_3465	1283	NZ_CP009072.1	3703549	C	T	GAG	AAG	E	K	49	17	LysR family transcriptional regulator	WP_000817700.1	COG0583	K	DNA-binding transcriptional regulator
M1	DR76_RS18310	DR76_3502	1513	NZ_CP009072.1	3742111	C	T	GCT	ACT	A	T	241	81	MexE family multidrug efflux RND transporter periplasmic adaptor subunit	WP_000873806.1	COG0845	MV	Multidrug efflux pump subunit AcrA (membrane-fusion protein)
M1	DR76_RS18560	DR76_3546	912	NZ_CP009072.1	3788100	G	A	GCT	GTT	A	V	374	125	oligopeptide transport ATP-binding protein OppF	WP_000994905.1	COG4608	E	ABC-type oligopeptide transport system
M1	DR76_RS18895	DR76_3614	850	NZ_CP009072.1	3860543	G	A	GAA	AAA	E	K	1549	517	K+/H+ antiporter NhaP2	WP_000340206.1	COG3263	CP	NhaP-type Na+/H+ and K+/H+ antiporter with C-terminal TrkAC and CorC domains
M1	DR76_RS19095	DR76_3648	1323	NZ_CP009072.1	3889523	C	T	ACA	ATA	T	I	596	199	manganese transporter	WP_000983716.1	COG1121	P	ABC-type Mn2+/Zn2+ transport system
M1	DR76_RS20075	DR76_3827	1264	NZ_CP009072.1	4029538	C	T	GAA	AAA	E	K	670	224	cell division protein YceG	WP_000756838.1	COG1559	D	Cell division protein YceG
M1	DR76_RS20080	DR76_3828	1299	NZ_CP009072.1	4030607	C	T	GGT	GAT	G	D	413	138	aminodeoxychorismate lyase	WP_000478680.1	COG0115	EH	Branched-chain amino acid aminotransferase/4-amino-4-deoxychorismate lyase
M1	DR76_RS20140	DR76_3839	983	NZ_CP009072.1	4042023	C	T	CAA	TAA	Q	*	2074	692	ribonuclease E	WP_000827407.1	COG1530	J	Ribonuclease G or E
M1	DR76_RS20305	DR76_3871	1361	NZ_CP009072.1	4070327	C	T	CCC	TCC	P	S	193	65	SecY/SecA suppressor protein	WP_001295957.1	-1	na	na
M1	DR76_RS23095	DR76_4408	1418	NZ_CP009072.1	4629736	C	T	CGC	CAC	R	H	3152	1051	enterobactin synthase subunit F	WP_000077767.1	COG1020	Q	Non-ribosomal peptide synthetase component F
M1	DR76_RS23560	DR76_4494	1722	NZ_CP009072.1	4729852	C	T	CAC	TAC	H	Y	853	285	MexE family multidrug efflux RND transporter periplasmic adaptor subunit	WP_001295833.1	COG0845	MV	Multidrug efflux pump subunit AcrA (membrane-fusion protein)
M1	DR76_RS23820	DR76_4546	1605	NZ_CP009072.1	4782559	C	T	GCT	GTT	A	V	68	23	nucleoside-specific channel-forming protein Tsx	WP_001295827.1	COG3248	M	Nucleoside-specific outer membrane channel protein Tsx
M1	DR76_RS23895	DR76_4561	1154	NZ_CP009072.1	4802624	C	T	GCC	GTC	A	V	617	206	MFS transporter AraJ	WP_001304835.1	COG2814	G	Predicted arabinose efflux permease
M1	DR76_RS23900	DR76_4562	1277	NZ_CP009072.1	4804092	C	T	AGC	AAC	S	N	278	93	fructokinase	WP_001219315.1	COG1940	KG	Sugar kinase of the NBD/HSP70 family
M1	DR76_RS24655	DR76_4703	1501	NZ_CP009072.1	4974206	T	A	AGT	TGT	S	C	538	180	hypothetical protein	WP_038429283.1	COG3210	U	Large exoprotein involved in heme utilization or adhesion
M1	DR76_RS28805		1530	NZ_CP009072.1	5028448	G	A	GTG	ATG	V	M	277	93	hypothetical protein	WP_000929389.1	COG4917	E	Ethanolamine utilization protein EutP
M1	DR76_RS25055	DR76_4775	1290	NZ_CP009072.1	5047104	G	A	GGC	AGC	G	S	451	151	bifunctional phosphoribosyl-AMP cyclohydrolase/phosphoribosyl-ATP diphosphatase	WP_000954917.1	COG0139	E	Phosphoribosyl-AMP cyclohydrolase
M1	DR76_RS25080	DR76_4780	918	NZ_CP009072.1	5054253	G	A	CGC	TGC	R	C	196	66	mannose-1-phosphate guanylyltransferase/mannose-6-phosphate isomerase	WP_001297922.1	COG0662	G	Mannose-6-phosphate isomerase
M1	DR76_RS25180	DR76_4800	1274	NZ_CP009072.1	5077947	C	T	CGA	CAA	R	Q	461	154	colanic acid biosynthesis acetyltransferase WcaF	WP_001153560.1	COG0110	R	Acetyltransferase (isoleucine patch superfamily)
M1	DR76_RS25725	DR76_4907	1671	NZ_CP009073.1	44392	C	T	CCG	CTG	P	L	290	97	major capsid protein	WP_001132883.1	COG1537	J	Stalled ribosome rescue protein Dom34
M1	NZ_CP009072.1-intergenic279		1124	NZ_CP009072.1	307415	G	A
M1	NZ_CP009072.1-intergenic958		2078	NZ_CP009072.1	1026065	C	T
M1	NZ_CP009072.1-intergenic1740		1394	NZ_CP009072.1	1799779	G	A
M1	NZ_CP009072.1-intergenic2426		71	NZ_CP009072.1	2510865	C	T
M1	NZ_CP009072.1-intergenic2426		330	NZ_CP009072.1	2511008	A	G
M1	NZ_CP009072.1-intergenic2978		718	NZ_CP009072.1	3106939	C	T
M1	NZ_CP009072.1-intergenic3562		1199	NZ_CP009072.1	3654540	G	A
M1	NZ_CP009072.1-intergenic3786		1308	NZ_CP009072.1	3885164	C	T
M1	NZ_CP009072.1-intergenic4795		1543	NZ_CP009072.1	4851685	C	T
M1	NZ_CP009074.1-intergenic9		1927	NZ_CP009074.1	8553	C	T
M2	DR76_RS00185	DR76_36	927	NZ_CP009072.1	43110	G	A	CCG	CTG	P	L	362	121	beta-glucosidase BglX	WP_000871498.1	COG1472	G	Periplasmic beta-glucosidase and related glycosidases
M2	DR76_RS00310	DR76_59	1453	NZ_CP009072.1	67197	G	A	TCC	TTC	S	F	1064	355	catecholate siderophore receptor CirA	WP_000489277.1	COG4771	P	Outer membrane receptor for ferrienterochelin and colicins
M2	DR76_RS00755	DR76_141	1257	NZ_CP009072.1	147007	G	A	CGG	TGG	R	W	1003	335	two-component system sensor histidine kinase RcsC	WP_000876055.1	COG0784	T	CheY chemotaxis protein or a CheY-like REC (receiver) domain
M2	DR76_RS01505	DR76_289	597	NZ_CP009072.1	325602	C	T	CGG	TGG	R	W	805	269	AraC family transcriptional regulator	WP_000646857.1	COG2207	K	AraC-type DNA-binding domain and AraC-containing proteins
M2	DR76_RS01715	DR76_329	1567	NZ_CP009072.1	362922	C	T	CGC	CAC	R	H	806	269	sulfate/thiosulfate ABC transporter permease CysT	WP_000458409.1	COG0555	P	ABC-type sulfate transport system
M2	DR76_RS01730	DR76_332	1283	NZ_CP009072.1	366032	G	A	GTA	ATA	V	I	61	21	N-acetylmuramic acid 6-phosphate etherase	WP_001175629.1	COG2103	M	N-acetylmuramic acid 6-phosphate (MurNAc-6-P) etherase
M2	DR76_RS01760	DR76_338	1131	NZ_CP009072.1	371903	G	A	GAA	AAA	E	K	724	242	N-acetylmuramoyl-L-alanine amidase AmiA	WP_000102907.1	COG0860	M	N-acetylmuramoyl-L-alanine amidase
M2	DR76_RS02465	DR76_475	1332	NZ_CP009072.1	535524	G	A	GCA	GTA	A	V	761	254	glutamate racemase	WP_001529515.1	COG0796	M	Glutamate racemase
M2	DR76_RS02505	DR76_482	1456	NZ_CP009072.1	545511	G	A	CAC	TAC	H	Y	340	114	DNA-binding transcriptional regulator OxyR	WP_001025939.1	COG0583	K	DNA-binding transcriptional regulator
M2	DR76_RS02790	DR76_538	1812	NZ_CP009072.1	609798	C	T	CGT	TGT	R	C	316	106	two-component sensor histidine kinase	WP_000580417.1	COG2205	T	K+-sensing histidine kinase KdpD
M2	DR76_RS04600	DR76_884	1862	NZ_CP009072.1	975332	C	T	GCT	ACT	A	T	3583	1195	adhesin	WP_001033292.1	COG5295	UW	Autotransporter adhesin
M2	DR76_RS04810	DR76_925	1742	NZ_CP009072.1	1023555	G	A	GCT	ACT	A	T	688	230	glycine--tRNA ligase subunit beta	WP_001291788.1	COG0751	J	Glycyl-tRNA synthetase
M2	DR76_RS07080	DR76_1368	1944	NZ_CP009072.1	1473633	G	A	ATG	ATA	M	I	1056	352	MFS transporter	WP_000979025.1	COG2271	G	Sugar phosphate permease
M2	DR76_RS10445	DR76_2010	2154	NZ_CP009072.1	2149264	C	T	AGC	AAC	S	N	200	67	type I pantothenate kinase	WP_000023081.1	COG1072	H	Panthothenate kinase
M2	DR76_RS10970	DR76_2113	1127	NZ_CP009072.1	2263347	C	T	GTA	ATA	V	I	538	180	sensor histidine kinase	WP_000704419.1	COG4191	T	Signal transduction histidine kinase regulating C4-dicarboxylate transport system
M2	DR76_RS14005	DR76_2695	1207	NZ_CP009072.1	2881657	G	A	GTG	ATG	V	M	226	76	UDP-3-O-(3-hydroxymyristoyl)glucosamine N-acyltransferase	WP_001139282.1	COG1044	M	UDP-3-O-[3-hydroxymyristoyl] glucosamine N-acyltransferase
M2	DR76_RS14760	DR76_2839	921	NZ_CP009072.1	3053293	C	T	GAT	AAT	D	N	5584	1862	polyketide synthase	WP_000369530.1	COG0236	IQ	Acyl carrier protein
M2	DR76_RS15100	DR76_2905	781	NZ_CP009072.1	3122935	C	T	GGC	GAC	G	D	944	315	flagellum-specific ATP synthase FliL	WP_000213277.1	COG1157	NU	Flagellar biosynthesis/type III secretory pathway ATPase
M2	DR76_RS15190	DR76_2921	884	NZ_CP009072.1	3138016	C	T	AGC	AAC	S	N	635	212	flagellar filament capping protein FliD	WP_000146770.1	COG1345	N	Flagellar capping protein FliD
M2	DR76_RS15645	DR76_3008	880	NZ_CP009072.1	3218180	C	T	CGC	CAC	R	H	1409	470	ribosomal RNA small subunit methyltransferase F	WP_001704100.1	COG0144	J	16S rRNA C967 or C1407 C5-methylase
M2	DR76_RS15670	DR76_3013	1164.97	NZ_CP009072.1	3225098	TAAAGG	T	na	na	na	na	104	35	tail-specific protease	WP_001055794.1	COG0793	O	C-terminal processing protease CtpA/Prc
M2	DR76_RS15905	DR76_3051	1169	NZ_CP009072.1	3261395	C	T	CGC	CAC	R	H	815	272	GGDEF domain-containing protein	WP_001298230.1	COG2199	T	GGDEF domain
M2	DR76_RS16005	DR76_3071	1140	NZ_CP009072.1	3284961	C	T	GAG	AAG	E	K	457	153	signal peptide peptidase SppA	WP_001259835.1	COG0616	O	Periplasmic serine protease
M2	DR76_RS16925	DR76_3245	674	NZ_CP009072.1	3464897	C	T	ATG	ATA	M	I	504	168	voltage-gated ClC-type chloride channel ClcB	WP_014639617.1	COG0038	P	H+/Cl- antiporter ClcA
M2	DR76_RS27420		922	NZ_CP009072.1	3876100	G	A	CCC	CTC	P	L	116	39	hypothetical protein	WP_001304446.1	-1	na	na
M2	DR76_RS19460	DR76_3713	1219	NZ_CP009072.1	3934845	G	A	GCG	ACG	A	T	115	39	hypothetical protein	WP_001327280.1	-1	na	na
M2	DR76_RS20075	DR76_3827	1094	NZ_CP009072.1	4030205	C	T	ATG	ATA	M	I	3	1	cell division protein YceG	WP_000756838.1	COG1559	D	Cell division protein YceG
M2	DR76_RS20185	DR76_3848	1132	NZ_CP009072.1	4051815	A	C	GAT	GAG	D	E	645	215	flagellar hook assembly protein FlgD	WP_000020492.1	COG1843	N	Flagellar hook assembly protein FlgD
M2	DR76_RS20865	DR76_3983	1042	NZ_CP009072.1	4175029	G	A	TGT	TAT	C	Y	1838	613	membrane protein	WP_000185758.1	COG4258	R	Predicted exporter
M2	DR76_RS21075	DR76_4023	767	NZ_CP009072.1	4219666	G	A	AGC	AAC	S	N	110	37	pyrimidine utilization flavin reductase protein F	WP_001028102.1	COG1853	C	NADH-FMN oxidoreductase RutF
M2	DR76_RS21525	DR76_4107	1403	NZ_CP009072.1	4314249	G	A	CGT	TGT	R	C	544	182	3-phosphoserine/phosphohydroxythreonine aminotransferase	WP_000057158.1	COG1932	HE	Phosphoserine aminotransferase
M2	DR76_RS21570	DR76_4116	941	NZ_CP009072.1	4325681	G	A	GCT	GTT	A	V	128	43	dimethylsulfoxide reductase%2C chain B	WP_000213094.1	COG0437	C	Fe-S-cluster-containing dehydrogenase component
M2	DR76_RS21915	DR76_4183	886	NZ_CP009072.1	4401610	C	T	GGG	AGG	G	R	850	284	beta-aspartyl-peptidase	WP_000513800.1	COG1446	E	Isoaspartyl peptidase or L-asparaginase
M2	DR76_RS22585	DR76_4309	1219	NZ_CP009072.1	4531330	C	T	TCG	TTG	S	L	317	106	putrescine-ornithine antiporter	WP_000075845.1	COG0531	E	Amino acid transporter
M2	DR76_RS22820	DR76_4354	1199	NZ_CP009072.1	4574517	C	T	CCG	CTG	P	L	20	7	leucine--tRNA ligase	WP_001157896.1	COG0495	J	Leucyl-tRNA synthetase
M2	DR76_RS23045	DR76_4398	1005	NZ_CP009072.1	4618174	C	T	GGG	AGG	G	R	475	159	2%2C3-dihydro-2%2C3-dihydroxybenzoate dehydrogenase	WP_000347672.1	COG1028	IQR	NAD(P)-dependent dehydrogenase
M2	DR76_RS23675	DR76_4518	960	NZ_CP009072.1	4755004	G	A	GCG	GTG	A	V	740	247	Lon protease	WP_001295325.1	COG0466	O	ATP-dependent Lon protease
M2	DR76_RS24655	DR76_4703	1058	NZ_CP009072.1	4974206	T	A	AGT	TGT	S	C	538	180	hypothetical protein	WP_038429283.1	COG3210	U	Large exoprotein involved in heme utilization or adhesion
M2	DR76_RS24920	DR76_4750	813	NZ_CP009072.1	5026304	G	A	GGC	AGC	G	S	436	146	hypothetical protein	WP_001351157.1	COG2003	L	DNA repair protein RadC
M2	NZ_CP009072.1-intergenic2360		1316	NZ_CP009072.1	2435352	T	C
M2	NZ_CP009072.1-intergenic2426		64	NZ_CP009072.1	2510865	C	T
M2	NZ_CP009072.1-intergenic2426		193	NZ_CP009072.1	2511008	A	G
M2	NZ_CP009072.1-intergenic4068		995	NZ_CP009072.1	4111216	G	A
M2	NZ_CP009072.1-intergenic4145		57	NZ_CP009072.1	4182269	G	A
M2	NZ_CP009072.1-intergenic4661		1539	NZ_CP009072.1	4713200	G	A
M2	NZ_CP009072.1-intergenic4795		1157	NZ_CP009072.1	4851685	C	T
M3	DR76_RS02795	DR76_539	1814	NZ_CP009072.1	611608	C	T	GGC	GAC	G	D	29	10	MOSC domain-containing protein	WP_001270237.1	COG2258	S	Uncharacterized conserved protein YiiM
M3	DR76_RS03010	DR76_579	2034	NZ_CP009072.1	651033	C	T	GCT	GTT	A	V	335	112	glutamine synthetase	WP_001271717.1	COG0174	E	Glutamine synthetase
M3	DR76_RS03255	DR76_629	1824	NZ_CP009072.1	702672	C	T	GCC	GTC	A	V	863	288	DUF1116 domain-containing protein	WP_001093932.1	COG0074	C	Succinyl-CoA synthetase
M3	DR76_RS03875	DR76_749	2207	NZ_CP009072.1	832960	C	T	CCG	TCG	P	S	649	217	hypothetical protein	WP_001346611.1	COG2382	P	Enterochelin esterase or related enzyme
M3	DR76_RS04360	DR76_836	2314	NZ_CP009072.1	925933	C	T	CCG	TCG	P	S	568	190	sodium/glutamate symport carrier protein	WP_000468827.1	COG0786	E	Na+/glutamate symporter
M3	DR76_RS04420	DR76_848	2632	NZ_CP009072.1	939087	C	T	CGC	CAC	R	H	320	107	nucleoid occlusion factor SlmA	WP_000818603.1	COG1309	K	DNA-binding transcriptional regulator
M3	DR76_RS04745	DR76_912	2088	NZ_CP009072.1	1008797	C	T	GCC	ACC	A	T	1060	354	alpha-amylase	WP_000761213.1	COG0366	G	Glycosidase
M3	DR76_RS05170	DR76_994	2641	NZ_CP009072.1	1104074	C	T	GGT	AGT	G	S	568	190	glutathione-disulfide reductase	WP_000160795.1	COG1249	C	Pyruvate/2-oxoglutarate dehydrogenase complex
M3	DR76_RS05290	DR76_1018	1687	NZ_CP009072.1	1130225	C	T	GGC	GAC	G	D	779	260	nickel ABC transporter permease subunit NikB	WP_000947070.1	COG0601	EP	ABC-type dipeptide/oligopeptide/nickel transport system
M3	DR76_RS06040	DR76_1164	1559	NZ_CP009072.1	1287070	C	T	CTT	TTT	L	F	277	93	bacterioferritin	WP_000675504.1	COG2193	P	Bacterioferritin (cytochrome b1)
M3	DR76_RS07425	DR76_1434	1791	NZ_CP009072.1	1545630	C	T	GCA	GTA	A	V	650	217	inorganic triphosphatase	WP_000046300.1	COG3025	P	Inorganic triphosphatase YgiF
M3	DR76_RS07510	DR76_1450	1946	NZ_CP009072.1	1564037	C	T	GGC	GAC	G	D	92	31	thiol:disulfide interchange protein DsbL	WP_000040020.1	COG2761	O	Predicted dithiol-disulfide isomerase
M3	DR76_RS09210	DR76_1765	1398	NZ_CP009072.1	1896710	C	T	CAA	TAA	Q	*	535	179	diaminopimelate decarboxylase	WP_001120722.1	COG0019	E	Diaminopimelate decarboxylase
M3	DR76_RS10355	DR76_1992	1733	NZ_CP009072.1	2128960	G	A	CTT	TTT	L	F	1168	390	diguanylate cyclase	WP_000969016.1	COG2199	T	GGDEF domain
M3	DR76_RS10665	DR76_2055	2077	NZ_CP009072.1	2196527	G	A	GCT	ACT	A	T	1759	587	methionine synthase	WP_000096035.1	COG0646	E	Methionine synthase I (cobalamin-dependent)
M3	DR76_RS11105	DR76_2140	1999	NZ_CP009072.1	2292815	C	T	GAA	AAA	E	K	559	187	ABC transporter ATP-binding protein	WP_000156927.1	COG1124	EP	ABC-type dipeptide/oligopeptide/nickel transport system
M3	DR76_RS11415	DR76_2201	1631	NZ_CP009072.1	2358421	C	T	GGT	GAT	G	D	245	82	cadaverine/lysine antiporter	WP_000092909.1	COG0531	E	Amino acid transporter
M3	DR76_RS12155	DR76_2344	1939	NZ_CP009072.1	2508200	G	A	GGC	AGC	G	S	463	155	hypothetical protein	WP_000594912.1	-1	na	na
M3	DR76_RS15105	DR76_2906	1023	NZ_CP009072.1	3124029	G	A	GCA	GTA	A	V	536	179	flagellar assembly protein FliH	WP_001282674.1	COG1317	NU	Flagellar biosynthesis/type III secretory pathway protein FliH
M3	DR76_RS15765	DR76_3028	1444	NZ_CP009072.1	3241003	G	A	CCT	TCT	P	S	382	128	cyclic diguanylate phosphodiesterase	WP_001304300.1	COG2200	T	EAL domain
M3	DR76_RS15920	DR76_3054	1197	NZ_CP009072.1	3265797	C	T	GAT	AAT	D	N	1546	516	PrkA family serine protein kinase	WP_001019882.1	COG2766	T	Predicted Ser/Thr protein kinase
M3	DR76_RS16175	DR76_3102	1534	NZ_CP009072.1	3317113	G	A	GGT	GAT	G	D	689	230	PTS N%2CN'-diacetylchitobiose transporter subunit IIC	WP_000073030.1	COG1455	G	Phosphotransferase system cellobiose-specific component IIC
M3	DR76_RS16840	DR76_3230	940	NZ_CP009072.1	3447913	G	A	TCG	TTG	S	L	620	207	DNA-binding response regulator	WP_001298660.1	COG0745	TK	DNA-binding response regulator
M3	DR76_RS17530	DR76_3359	1010	NZ_CP009072.1	3576167	G	A	GAG	AAG	E	K	223	75	insulinase family protein	WP_000402823.1	COG0612	R	Predicted Zn-dependent peptidase
M3	DR76_RS17545	DR76_3361	1340	NZ_CP009072.1	3581327	G	A	GTC	ATC	V	I	670	224	glutamate:gamma-aminobutyrate antiporter	WP_000246022.1	COG0531	E	Amino acid transporter
M3	DR76_RS17710	DR76_3392	905	NZ_CP009072.1	3615827	G	A	ACT	ATT	T	I	215	72	hypothetical protein	WP_014639613.1	COG1519	M	3-deoxy-D-manno-octulosonic-acid transferase
M3	DR76_RS27370		841	NZ_CP009072.1	3687188	C	T	ATG	ATA	M	I	18	6	hypothetical protein	WP_071525889.1	-1	na	na
M3	DR76_RS18200	DR76_3482	1125	NZ_CP009072.1	3720347	C	T	TGG	TGA	W	*	885	295	alcohol dehydrogenase	WP_000737369.1	COG1063	ER	Threonine dehydrogenase or related Zn-dependent dehydrogenase
M3	DR76_RS18540	DR76_3543	1095	NZ_CP009072.1	3785039	C	T	CAT	TAT	H	Y	1072	358	voltage-gated potassium channel	WP_001313775.1	COG1226	P	Voltage-gated potassium channel Kch
M3	DR76_RS18640	DR76_3564	1285	NZ_CP009072.1	3805732	C	T	na	na	na	na	44		could not retreive annotation for this gene in the gff file...	could not retreive annotation for this gene in the gff file...	15
M3	DR76_RS18670	DR76_3570	1363	NZ_CP009072.1	3811242	C	T	GCG	ACG	A	T	604	202	NAD(P)-dependent oxidoreductase	WP_001304426.1	COG0451	M	Nucleoside-diphosphate-sugar epimerase
M3	DR76_RS18810	DR76_3598	1088	NZ_CP009072.1	3841346	C	T	CGT	TGT	R	C	871	291	redox-regulated ATPase YchF	WP_000505872.1	COG0012	J	Ribosome-binding ATPase YchF
M3	DR76_RS18970	DR76_3628	1168	NZ_CP009072.1	3874697	G	A	AGT	AAT	S	N	611	204	septum site-determining protein MinC	WP_000072533.1	COG0850	D	Septum formation inhibitor MinC
M3	DR76_RS19365	DR76_3696	1214	NZ_CP009072.1	3926961	C	T	GTA	ATA	V	I	118	40	superinfection exclusion protein B	WP_001066176.1	-1	na	na
M3	DR76_RS19575	DR76_3735	1624	NZ_CP009072.1	3954230	C	T	GCA	ACA	A	T	1798	600	membrane protein	WP_000216487.1	COG5301	X	Phage-related tail fibre protein
M3	DR76_RS20075	DR76_3827	1380	NZ_CP009072.1	4029390	G	A	ACC	ATC	T	I	818	273	cell division protein YceG	WP_000756838.1	COG1559	D	Cell division protein YceG
M3	DR76_RS20110	DR76_3834	1076	NZ_CP009072.1	4035758	C	T	GCG	ACG	A	T	940	314	phosphate acyltransferase	WP_000197578.1	COG0416	I	Fatty acid/phospholipid biosynthesis enzyme
M3	DR76_RS20140	DR76_3839	1048	NZ_CP009072.1	4042272	C	T	CAA	TAA	Q	*	2323	775	ribonuclease E	WP_000827407.1	COG1530	J	Ribonuclease G or E
M3	DR76_RS20215	DR76_3854	1314	NZ_CP009072.1	4054977	C	T	GGC	GAC	G	D	1499	500	lipid II flippase MurJ	WP_001050672.1	COG0728	M	Peptidoglycan biosynthesis protein MviN/MurJ
M3	DR76_RS21065	DR76_4021	1282	NZ_CP009072.1	4218614	C	T	CGC	TGC	R	C	469	157	pyrimidine utilization protein D	WP_001304752.1	COG2021	E	Homoserine acetyltransferase
M3	DR76_RS21095	DR76_4026	1159	NZ_CP009072.1	4222447	C	T	CCC	CTC	P	L	419	140	NAD(P)H dehydrogenase (quinone)	WP_001151437.1	COG0655	C	Multimeric flavodoxin WrbA
M3	DR76_RS21450	DR76_4092	1392	NZ_CP009072.1	4296939	C	T	GTT	ATT	V	I	1189	397	chromosome partition protein MukF	WP_001288856.1	COG3006	D	Chromosome condensin MukBEF complex
M3	DR76_RS22285	DR76_4253	1467	NZ_CP009072.1	4477415	C	T	CAG	TAG	Q	*	100	34	galactose-1-phosphate uridylyltransferase	WP_000191503.1	COG1085	G	Galactose-1-phosphate uridylyltransferase
M3	DR76_RS24655	DR76_4703	1602	NZ_CP009072.1	4974206	T	A	AGT	TGT	S	C	538	180	hypothetical protein	WP_038429283.1	COG3210	U	Large exoprotein involved in heme utilization or adhesion
M3	DR76_RS25085	DR76_4781	1183	NZ_CP009072.1	5055175	G	A	CGT	TGT	R	C	469	157	glycosyl transferase family 1	WP_001076405.1	COG0438	M	Glycosyltransferase involved in cell wall bisynthesis
M3	NZ_CP009072.1-intergenic549		1754	NZ_CP009072.1	605823	C	T
M3	NZ_CP009072.1-intergenic1076		1615	NZ_CP009072.1	1148764	G	A
M3	NZ_CP009072.1-intergenic1082		1956	NZ_CP009072.1	1155445	A	T
M3	NZ_CP009072.1-intergenic1374		1742	NZ_CP009072.1	1432878	C	T
M3	NZ_CP009072.1-intergenic1828		1463	NZ_CP009072.1	1894370	C	T
M3	NZ_CP009072.1-intergenic2232		1463	NZ_CP009072.1	2314024	G	A
M3	NZ_CP009072.1-intergenic2281		393	NZ_CP009072.1	2361166	G	A
M3	NZ_CP009072.1-intergenic2426		162	NZ_CP009072.1	2510865	C	T
M3	NZ_CP009072.1-intergenic2426		202	NZ_CP009072.1	2511008	A	G
M3	NZ_CP009072.1-intergenic2471		2000	NZ_CP009072.1	2549594	C	T
M3	NZ_CP009072.1-intergenic3915		866	NZ_CP009072.1	3983203	C	T
M3	NZ_CP009072.1-intergenic4069		894	NZ_CP009072.1	4113402	C	T
M3	NZ_CP009072.1-intergenic4103		1043	NZ_CP009072.1	4146228	C	T
M3	NZ_CP009072.1-intergenic4155		1509	NZ_CP009072.1	4190879	C	T
M3	NZ_CP009072.1-intergenic4795		1506	NZ_CP009072.1	4851685	C	T
M3	NZ_CP009072.1-intergenic4909		742	NZ_CP009072.1	4988238	C	T
M4	DR76_RS00870	DR76_163	1372	NZ_CP009072.1	183065	C	T	CGT	TGT	R	C	967	323	anaerobic glycerol-3-phosphate dehydrogenase subunit B	WP_001209933.1	COG3075	E	Anaerobic glycerol-3-phosphate dehydrogenase
M4	DR76_RS01260	DR76_242	1454	NZ_CP009072.1	264463	G	A	GCA	GTA	A	V	224	75	3-oxoacyl-ACP synthase I	WP_000817178.1	COG0304	IQ	3-oxoacyl-(acyl-carrier-protein) synthase
M4	DR76_RS01460	DR76_281	1448	NZ_CP009072.1	316593	G	A	CAT	TAT	H	Y	331	111	formyl-CoA--oxalate CoA-transferase	WP_000106774.1	COG1804	I	Crotonobetainyl-CoA:carnitine CoA-transferase CaiB and related acyl-CoA transferases
M4	DR76_RS01795	DR76_345	1227	NZ_CP009072.1	377799	G	A	CCC	CTC	P	L	1124	375	ethanolamine ammonia-lyase reactivating factor EutA	WP_001097489.1	COG4819	E	Ethanolamine utilization protein EutA
M4	DR76_RS02145	DR76_414	1072	NZ_CP009072.1	466950	C	T	GTG	ATG	V	M	1447	483	molecular chaperone HscA	WP_001196608.1	COG0443	O	Molecular chaperone DnaK (HSP70)
M4	DR76_RS02370	DR76_457	1940	NZ_CP009072.1	514692	G	A	GAA	AAA	E	K	127	43	L-aspartate oxidase	WP_001094473.1	COG0029	H	Aspartate oxidase
M4	DR76_RS02390	DR76_460	1539	NZ_CP009072.1	519490	C	T	TCG	TTG	S	L	98	33	cysteine/O-acetylserine efflux protein	WP_000189209.1	COG1280	E	Threonine/homoserine/homoserine lactone efflux protein
M4	DR76_RS02420	DR76_465	1386	NZ_CP009072.1	523740	C	T	GCC	GTC	A	V	548	183	DTW domain-containing protein	WP_001298618.1	COG3148	S	Uncharacterized conserved protein YfiP
M4	DR76_RS02440	DR76_468	1817	NZ_CP009072.1	528575	G	A	GCC	GTC	A	V	1142	381	MFS transporter	WP_001443088.1	COG0477	GEPR	MFS family permease
M4	DR76_RS03565	DR76_689	2160	NZ_CP009072.1	765808	C	T	GGA	AGA	G	R	133	45	undecaprenyl-phosphate alpha-N-acetylglucosaminyl 1-phosphate transferase	WP_001050960.1	COG0472	M	UDP-N-acetylmuramyl pentapeptide phosphotransferase/UDP-N-acetylglucosamine-1-phosphate transferase
M4	DR76_RS03725	DR76_719	1699	NZ_CP009072.1	798066	A	G	CTG	CCG	L	P	1142	381	ribose import ATP-binding protein RbsA	WP_000387762.1	COG1129	G	ABC-type sugar transport system
M4	DR76_RS04175	DR76_802	1906	NZ_CP009072.1	890095	G	A	CGC	TGC	R	C	880	294	EamA family transporter	WP_001351210.1	COG0697	GER	Permease of the drug/metabolite transporter (DMT) superfamily
M4	DR76_RS05430	DR76_1044	2504	NZ_CP009072.1	1157160	G	A	GTA	ATA	V	I	784	262	sn-glycerol 3-phosphate ABC transporter permease	WP_000572183.1	COG0395	G	ABC-type glycerol-3-phosphate transport system
M4	DR76_RS05645	DR76_1087	2473	NZ_CP009072.1	1209926	C	T	CCG	TCG	P	S	1711	571	4-alpha-glucanotransferase	WP_000444377.1	COG1640	G	4-alpha-glucanotransferase
M4	DR76_RS06055	DR76_1167	2451	NZ_CP009072.1	1289554	C	T	CGT	CAT	R	H	44	15	type II secretion system protein GspL	WP_001304915.1	COG3297	U	Type II secretory pathway
M4	DR76_RS07345	DR76_1419	2197	NZ_CP009072.1	1529828	G	A	GCG	GTG	A	V	1331	444	RNA polymerase sigma factor RpoD	WP_000437380.1	COG0568	K	DNA-directed RNA polymerase
M4	DR76_RS08560	DR76_1639	2276	NZ_CP009072.1	1758191	G	A	CGT	TGT	R	C	1432	478	HlyD family type I secretion periplasmic adaptor subunit	WP_000860472.1	COG0845	MV	Multidrug efflux pump subunit AcrA (membrane-fusion protein)
M4	DR76_RS08830	DR76_1690	1680	NZ_CP009072.1	1812766	G	A	GCG	ACG	A	T	286	96	L-sorbose 1-phosphate reductase	WP_000853182.1	COG1063	ER	Threonine dehydrogenase or related Zn-dependent dehydrogenase
M4	DR76_RS08870	DR76_1698	2003	NZ_CP009072.1	1818044	C	T	GGC	AGC	G	S	313	105	DUF296 domain-containing protein	WP_000988710.1	COG1661	R	Predicted DNA-binding protein with PD1-like DNA-binding motif
M4	DR76_RS09135	DR76_1750	1966	NZ_CP009072.1	1878934	G	A	GCC	GTC	A	V	224	75	PLP-dependent lyase/thiolase	WP_000110493.1	COG1171	E	Threonine dehydratase
M4	DR76_RS09155	DR76_1754	2291	NZ_CP009072.1	1883983	G	A	CCG	CTG	P	L	71	24	xanthine dehydrogenase FAD-binding subunit XdhB	WP_000459216.1	COG1319	C	CO or xanthine dehydrogenase
M4	DR76_RS09190	DR76_1761	1950	NZ_CP009072.1	1892381	G	A	GGT	AGT	G	S	565	189	2-deoxy-D-gluconate 3-dehydrogenase	WP_000602503.1	COG1028	IQR	NAD(P)-dependent dehydrogenase
M4	DR76_RS09315	DR76_1785	1658	NZ_CP009072.1	1923106	G	A	CGG	CAG	R	Q	491	164	exonuclease V subunit alpha	WP_000775939.1	COG0507	L	ATP-dependent exoDNAse (exonuclease V)
M4	DR76_RS09650	DR76_1851	2252	NZ_CP009072.1	2002374	G	A	ACT	ATT	T	I	113	38	hypothetical protein	WP_001443092.1	COG1512	S	Uncharacterized membrane protein YgcG
M4	DR76_RS09890	DR76_1898	2053	NZ_CP009072.1	2050334	C	T	GCG	ACG	A	T	481	161	hydrogenase formation protein HypD	WP_001212984.1	COG0409	O	Hydrogenase maturation factor
M4	DR76_RS10520	DR76_2024	2247	NZ_CP009072.1	2165077	C	T	CGT	CAT	R	H	188	63	2-iminoacetate synthase ThiH	WP_000847471.1	COG0502	H	Biotin synthase or related enzyme
M4	DR76_RS10750	DR76_2071	1517	NZ_CP009072.1	2213873	C	T	TCG	TTG	S	L	107	36	polysaccharide production threonine-rich protein	WP_000757333.1	-1	na	na
M4	DR76_RS11560	DR76_2229	2129	NZ_CP009072.1	2387386	C	T	GGT	AGT	G	S	742	248	phosphatidylserine decarboxylase proenzyme	WP_000934920.1	COG0688	I	Phosphatidylserine decarboxylase
M4	DR76_RS13140	DR76_2530	2143	NZ_CP009072.1	2692368	C	T	GCA	GTA	A	V	788	263	arylsulfatase	WP_001443162.1	COG3119	P	Arylsulfatase A or related enzyme
M4	DR76_RS14025	DR76_2699	1879	NZ_CP009072.1	2885408	T	C	ATT	ACT	I	T	455	152	ribonuclease HII	WP_000569424.1	COG0164	L	Ribonuclease HII
M4	DR76_RS14030	DR76_2700	1167	NZ_CP009072.1	2888686	G	A	GCC	ACC	A	T	3100	1034	DNA polymerase III subunit alpha	WP_001294736.1	COG0587	L	DNA polymerase III
M4	DR76_RS14615	DR76_2812	1087	NZ_CP009072.1	3008782	G	A	GAC	AAC	D	N	5992	1998	colibactin non-ribosomal peptide synthetase ClbJ	WP_001468003.1	COG1020	Q	Non-ribosomal peptide synthetase component F
M4	DR76_RS14855	DR76_2858	638	NZ_CP009072.1	3079710	G	A	GAA	AAA	E	K	28	10	hypothetical protein	WP_000262502.1	-1	na	na
M4	DR76_RS15225	DR76_2928	1626	NZ_CP009072.1	3145452	G	A	CGC	CAC	R	H	455	152	L-cystine ABC transporter ATP-binding protein YecC	WP_001273000.1	COG1126	E	ABC-type polar amino acid transport system
M4	DR76_RS16050	DR76_3078	1157	NZ_CP009072.1	3295204	G	A	ACC	ATC	T	I	65	22	glutamate dehydrogenase	WP_000373044.1	COG0334	E	Glutamate dehydrogenase/leucine dehydrogenase
M4	DR76_RS16595	DR76_3184	1648	NZ_CP009072.1	3400099	C	T	ATG	ATA	M	I	807	269	endopeptidase	WP_000101207.1	COG0791	M	Cell wall-associated hydrolase
M4	DR76_RS16670	DR76_3198	1059	NZ_CP009072.1	3412137	C	T	CCC	TCC	P	S	787	263	anhydro-N-acetylmuramic acid kinase	WP_000835061.1	COG2377	M	1
M4	DR76_RS16735	DR76_3210	1353	NZ_CP009072.1	3423998	G	A	TCC	TTC	S	F	518	173	electron transport complex subunit RsxB	WP_000991093.1	COG2878	C	Na+-translocating ferredoxin:NAD+ oxidoreductase RNF
M4	DR76_RS17515	DR76_3356	1461	NZ_CP009072.1	3570360	C	T	CAC	TAC	H	Y	4	2	anaerobic sulfatase maturase	WP_001304372.1	COG0641	O	Sulfatase maturation enzyme AslB
M4	DR76_RS17530	DR76_3359	1037	NZ_CP009072.1	3578676	C	T	ACT	ATT	T	I	2732	911	insulinase family protein	WP_000402823.1	COG0612	R	Predicted Zn-dependent peptidase
M4	DR76_RS17550	DR76_3362	1782	NZ_CP009072.1	3583276	A	C	GAC	GCC	D	A	953	318	glycoside hydrolase family 10 protein	WP_000350354.1	COG1649	S	Uncharacterized lipoprotein YddW
M4	DR76_RS17700	DR76_3390	1572	NZ_CP009072.1	3612648	G	A	CAT	TAT	H	Y	1966	656	type VI secretion system tip protein VgrG	WP_000053640.1	-1	na	na
M4	DR76_RS17950	DR76_3436	1309	NZ_CP009072.1	3664198	G	A	CTT	TTT	L	F	277	93	hypothetical protein	WP_000890903.1	COG4589	R	Predicted CDP-diglyceride synthetase/phosphatidate cytidylyltransferase
M4	DR76_RS18420	DR76_3521	997	NZ_CP009072.1	3762733	C	T	GAA	AAA	E	K	784	262	DNA topoisomerase I	WP_001304419.1	COG0550	L	DNA topoisomerase IA
M4	DR76_RS18485	DR76_3532	1383	NZ_CP009072.1	3774998	C	T	GCC	GTC	A	V	227	76	bifunctional indole-3-glycerol-phosphate synthase TrpC/phosphoribosylanthranilate isomerase TrpF	WP_000983882.1	COG0134	E	Indole-3-glycerol phosphate synthase
M4	DR76_RS18685	DR76_3573	1396	NZ_CP009072.1	3814096	G	A	CGT	TGT	R	C	253	85	nitrate reductase molybdenum cofactor assembly chaperone	WP_000571684.1	COG2180	CPO	Nitrate reductase assembly protein NarJ
M4	DR76_RS18690	DR76_3574	1061	NZ_CP009072.1	3814873	C	T	TGG	TGA	W	*	1011	337	nitrate reductase A subunit beta	WP_000702647.1	COG1140	CP	Nitrate reductase beta subunit
M4	DR76_RS20320	DR76_3874	1580	NZ_CP009072.1	4074095	G	A	CAT	TAT	H	Y	886	296	glucan biosynthesis protein G	WP_001300662.1	COG3131	M	Periplasmic glucans biosynthesis protein
M4	DR76_RS20690	DR76_3945	932.97	NZ_CP009072.1	4141593	G	GC	na	na	na	na	1046	349	colicin V biosynthesis protein	WP_001304614.1	COG2274	V	ABC-type bacteriocin/lantibiotic exporters
M4	DR76_RS21635	DR76_4129	1177	NZ_CP009072.1	4343959	C	T	GAA	AAA	E	K	2053	685	ATP-dependent Clp protease ATP-binding subunit ClpA	WP_000934041.1	COG0542	O	ATP-dependent Clp protease ATP-binding subunit ClpA
M4	DR76_RS22065	DR76_4211	1183	NZ_CP009072.1	4433963	C	T	GAC	AAC	D	N	568	190	ATP-dependent helicase DinG	WP_001218658.1	COG1199	L	Rad3-related DNA helicase
M4	DR76_RS22940	DR76_4377	2027	NZ_CP009072.1	4597121	G	A	GAA	AAA	E	K	298	100	[citrate (pro-3S)-lyase] ligase	WP_000467705.1	COG3053	C	Citrate lyase synthetase
M4	DR76_RS23665	DR76_4516	2170	NZ_CP009072.1	4751422	G	A	CCA	CTA	P	L	1295	432	peptidyl-prolyl cis-trans isomerase	WP_000969418.1	COG0760	O	Parvulin-like peptidyl-prolyl isomerase
M4	DR76_RS23940	DR76_4569	1957	NZ_CP009072.1	4808463	C	T	CGT	CAT	R	H	287	96	YaiI/YqxD family protein	WP_000158159.1	COG1671	S	Uncharacterized conserved protein YaiI
M4	DR76_RS24045	DR76_4588	1715	NZ_CP009072.1	4826747	G	A	CCC	CTC	P	L	806	269	taurine ABC transporter permease	WP_000114575.1	COG0600	P	ABC-type nitrate/sulfonate/bicarbonate transport system
M4	DR76_RS24195	DR76_4618	1702	NZ_CP009072.1	4862058	G	A	GCG	GTG	A	V	389	130	acyl-CoA synthetase FdrA	WP_000111854.1	COG0074	C	Succinyl-CoA synthetase
M4	DR76_RS24505	DR76_4673	1750	NZ_CP009072.1	4928046	G	A	GCG	GTG	A	V	1100	367	RtcB family protein	WP_001304886.1	COG1690	J	RNA-splicing ligase RtcB
M4	DR76_RS24550	DR76_4682	1820	NZ_CP009072.1	4938225	G	A	CGC	CAC	R	H	1022	341	acyl-CoA dehydrogenase	WP_000973126.1	COG1960	I	Acyl-CoA dehydrogenase related to the alkylation response protein AidB
M4	DR76_RS24595	DR76_4691	1775	NZ_CP009072.1	4949750	C	T	CGG	CAG	R	Q	1640	547	type I secretion system permease/ATPase	WP_000835430.1	COG2274	V	ABC-type bacteriocin/lantibiotic exporters
M4	DR76_RS24655	DR76_4703	1590	NZ_CP009072.1	4974206	T	A	AGT	TGT	S	C	538	180	hypothetical protein	WP_038429283.1	COG3210	U	Large exoprotein involved in heme utilization or adhesion
M4	DR76_RS24785	DR76_4725	2362	NZ_CP009072.1	4999262	G	A	TCC	TTC	S	F	410	137	inovirus Gp2 family protein	WP_000287897.1	-1	na	na
M4	DR76_RS25560	DR76_4871	44	NZ_CP009073.1	23960	C	T	CGT	TGT	R	C	466	156	hypothetical protein	WP_000143879.1	-1	na	na
M4	DR76_RS25825	DR76_4930	1801	NZ_CP009074.1	13424	C	T	GCA	ACA	A	T	799	267	MFS transporter	WP_001090465.1	COG2814	G	Predicted arabinose efflux permease
M4	DR76_RS25855	DR76_4944	1797	NZ_CP009074.1	18663	C	T	ATG	ATA	M	I	3	1	hypothetical protein	WP_000866648.1	COG1105	G	Fructose-1-phosphate kinase or kinase (PfkB)
M4	NZ_CP009072.1-intergenic312		1736	NZ_CP009072.1	343449	G	A
M4	NZ_CP009072.1-intergenic357		1520	NZ_CP009072.1	384505	T	C
M4	NZ_CP009072.1-intergenic1817		1670	NZ_CP009072.1	1880644	G	A
M4	NZ_CP009072.1-intergenic1877		1245	NZ_CP009072.1	1960838	G	A
M4	NZ_CP009072.1-intergenic2426		105	NZ_CP009072.1	2510865	C	T
M4	NZ_CP009072.1-intergenic2426		299	NZ_CP009072.1	2511008	A	G
M4	NZ_CP009072.1-intergenic2452		1971	NZ_CP009072.1	2533161	C	T
M4	NZ_CP009072.1-intergenic2825		1723	NZ_CP009072.1	2920127	G	A
M4	NZ_CP009072.1-intergenic2992		1411	NZ_CP009072.1	3116528	G	A
M4	NZ_CP009072.1-intergenic3584		1470	NZ_CP009072.1	3688258	C	T
M4	NZ_CP009072.1-intergenic4429		1524	NZ_CP009072.1	4485978	G	A
M4	NZ_CP009072.1-intergenic4795		1385	NZ_CP009072.1	4851685	C	T
M4	NZ_CP009072.1-intergenic5038		1794	NZ_CP009072.1	5120958	C	T
M5	DR76_RS01105	DR76_211	1498	NZ_CP009072.1	234698	C	T	AGC	AAC	S	N	440	147	SLC13 family permease	WP_001012895.1	COG0471	G	Di- and tricarboxylate transporter
M5	DR76_RS01455	DR76_280	1745	NZ_CP009072.1	314757	C	T	GGT	GAT	G	D	863	288	oxalyl-CoA decarboxylase	WP_001283506.1	COG0028	EH	Acetolactate synthase large subunit or other thiamine pyrophosphate-requiring enzyme
M5	DR76_RS03060	DR76_589	1819	NZ_CP009072.1	664243	C	T	GGC	GAC	G	D	185	62	hypothetical protein	WP_001327313.1	COG5339	S	Uncharacterized conserved protein YdgA
M5	DR76_RS03120	DR76_602	1529	NZ_CP009072.1	675602	C	T	GGC	AGC	G	S	271	91	YigZ family protein	WP_001295262.1	COG1739	R	Putative translation regulator
M5	DR76_RS04710	DR76_906	2653	NZ_CP009072.1	1002740	G	A	CCG	CTG	P	L	383	128	DUF4862 domain-containing protein	WP_000856282.1	COG0648	L	Endonuclease IV
M5	DR76_RS04980	DR76_957	2404	NZ_CP009072.1	1061898	C	T	CGT	TGT	R	C	1342	448	phosphodiesterase	WP_001266320.1	COG2199	T	GGDEF domain
M5	DR76_RS06540	DR76_1261	1831	NZ_CP009072.1	1365718	G	A	GGC	GAC	G	D	371	124	DUF3971 domain-containing protein	WP_001253543.1	COG3164	S	Uncharacterized conserved protein YhdP
M5	DR76_RS06760	DR76_1305	2185	NZ_CP009072.1	1413208	G	A	GAC	AAC	D	N	358	120	outer membrane lipid asymmetry maintenance protein MlaD	WP_001305134.1	COG1463	M	ABC-type transporter Mla maintaining outer membrane lipid asymmetry
M5	DR76_RS06910	DR76_1335	2441	NZ_CP009072.1	1442305	G	A	AGT	AAT	S	N	59	20	lipoprotein NlpI	WP_000802080.1	COG4785	M	Lipoprotein NlpI
M5	DR76_RS07180	DR76_1387	2051	NZ_CP009072.1	1494437	G	A	CGC	TGC	R	C	292	98	hypothetical protein	WP_000096086.1	-1	na	na
M5	DR76_RS07915	DR76_1527	1879	NZ_CP009072.1	1644548	G	A	AGT	AAT	S	N	932	311	glycolate oxidase subunit GlcE	WP_000943077.1	COG0277	C	FAD/FMN-containing dehydrogenase
M5	DR76_RS08950	DR76_1714	1692	NZ_CP009072.1	1833619	G	A	CGG	CAG	R	Q	593	198	Xaa-Pro aminopeptidase	WP_001280386.1	COG0006	E	Xaa-Pro aminopeptidase
M5	DR76_RS09325	DR76_1787	1720	NZ_CP009072.1	1927270	G	A	GGA	AGA	G	R	1204	402	N-acetylmuramoyl-L-alanine amidase	WP_000016907.1	COG0860	M	N-acetylmuramoyl-L-alanine amidase
M5	DR76_RS09330	DR76_1788	1618	NZ_CP009072.1	1927812	G	A	GCG	ACG	A	T	235	79	antitermination protein	WP_001529383.1	COG3711	K	Transcriptional antiterminator
M5	DR76_RS10995	DR76_2118	2439	NZ_CP009072.1	2269281	G	A	GGT	AGT	G	S	409	137	ssDNA-binding protein	WP_000168305.1	COG0629	L	Single-stranded DNA-binding protein
M5	DR76_RS11800	DR76_2277	1956	NZ_CP009072.1	2431203	G	A	ACT	ATT	T	I	203	68	acyl CoA:acetate/3-ketoacid CoA transferase	WP_001228952.1	COG4670	I	Acyl CoA:acetate/3-ketoacid CoA transferase
M5	DR76_RS12045	DR76_2323	1629	NZ_CP009072.1	2485245	G	A	GAC	AAC	D	N	124	42	YhcH/YjgK/YiaL family protein	WP_000635216.1	COG2731	G	Beta-galactosidase
M5	DR76_RS12440	DR76_2401	2293	NZ_CP009072.1	2563613	G	A	CAT	TAT	H	Y	46	16	dihydrodipicolinate synthase family protein	WP_000714563.1	COG0329	EM	Dihydrodipicolinate synthase/N-acetylneuraminate lyase
M5	DR76_RS12660	DR76_2441	1967	NZ_CP009072.1	2601169	G	A	CCC	CTC	P	L	170	57	hypothetical protein	WP_000211971.1	COG0700	S	Spore maturation protein SpmB (function unknown)
M5	DR76_RS12970	DR76_2500	1664	NZ_CP009072.1	2658892	G	A	CGC	CAC	R	H	20	7	DNA repair protein RadA	WP_001029698.1	COG1066	O	Predicted ATP-dependent serine protease
M5	DR76_RS13225	DR76_2544	1595	NZ_CP009072.1	2708139	G	A	GAA	AAA	E	K	832	278	carbamoyl-phosphate synthase large chain	WP_001126335.1	COG0458	EF	Carbamoylphosphate synthase large subunit
M5	DR76_RS13615	DR76_2619	1640	NZ_CP009072.1	2793719	G	A	ACC	ATC	T	I	962	321	type II secretion system protein GspE	WP_001025180.1	COG2804	NUW	Type II secretory pathway ATPase GspE/PulE or T4P pilus assembly pathway ATPase PilB
M5	DR76_RS13750	DR76_2643	1950	NZ_CP009072.1	2824163	G	A	GTT	ATT	V	I	52	18	multidrug ABC transporter ATP-binding protein	WP_000150638.1	COG1131	V	ABC-type multidrug transport system
M5	DR76_RS14180	DR76_2731	1636	NZ_CP009072.1	2915008	G	A	CTT	TTT	L	F	1012	338	lytic transglycosylase	WP_000644685.1	COG0741	M	Soluble lytic murein transglycosylase and related regulatory proteins (some contain LysM/invasin domains)
M5	DR76_RS16690	DR76_3202	1163	NZ_CP009072.1	3415533	C	T	CCG	CTG	P	L	470	157	pyridoxamine kinase	WP_000977236.1	COG2240	H	Pyridoxal/pyridoxine/pyridoxamine kinase
M5	DR76_RS17530	DR76_3359	1021	NZ_CP009072.1	3578718	C	T	ACC	ATC	T	I	2774	925	insulinase family protein	WP_000402823.1	COG0612	R	Predicted Zn-dependent peptidase
M5	DR76_RS17965		1500	NZ_CP009072.1	3669881	G	A	GCT	GTT	A	V	4673	1558	EntS/YbdA MFS transporter	WP_077784312.1	COG3468	MU	Type V secretory pathway
M5	DR76_RS28600		832	NZ_CP009072.1	3976473	C	T	CGG	CAG	R	Q	122	41	hypothetical protein	WP_061092131.1	COG0077	E	Prephenate dehydratase
M5	DR76_RS19730	DR76_3762	1174	NZ_CP009072.1	3978856	C	T	GGA	GAA	G	E	521	174	lysozyme	WP_001092866.1	COG3772	M	Phage-related lysozyme (muramidase)
M5	DR76_RS20075	DR76_3827	1530	NZ_CP009072.1	4029574	C	T	GCA	ACA	A	T	634	212	cell division protein YceG	WP_000756838.1	COG1559	D	Cell division protein YceG
M5	DR76_RS21765	DR76_4154	774	NZ_CP009072.1	4371472	G	A	CGT	TGT	R	C	484	162	spermidine/putrescine ABC transporter permease	WP_001061658.1	COG1177	E	ABC-type spermidine/putrescine transport system
M5	DR76_RS22285	DR76_4253	1757	NZ_CP009072.1	4477485	G	A	GGT	GAT	G	D	170	57	galactose-1-phosphate uridylyltransferase	WP_000191503.1	COG1085	G	Galactose-1-phosphate uridylyltransferase
M5	DR76_RS22745	DR76_4339	2427	NZ_CP009072.1	4559809	C	T	na	na	na	na	26		could not retreive annotation for this gene in the gff file...	could not retreive annotation for this gene in the gff file...	9
M5	DR76_RS24655	DR76_4703	1410	NZ_CP009072.1	4974206	T	A	AGT	TGT	S	C	538	180	hypothetical protein	WP_038429283.1	COG3210	U	Large exoprotein involved in heme utilization or adhesion
M5	DR76_RS25245	DR76_4813	1046	NZ_CP009072.1	5092655	C	T	TCG	TTG	S	L	77	26	diguanylate cyclase	WP_000043712.1	COG2199	T	GGDEF domain
M5	NZ_CP009072.1-intergenic1179		2244	NZ_CP009072.1	1262667	G	A
M5	NZ_CP009072.1-intergenic2426		130	NZ_CP009072.1	2510865	C	T
M5	NZ_CP009072.1-intergenic2426		255	NZ_CP009072.1	2511008	A	G
M5	NZ_CP009072.1-intergenic2471		2210	NZ_CP009072.1	2549554	C	T
M5	NZ_CP009072.1-intergenic2549		1463	NZ_CP009072.1	2633843	G	A
M5	NZ_CP009072.1-intergenic2752		1532	NZ_CP009072.1	2840859	G	A
M5	NZ_CP009072.1-intergenic3134		867	NZ_CP009072.1	3241387	G	A
M5	NZ_CP009072.1-intergenic4208		1335	NZ_CP009072.1	4247677	G	A
M5	NZ_CP009072.1-intergenic4245		1257	NZ_CP009072.1	4285253	C	T
M5	NZ_CP009072.1-intergenic4795		1814	NZ_CP009072.1	4851685	C	T
M6	DR76_RS00625	DR76_116	1583	NZ_CP009072.1	120670	A	G	TGG	CGG	W	R	529	177	cytochrome c biogenesis protein CcmH	WP_001211554.1	COG3088	CO	Cytochrome c-type biogenesis protein CcmH/NrfF
M6	DR76_RS01230	DR76_236	1542	NZ_CP009072.1	257776	A	T	GTG	GAG	V	E	47	16	membrane protein	WP_000364337.1	COG0586	S	Uncharacterized membrane protein DedA
M6	DR76_RS01245	DR76_239	1375	NZ_CP009072.1	260148	C	T	GGT	GAT	G	D	785	262	erythronate-4-phosphate dehydrogenase	WP_000699135.1	COG0111	HR	Phosphoglycerate dehydrogenase or related dehydrogenase
M6	DR76_RS02185	DR76_422	1922	NZ_CP009072.1	473890	C	T	GCT	GTT	A	V	221	74	alpha/beta hydrolase	WP_001443085.1	COG1073	T	Fermentation-respiration switch protein FrsA
M6	DR76_RS02325	DR76_448	1398	NZ_CP009072.1	507369	G	A	GCG	GTG	A	V	164	55	GTPase Era	WP_000020737.1	COG1159	J	GTPase Era
M6	DR76_RS03405	DR76_657	2008	NZ_CP009072.1	731328	G	A	CCG	CTG	P	L	1958	653	DNA-dependent helicase	WP_000383407.1	COG0210	L	Superfamily I DNA or RNA helicase
M6	DR76_RS03525	DR76_681	1811	NZ_CP009072.1	756431	G	A	CCT	CTT	P	L	1148	383	lipid III flippase WzxE	WP_000050274.1	COG2244	M	Membrane protein involved in the export of O-antigen and teichoic acid
M6	DR76_RS04390	DR76_843	1944	NZ_CP009072.1	933072	G	A	CGT	CAT	R	H	347	116	DNA ligase B	WP_001443183.1	COG0272	L	NAD-dependent DNA ligase
M6	DR76_RS04940	DR76_949	1915	NZ_CP009072.1	1048004	G	A	GCC	GTC	A	V	146	49	cellulose biosynthesis protein BcsF	WP_000988308.1	-1	na	na
M6	DR76_RS04970	DR76_955	2032	NZ_CP009072.1	1056166	G	A	GCT	ACT	A	T	253	85	cellulase	WP_001304954.1	COG3405	G	Endo-1
M6	DR76_RS05770	DR76_1111	2116	NZ_CP009072.1	1237345	G	A	GAT	AAT	D	N	472	158	DNA utilization protein HofN	WP_001069336.1	COG3166	NW	Tfp pilus assembly protein PilN
M6	DR76_RS05860	DR76_1129	2049	NZ_CP009072.1	1253690	C	T	CAG	TAG	Q	*	994	332	hypothetical protein	WP_000847184.1	COG0626	E	Cystathionine beta-lyase/cystathionine gamma-synthase
M6	DR76_RS07000	DR76_1352	2335	NZ_CP009072.1	1458203	G	A	TCA	TTA	S	L	710	237	galactosamine-6-phosphate isomerase	WP_001305128.1	COG0363	G	6-phosphogluconolactonase/Glucosamine-6-phosphate isomerase/deaminase
M6	DR76_RS07275	DR76_1405	2129	NZ_CP009072.1	1511426	G	A	ACG	ATG	T	M	1316	439	NADPH-dependent 2%2C4-dienoyl-CoA reductase	WP_000121468.1	COG0446	I	NADPH-dependent 2
M6	DR76_RS07345	DR76_1419	2201	NZ_CP009072.1	1530944	G	A	GCG	GTG	A	V	215	72	RNA polymerase sigma factor RpoD	WP_000437380.1	COG0568	K	DNA-directed RNA polymerase
M6	DR76_RS07935	DR76_1531	1940	NZ_CP009072.1	1649370	G	A	GGT	AGT	G	S	511	171	glycolate permease GlcA	WP_000259320.1	COG1620	C	L-lactate permease
M6	DR76_RS08840	DR76_1692	1824	NZ_CP009072.1	1814188	G	A	GGG	AGG	G	R	97	33	mannitol repressor	WP_000224168.1	COG3722	K	DNA-binding transcriptional regulator
M6	DR76_RS13175	DR76_2536	1832	NZ_CP009072.1	2699887	G	A	TGT	TAT	C	Y	1388	463	isoleucine--tRNA ligase	WP_001286823.1	COG0060	J	Isoleucyl-tRNA synthetase
M6	DR76_RS13820	DR76_2657	2408	NZ_CP009072.1	2837358	G	A	GCA	GTA	A	V	521	174	fimbrial chaperone	WP_000465919.1	COG3121	W	P pilus assembly protein
M6	DR76_RS14020	DR76_2698	1475	NZ_CP009072.1	2884640	G	A	GCA	ACA	A	T	832	278	lipid-A-disaccharide synthase	WP_000139678.1	COG0763	M	Lipid A disaccharide synthetase
M6	DR76_RS14205	DR76_2736	1960	NZ_CP009072.1	2919011	C	T	na	na	na	na	17		could not retreive annotation for this gene in the gff file...	could not retreive annotation for this gene in the gff file...	6
M6	DR76_RS14765	DR76_2840	1600	NZ_CP009072.1	3061389	C	T	GGC	GAC	G	D	3701	1234	non-ribosomal peptide synthetase	WP_077393284.1	COG1020	Q	Non-ribosomal peptide synthetase component F
M6	DR76_RS15335	DR76_2948	1587	NZ_CP009072.1	3162338	C	T	CCG	CTG	P	L	1139	380	trehalose-6-phosphate synthase	WP_001296148.1	COG0380	G	Trehalose-6-phosphate synthase
M6	DR76_RS15775	DR76_3030	1555	NZ_CP009072.1	3243173	G	A	CGT	TGT	R	C	469	157	coenzyme A pyrophosphatase	WP_000456733.1	COG0494	V	8-oxo-dGTP pyrophosphatase MutT and related house-cleaning NTP pyrophosphohydrolases
M6	DR76_RS16645	DR76_3192	1569	NZ_CP009072.1	3408394	C	T	GAT	AAT	D	N	439	147	FUSC family protein	WP_000994343.1	COG1289	S	Uncharacterized membrane protein YccC
M6	DR76_RS16775	DR76_3217	1585	NZ_CP009072.1	3431087	G	A	CAG	TAG	Q	*	424	142	PTS maltose- and glucose EIICB component	WP_000125604.1	COG1263	G	Phosphotransferase system IIC components
M6	DR76_RS16840	DR76_3230	1511	NZ_CP009072.1	3448328	C	T	GCA	ACA	A	T	205	69	DNA-binding response regulator	WP_001298660.1	COG0745	TK	DNA-binding response regulator
M6	DR76_RS16890	DR76_3240	1775	NZ_CP009072.1	3458437	C	T	GCG	ACG	A	T	295	99	serine protease	WP_001260849.1	COG3591	E	V8-like Glu-specific endopeptidase
M6	DR76_RS17345	DR76_3322	1256	NZ_CP009072.1	3536134	G	A	GAT	AAT	D	N	337	113	PTS sugar transporter subunit IIC	WP_001304362.1	COG1455	G	Phosphotransferase system cellobiose-specific component IIC
M6	DR76_RS18730	DR76_3582	1867	NZ_CP009072.1	3826578	G	A	CGA	TGA	R	*	280	94	glutathione-specific gamma-glutamylcyclotransferase	WP_000632706.1	COG3703	P	Cation transport regulator ChaC
M6	DR76_RS19265	DR76_3680	1489	NZ_CP009072.1	3917194	G	A	GGG	AGG	G	R	112	38	phosphoporin PhoE	WP_000737271.1	COG3203	M	Outer membrane protein (porin)
M6	DR76_RS20670	DR76_3941	922	NZ_CP009072.1	4138396	C	T	AGA	AAA	R	K	131	44	hypothetical protein	WP_001304613.1	COG4219	T	Signal transducer regulating beta-lactamase production
M6	DR76_RS21080	DR76_4024	1280	NZ_CP009072.1	4220414	G	A	GGG	AGG	G	R	343	115	pyrimidine utilization transport protein G	WP_001304753.1	COG2233	F	Xanthine/uracil permease
M6	DR76_RS21195	DR76_4044	1399	NZ_CP009072.1	4242466	C	T	GCT	ACT	A	T	403	135	hydrogenase expression/formation protein	WP_000004936.1	COG1773	C	Rubredoxin
M6	DR76_RS21350	DR76_4073	1511	NZ_CP009072.1	4271527	G	A	CCT	CTT	P	L	260	87	ribosomal RNA large subunit methyltransferase K/L	WP_001086546.1	COG0116	J	23S rRNA G2445 N2-methylase RlmL
M6	DR76_RS21895	DR76_4179	1340	NZ_CP009072.1	4396335	G	A	GCG	GTG	A	V	803	268	glutathione ABC transporter permease	WP_001236019.1	COG1173	EP	ABC-type dipeptide/oligopeptide/nickel transport system
M6	DR76_RS22630	DR76_4316	1972	NZ_CP009072.1	4537599	G	A	GCC	GTC	A	V	200	67	hypothetical protein	WP_000733594.1	-1	na	na
M6	DR76_RS23070	DR76_4403	1354	NZ_CP009072.1	4623992	G	A	GCG	GTG	A	V	722	241	MFS transporter	WP_001041793.1	COG0477	GEPR	MFS family permease
M6	DR76_RS23395	DR76_4462	1813	NZ_CP009072.1	4693816	G	A	TGG	TGA	W	*	273	91	arylesterase	WP_001297298.1	COG2755	E	Lysophospholipase L1 or related esterase
M6	DR76_RS23555	DR76_4493	1595	NZ_CP009072.1	4728312	G	A	CAA	TAA	Q	*	547	183	transcriptional regulator	WP_000101737.1	COG1309	K	DNA-binding transcriptional regulator
M6	DR76_RS23675	DR76_4518	1424	NZ_CP009072.1	4754878	G	A	ACC	ATC	T	I	866	289	Lon protease	WP_001295325.1	COG0466	O	ATP-dependent Lon protease
M6	DR76_RS23755	DR76_4533	1893	NZ_CP009072.1	4771199	G	A	GTG	ATG	V	M	211	71	protein deglycase YajL	WP_001276309.1	COG0693	R	Putative intracellular protease/amidase
M6	DR76_RS23820	DR76_4546	2071	NZ_CP009072.1	4783037	G	A	TGG	TGA	W	*	546	182	nucleoside-specific channel-forming protein Tsx	WP_001295827.1	COG3248	M	Nucleoside-specific outer membrane channel protein Tsx
M6	DR76_RS24340	DR76_4645	2065	NZ_CP009072.1	4895458	C	T	CGT	TGT	R	C	10	4	aldo/keto reductase	WP_001172293.1	COG0667	R	Predicted oxidoreductase (related to aryl-alcohol dehydrogenase)
M6	DR76_RS24655	DR76_4703	1378	NZ_CP009072.1	4974206	T	A	AGT	TGT	S	C	538	180	hypothetical protein	WP_038429283.1	COG3210	U	Large exoprotein involved in heme utilization or adhesion
M6	DR76_RS24965	DR76_4757	1937	NZ_CP009072.1	5030631	G	A	CTC	TTC	L	F	229	77	DNA gyrase inhibitor SbmC	WP_001105376.1	COG3449	L	DNA gyrase inhibitor GyrI
M6	DR76_RS25035	DR76_4771	1814	NZ_CP009072.1	5043947	G	A	CGC	CAC	R	H	440	147	bifunctional histidinol-phosphatase/imidazoleglycerol-phosphate dehydratase	WP_000080122.1	COG0131	E	Imidazoleglycerol phosphate dehydratase HisB
M6	DR76_RS25080	DR76_4780	1541	NZ_CP009072.1	5053488	C	T	GTT	ATT	V	I	961	321	mannose-1-phosphate guanylyltransferase/mannose-6-phosphate isomerase	WP_001297922.1	COG0662	G	Mannose-6-phosphate isomerase
M6	NZ_CP009072.1-intergenic1175		1514	NZ_CP009072.1	1259683	G	A
M6	NZ_CP009072.1-intergenic2426		69	NZ_CP009072.1	2510865	C	T
M6	NZ_CP009072.1-intergenic2426		276	NZ_CP009072.1	2511008	A	G
M6	NZ_CP009072.1-intergenic2445		2220	NZ_CP009072.1	2528535	G	A
M6	NZ_CP009072.1-intergenic2504		1879	NZ_CP009072.1	2585746	G	A
M6	NZ_CP009072.1-intergenic2535		1716	NZ_CP009072.1	2617205	C	T
M6	NZ_CP009072.1-intergenic3629		1510	NZ_CP009072.1	3730153	G	A
M6	NZ_CP009072.1-intergenic3678		1354	NZ_CP009072.1	3783150	G	A
M6	NZ_CP009072.1-intergenic3688		1307	NZ_CP009072.1	3793688	G	A
M6	NZ_CP009072.1-intergenic3913		1418	NZ_CP009072.1	3980542	C	T
M6	NZ_CP009072.1-intergenic3916		1995	NZ_CP009072.1	3983803	C	T
M6	NZ_CP009072.1-intergenic3921		1804	NZ_CP009072.1	3986899	C	T
M6	NZ_CP009072.1-intergenic4795		1658	NZ_CP009072.1	4851685	C	T
M6	NZ_CP009073.1-intergenic12		183	NZ_CP009073.1	12249	T	C
M7	DR76_RS03650	DR76_703	2030	NZ_CP009072.1	784474	G	A	GCA	ACA	A	T	1462	488	ATP-dependent protease	WP_000058957.1	COG0606	O	Predicted ATPase with chaperone activity
M7	DR76_RS08565	DR76_1640	1222	NZ_CP009072.1	1760017	C	T	GGC	GAC	G	D	1748	583	alpha-hemolysin translocation ATP-binding protein HlyB	WP_000376545.1	COG2274	V	ABC-type bacteriocin/lantibiotic exporters
M7	DR76_RS12630	DR76_2436	2442	NZ_CP009072.1	2596224	T	C	GTT	GCT	V	A	266	89	GntR family transcriptional regulator	WP_000833686.1	COG2186	K	DNA-binding transcriptional regulator
M7	DR76_RS13175	DR76_2536	2320	NZ_CP009072.1	2698677	G	A	GCG	ACG	A	T	178	60	isoleucine--tRNA ligase	WP_001286823.1	COG0060	J	Isoleucyl-tRNA synthetase
M7	DR76_RS13555	DR76_2608	1471	NZ_CP009072.1	2783723	C	T	CCT	TCT	P	S	898	300	UDP-3-O-[3-hydroxymyristoyl] N-acetylglucosamine deacetylase	WP_000595482.1	COG0774	M	UDP-3-O-acyl-N-acetylglucosamine deacetylase
M7	DR76_RS28405		429	NZ_CP009072.1	2961592	G	A	TGT	TAT	C	Y	131	44	hypothetical protein	WP_001304246.1	COG3328	X	Transposase (or an inactivated derivative)
M7	DR76_RS14605	DR76_2810	1430	NZ_CP009072.1	2996581	G	A	ATG	ATA	M	I	1713	571	colibactin non-ribosomal peptide synthetase ClbH	WP_001304254.1	COG1020	Q	Non-ribosomal peptide synthetase component F
M7	DR76_RS14620	DR76_2813	981	NZ_CP009072.1	3011123	G	A	GCA	ACA	A	T	1822	608	colibactin hybrid non-ribosomal peptide synthetase/type I polyketide synthase ClbK	WP_000222467.1	COG0778	C	Nitroreductase
M7	DR76_RS14765	DR76_2840	1362	NZ_CP009072.1	3060034	C	T	GAT	AAT	D	N	5056	1686	non-ribosomal peptide synthetase	WP_077393284.1	COG1020	Q	Non-ribosomal peptide synthetase component F
M7	DR76_RS14790	DR76_2845	1109	NZ_CP009072.1	3071503	C	T	TCC	TTC	S	F	224	75	salicylate synthase	WP_000703047.1	COG0147	EH	Anthranilate/para-aminobenzoate synthases component I
M7	DR76_RS14950	DR76_2877	950	NZ_CP009072.1	3099883	C	T	CGC	CAC	R	H	197	66	sulfoxide reductase heme-binding subunit YedZ	WP_001240078.1	COG2717	C	Periplasmic DMSO/TMAO reductase YedYZ
M7	DR76_RS15335	DR76_2948	795	NZ_CP009072.1	3162338	C	T	CCG	CTG	P	L	1139	380	trehalose-6-phosphate synthase	WP_001296148.1	COG0380	G	Trehalose-6-phosphate synthase
M7	DR76_RS15355	DR76_2952	620	NZ_CP009072.1	3165236	C	T	CCA	CTA	P	L	341	114	flagellar motor stator protein MotA	WP_000906320.1	COG1291	N	Flagellar motor component MotA
M7	DR76_RS15650	DR76_3009	959	NZ_CP009072.1	3221233	C	T	GCC	ACC	A	T	1069	357	MCE family protein	WP_001327806.1	COG3008	S	Paraquat-inducible protein B
M7	DR76_RS16040	DR76_3076	1066	NZ_CP009072.1	3290766	G	A	GAG	AAG	E	K	538	180	molecular chaperone HscC	WP_000583405.1	COG0443	O	Molecular chaperone DnaK (HSP70)
M7	DR76_RS16080	DR76_3084	656	NZ_CP009072.1	3299868	G	A	GCG	GTG	A	V	560	187	thiamine ABC transporter permease	WP_000224927.1	COG4135	R	ABC-type uncharacterized transport system YnjBCD
M7	DR76_RS16150	DR76_3097	1156	NZ_CP009072.1	3313928	G	A	CGT	TGT	R	C	196	66	nucleotide excision repair endonuclease	WP_000252363.1	COG0322	L	Excinuclease UvrABC
M7	DR76_RS16200	DR76_3107	988	NZ_CP009072.1	3323420	G	A	ACC	ATC	T	I	149	50	catalase HPII	WP_000077879.1	COG0753	P	Catalase
M7	DR76_RS17035	DR76_3268	1363	NZ_CP009072.1	3484797	C	T	GCG	GTG	A	V	161	54	hypothetical protein	WP_000705349.1	-1	na	na
M7	DR76_RS17715	DR76_3393	1139	NZ_CP009072.1	3616368	G	A	GCA	GTA	A	V	1265	422	hypothetical protein	WP_001529091.1	-1	na	na
M7	DR76_RS17880	DR76_3423	722	NZ_CP009072.1	3647417	C	T	AGC	AAC	S	N	59	20	glucan biosynthesis protein D	WP_000375944.1	COG3131	M	Periplasmic glucans biosynthesis protein
M7	DR76_RS18310	DR76_3502	1520	NZ_CP009072.1	3741930	G	A	ACC	ATC	T	I	422	141	MexE family multidrug efflux RND transporter periplasmic adaptor subunit	WP_000873806.1	COG0845	MV	Multidrug efflux pump subunit AcrA (membrane-fusion protein)
M7	DR76_RS18575	DR76_3549	1204	NZ_CP009072.1	3790948	C	T	GTG	ATG	V	M	391	131	peptide ABC transporter permease	WP_000911112.1	COG0601	EP	ABC-type dipeptide/oligopeptide/nickel transport system
M7	DR76_RS19455	DR76_3712	1262	NZ_CP009072.1	3934526	G	A	CGA	CAA	R	Q	68	23	hypothetical protein	WP_001518554.1	-1	na	na
M7	DR76_RS19945	DR76_3801	1516	NZ_CP009072.1	4002152	G	A	GGC	GAC	G	D	677	226	spermidine/putrescine ABC transporter substrate-binding protein	WP_000759310.1	COG0687	E	Spermidine/putrescine-binding periplasmic protein
M7	DR76_RS20075	DR76_3827	1590	NZ_CP009072.1	4029388	A	G	TAT	CAT	Y	H	820	274	cell division protein YceG	WP_000756838.1	COG1559	D	Cell division protein YceG
M7	DR76_RS20760	DR76_3961	1706	NZ_CP009072.1	4155162	C	T	TGT	TAT	C	Y	314	105	3'-5' exonuclease	WP_000230938.1	COG0847	L	DNA polymerase III
M7	DR76_RS21495	DR76_4101	1550	NZ_CP009072.1	4306635	C	T	GAG	AAG	E	K	1492	498	ComEC family protein	WP_000705738.1	COG0658	R	Predicted membrane metal-binding protein
M7	DR76_RS21870	DR76_4173	1812	NZ_CP009072.1	4389202	C	T	GGG	GAG	G	E	1085	362	aldose dehydrogenase	WP_000555041.1	COG2133	G	Glucose/arabinose dehydrogenase
M7	DR76_RS24655	DR76_4703	1668	NZ_CP009072.1	4974206	T	A	AGT	TGT	S	C	538	180	hypothetical protein	WP_038429283.1	COG3210	U	Large exoprotein involved in heme utilization or adhesion
M7	DR76_RS25435	DR76_4846	1135	NZ_CP009073.1	5201	A	G	GAA	GGA	E	G	590	197	phage baseplate assembly protein V	WP_000998643.1	COG4540	X	Phage P2 baseplate assembly protein gpV
M7	DR76_RS25445	DR76_4849	583	NZ_CP009073.1	6397	G	A	GAT	AAT	D	N	388	130	phage baseplate protein	WP_000174657.1	COG3948	X	Phage-related baseplate assembly protein
M7	DR76_RS25815	DR76_4928	1298	NZ_CP009074.1	12024	G	A	GCA	GTA	A	V	200	67	hypothetical protein	WP_000057520.1	COG1670	JO	Protein N-acetyltransferase
M7	DR76_RS25900	DR76_4955	535	NZ_CP009074.1	23887	G	A	GAG	AAG	E	K	133	45	hypothetical protein	WP_001546351.1	-1	na	na
M7	NZ_CP009072.1-intergenic2086		2192	NZ_CP009072.1	2154258	G	A
M7	NZ_CP009072.1-intergenic2390		1177	NZ_CP009072.1	2469407	G	A
M7	NZ_CP009072.1-intergenic2426		35.01	NZ_CP009072.1	2510865	C	T
M7	NZ_CP009072.1-intergenic2426		414	NZ_CP009072.1	2511008	A	G
M7	NZ_CP009072.1-intergenic2662		296	NZ_CP009072.1	2748262	G	A
M7	NZ_CP009072.1-intergenic2830		2364	NZ_CP009072.1	2925439	G	A
M7	NZ_CP009072.1-intergenic2978		54	NZ_CP009072.1	3106477	T	C
M7	NZ_CP009072.1-intergenic4795		1312	NZ_CP009072.1	4851685	C	T
M8	DR76_RS00515	DR76_98	1486	NZ_CP009072.1	109867	G	A	GAA	AAA	E	K	10	4	hypothetical protein	WP_000076671.1	COG0825	I	Acetyl-CoA carboxylase alpha subunit
M8	DR76_RS00745	DR76_139	1922	NZ_CP009072.1	143058	G	A	GTG	ATG	V	M	1324	442	phosphotransferase RcsD	WP_001249136.1	COG0642	T	Signal transduction histidine kinase
M8	DR76_RS00890	DR76_167	1659	NZ_CP009072.1	186927	G	A	CGC	TGC	R	C	889	297	MFS transporter	WP_001297939.1	COG2271	G	Sugar phosphate permease
M8	DR76_RS02040	DR76_393	2182	NZ_CP009072.1	431693	G	A	CCG	CTG	P	L	623	208	IMP dehydrogenase	WP_001296289.1	COG0516	F	IMP dehydrogenase/GMP reductase
M8	DR76_RS02045	DR76_394	2003	NZ_CP009072.1	432678	C	T	CGC	TGC	R	C	202	68	exodeoxyribonuclease VII large subunit	WP_000937949.1	COG1570	L	Exonuclease VII
M8	DR76_RS03280	DR76_634	2335	NZ_CP009072.1	707466	G	A	GCT	ACT	A	T	445	149	MurR/RpiR family transcriptional regulator	WP_001060030.1	COG1737	K	DNA-binding transcriptional regulator
M8	DR76_RS03305		1573	NZ_CP009072.1	713519	G	A	CGC	CAC	R	H	539	180	hypothetical protein	WP_000885338.1	COG3157	U	Type VI protein secretion system component Hcp (secreted cytotoxin)
M8	DR76_RS03780	DR76_730	2232.97	NZ_CP009072.1	811191	TA	T	na	na	na	na	258	86	ATP synthase subunit A	WP_000135618.1	COG0356	C	FoF1-type ATP synthase
M8	DR76_RS03810	DR76_736	3129	NZ_CP009072.1	816186	G	A	GAA	AAA	E	K	577	193	ATP synthase subunit beta	WP_000190506.1	COG0055	C	FoF1-type ATP synthase
M8	DR76_RS03925	DR76_759	2475	NZ_CP009072.1	842563	C	T	TGG	TGA	W	*	990	330	tryptophanase	WP_001443186.1	COG3033	E	Tryptophanase
M8	DR76_RS07170	DR76_1385	231	NZ_CP009072.1	1492867	G	A	CCT	CTT	P	L	914	305	glutathione S-transferase family protein	WP_000531177.1	COG0435	C	Glutathionyl-hydroquinone reductase
M8	DR76_RS10765	DR76_2074	2485	NZ_CP009072.1	2217177	G	A	GGA	GAA	G	E	1610	537	YjbH domain-containing protein	WP_000745793.1	COG0671	I	Membrane-associated phospholipid phosphatase
M8	DR76_RS11550	DR76_2227	1950	NZ_CP009072.1	2382954	G	A	AGC	AAC	S	N	794	265	glutamate/gamma-aminobutyrate family transporter YjeM	WP_001443154.1	COG0531	E	Amino acid transporter
M8	DR76_RS12400	DR76_2394	2124	NZ_CP009072.1	2554638	G	A	TGG	TGA	W	*	858	286	S-methyl-5-thioribose kinase	WP_000132325.1	COG4857	E	5-Methylthioribose kinase
M8	DR76_RS12990	DR76_2503	2739	NZ_CP009072.1	2665057	G	A	TGG	TGA	W	*	1365	455	murein transglycosylase	WP_000409442.1	COG0741	M	Soluble lytic murein transglycosylase and related regulatory proteins (some contain LysM/invasin domains)
M8	DR76_RS13250	DR76_2548	1876	NZ_CP009072.1	2713006	C	T	GAT	AAT	D	N	1342	448	crotonobetaine/carnitine-CoA ligase	WP_001443163.1	COG0318	IQ	Acyl-CoA synthetase (AMP-forming)/AMP-acid ligase II
M8	DR76_RS14320	DR76_2760	1761	NZ_CP009072.1	2931805	G	A	ACG	ATG	T	M	425	142	hypothetical protein	WP_000238685.1	-1	na	na
M8	DR76_RS14475	DR76_2785	1426	NZ_CP009072.1	2959754	C	T	GAG	AAG	E	K	1123	375	ribokinase RbsK	WP_000667429.1	COG0524	G	Sugar or nucleoside kinase
M8	DR76_RS15335	DR76_2948	1573	NZ_CP009072.1	3162338	C	T	CCG	CTG	P	L	1139	380	trehalose-6-phosphate synthase	WP_001296148.1	COG0380	G	Trehalose-6-phosphate synthase
M8	DR76_RS16430	DR76_3151	1915	NZ_CP009072.1	3369633	C	T	TCC	TTC	S	F	2978	993	FAD-binding oxidoreductase	WP_000612982.1	COG0247	C	Fe-S oxidoreductase
M8	DR76_RS19510	DR76_3723	1774	NZ_CP009072.1	3941135	G	A	GAT	AAT	D	N	160	54	tRNA 2-thiouridine(34) synthase MnmA	WP_001443105.1	COG0482	J	tRNA U34 2-thiouridine synthase MnmA/TrmU
M8	DR76_RS20365	DR76_3881	1376	NZ_CP009072.1	4079976	G	A	ACT	ATT	T	I	392	131	minor curlin subunit	WP_001443228.1	-1	na	na
M8	DR76_RS22565	DR76_4306	1847	NZ_CP009072.1	4524904	G	A	GCC	ACC	A	T	133	45	two-component system sensor histidine kinase KdbD	WP_001304798.1	COG2205	T	K+-sensing histidine kinase KdpD
M8	DR76_RS23320	DR76_4447	1853	NZ_CP009072.1	4675973	G	A	GGT	AGT	G	S	697	233	allantoate amidohydrolase	WP_001298347.1	COG0624	E	Acetylornithine deacetylase/Succinyl-diaminopimelate desuccinylase or related deacylase
M8	DR76_RS23350	DR76_4453	2092	NZ_CP009072.1	4683118	G	A	ACC	ATC	T	I	767	256	2-hydroxy-3-oxopropionate reductase	WP_000765831.1	COG2084	I	3-hydroxyisobutyrate dehydrogenase or related beta-hydroxyacid dehydrogenase
M8	DR76_RS23395	DR76_4462	2095	NZ_CP009072.1	4693887	G	A	CGC	CAC	R	H	344	115	arylesterase	WP_001297298.1	COG2755	E	Lysophospholipase L1 or related esterase
M8	DR76_RS23410	DR76_4465	1977	NZ_CP009072.1	4696423	C	T	GGG	AGG	G	R	304	102	iron export permease FetB	WP_001295323.1	COG0390	P	ABC-type iron transport system FetAB
M8	DR76_RS23720	DR76_4526	2083	NZ_CP009072.1	4764403	C	T	CCG	TCG	P	S	415	139	cytochrome ubiquinol oxidase subunit I	WP_000467180.1	COG0843	C	Heme/copper-type cytochrome/quinol oxidase
M8	DR76_RS24655	DR76_4703	2170	NZ_CP009072.1	4974206	T	A	AGT	TGT	S	C	538	180	hypothetical protein	WP_038429283.1	COG3210	U	Large exoprotein involved in heme utilization or adhesion
M8	DR76_RS25085	DR76_4781	57	NZ_CP009072.1	5055484	G	A	CTT	TTT	L	F	160	54	glycosyl transferase family 1	WP_001076405.1	COG0438	M	Glycosyltransferase involved in cell wall bisynthesis
M8	NZ_CP009072.1-intergenic363		1903	NZ_CP009072.1	390653	G	A
M8	NZ_CP009072.1-intergenic2406		2457	NZ_CP009072.1	2487344	C	T
M8	NZ_CP009072.1-intergenic2426		196	NZ_CP009072.1	2510865	C	T
M8	NZ_CP009072.1-intergenic2426		310	NZ_CP009072.1	2511008	A	G
M8	NZ_CP009072.1-intergenic3228		827	NZ_CP009072.1	3330057	C	T
M8	NZ_CP009072.1-intergenic4145		25.02	NZ_CP009072.1	4182269	G	A
M8	NZ_CP009072.1-intergenic4484		1893	NZ_CP009072.1	4536853	C	T
M8	NZ_CP009072.1-intergenic4564		1780	NZ_CP009072.1	4608486	G	A
M8	NZ_CP009072.1-intergenic4795		1569	NZ_CP009072.1	4851685	C	T
M9	DR76_RS00715	DR76_134	118	NZ_CP009072.1	135908	A	G	TTT	CTT	F	L	931	311	microcin J25 efflux ABC transporter YojI	WP_000422211.1	COG4615	P	ABC-type siderophore export system
M9	DR76_RS00940	DR76_177	1229	NZ_CP009072.1	198246	G	A	GGC	GAC	G	D	566	189	4-deoxy-4-formamido-L-arabinose-phosphoundecaprenol deformylase ArnD	WP_000169712.1	COG0726	GM	Peptidoglycan/xylan/chitin deacetylase
M9	DR76_RS01220	DR76_234	2220	NZ_CP009072.1	254768	C	T	AGC	AAC	S	N	1256	419	bifunctional tetrahydrofolate synthase/dihydrofolate synthase	WP_000584549.1	COG0285	H	Folylpolyglutamate synthase/Dihydropteroate synthase
M9	DR76_RS01350	DR76_259	1631	NZ_CP009072.1	281958	G	A	TCA	TTA	S	L	446	149	fatty acid oxidation complex subunit alpha FadJ	WP_000425031.1	COG1024	I	Enoyl-CoA hydratase/carnithine racemase
M9	DR76_RS01785	DR76_343	1819	NZ_CP009072.1	375260	G	A	TCC	TTC	S	F	866	289	ethanolamine ammonia-lyase light chain	WP_000372364.1	COG4302	E	Ethanolamine ammonia-lyase
M9	DR76_RS01970	DR76_379	2182	NZ_CP009072.1	416133	A	C	AAA	AAC	K	N	312	104	arsenate reductase (glutaredoxin)	WP_000166454.1	COG1393	P	Arsenate reductase and related proteins
M9	DR76_RS03480	DR76_672	2439	NZ_CP009072.1	750328	C	T	GCA	ACA	A	T	571	191	anaerobic sulfatase maturase AslB	WP_001187387.1	COG0641	O	Sulfatase maturation enzyme AslB
M9	DR76_RS03800	DR76_734	2401	NZ_CP009072.1	814533	C	T	GCC	GTC	A	V	1406	469	ATP synthase subunit alpha	WP_001176745.1	COG0056	C	FoF1-type ATP synthase
M9	DR76_RS03880	DR76_750	2336	NZ_CP009072.1	834166	C	T	TCG	TTG	S	L	671	224	glucosamine-6-phosphate deaminase	WP_000766877.1	COG0363	G	6-phosphogluconolactonase/Glucosamine-6-phosphate isomerase/deaminase
M9	DR76_RS04070	DR76_784	2826	NZ_CP009072.1	871851	C	T	CGT	TGT	R	C	1348	450	hypothetical protein	WP_000828478.1	COG3119	P	Arylsulfatase A or related enzyme
M9	DR76_RS04800	DR76_923	2642	NZ_CP009072.1	1021640	G	A	GTA	ATA	V	I	88	30	membrane protein	WP_000980102.1	-1	na	na
M9	DR76_RS07580	DR76_1463	2547	NZ_CP009072.1	1579641	C	T	GCC	GTC	A	V	773	258	iron ABC transporter permease	WP_000086858.1	COG0609	P	ABC-type Fe3+-siderophore transport system
M9	DR76_RS07860	DR76_1516	1955	NZ_CP009072.1	1632333	C	T	TCG	TTG	S	L	449	150	hypothetical protein	WP_000984978.1	-1	na	na
M9	DR76_RS08285	DR76_1598	2213	NZ_CP009072.1	1718561	G	A	GGG	GAG	G	E	1553	518	aerobactin synthase IucA	WP_000605900.1	COG4264	P	Siderophore synthetase component
M9	DR76_RS09415	DR76_1805	2855	NZ_CP009072.1	1947797	G	A	CCC	CTC	P	L	365	122	hypothetical protein	WP_000106189.1	COG0596	HR	Pimeloyl-ACP methyl ester carboxylesterase
M9	DR76_RS09425	DR76_1807	1907	NZ_CP009072.1	1949842	C	T	GCG	ACG	A	T	1618	540	type VI secretion system tip protein VgrG	WP_001443094.1	COG3501	UXR	Uncharacterized conserved protein
M9	DR76_RS09690	DR76_1858	2067	NZ_CP009072.1	2009943	G	A	GAC	AAC	D	N	355	119	oxidoreductase	WP_000021342.1	COG1028	IQR	NAD(P)-dependent dehydrogenase
M9	DR76_RS09810	DR76_1882	1503.97	NZ_CP009072.1	2032512	A	AG	na	na	na	na	827	276	murein hydrolase activator NlpD	WP_001272582.1	COG1388	M	LysM repeat
M9	DR76_RS10515	DR76_2023	1740	NZ_CP009072.1	2160527	C	T	CCG	TCG	P	S	862	288	DNA-directed RNA polymerase subunit beta'	WP_000653952.1	COG0086	K	DNA-directed RNA polymerase
M9	DR76_RS11325	DR76_2184	2483	NZ_CP009072.1	2337594	A	G	GTA	GCA	V	A	608	203	transcriptional regulator	WP_001217059.1	COG2207	K	AraC-type DNA-binding domain and AraC-containing proteins
M9	DR76_RS11380	DR76_2194	1879	NZ_CP009072.1	2350517	G	A	GGC	GAC	G	D	44	15	4Fe-4S mono-cluster protein YjdI	WP_000371715.1	COG3592	S	Uncharacterized Fe-S cluster protein YjdI
M9	DR76_RS11605	DR76_2238	2046	NZ_CP009072.1	2395777	G	A	TGG	TAG	W	*	716	239	DNA mismatch repair protein MutL	WP_001304682.1	COG0323	L	DNA mismatch repair ATPase MutL
M9	DR76_RS11760	DR76_2268	1796	NZ_CP009072.1	2422690	G	A	GAA	AAA	E	K	13	5	30S ribosomal protein S6	WP_001216676.1	COG0360	J	Ribosomal protein S6
M9	DR76_RS12315	DR76_2376	1553	NZ_CP009072.1	2538388	C	T	GCC	GTC	A	V	65	22	hypothetical protein	WP_001186775.1	COG2003	L	DNA repair protein RadC
M9	DR76_RS12370	DR76_2388	1525	NZ_CP009072.1	2547033	C	T	GAT	AAT	D	N	1270	424	restriction endonuclease	WP_000504875.1	COG4268	V	5-methylcytosine-specific restriction endonuclease McrBC
M9	DR76_RS12515	DR76_2416	1794	NZ_CP009072.1	2575193	C	T	ACG	ATG	T	M	758	253	hypothetical protein	WP_071550256.1	COG0507	L	ATP-dependent exoDNAse (exonuclease V)
M9	DR76_RS13005	DR76_2507	2285	NZ_CP009072.1	2667016	C	T	CGG	TGG	R	W	313	105	phosphoglycerate mutase GpmB	WP_000942344.1	COG0406	G	Broad specificity phosphatase PhoE
M9	DR76_RS13365	DR76_2571	1914	NZ_CP009072.1	2739683	C	T	GCA	ACA	A	T	1765	589	DNA polymerase II	WP_000035632.1	COG0417	L	DNA polymerase elongation subunit (family B)
M9	DR76_RS13820	DR76_2657	2239	NZ_CP009072.1	2837352	C	T	CGC	CAC	R	H	527	176	fimbrial chaperone	WP_000465919.1	COG3121	W	P pilus assembly protein
M9	DR76_RS14640	DR76_2817	1407	NZ_CP009072.1	3023282	G	A	TGG	TGA	W	*	165	55	colibactin polyketide synthase ClbO	WP_001029878.1	COG3321	Q	Acyl transferase domain in polyketide synthase (PKS) enzymes
M9	DR76_RS14700	DR76_2828	1459	NZ_CP009072.1	3035394	T	C	AAG	AGG	K	R	164	55	YebC/PmpR family DNA-binding transcriptional regulator	WP_000532923.1	COG0217	KJ	Transcriptional and/or translational regulatory protein YebC/TACO1
M9	DR76_RS15930	DR76_3056	554	NZ_CP009072.1	3269058	A	G	ATG	GTG	M	V	445	149	aldo/keto reductase	WP_001296125.1	COG0656	Q	Aldo/keto reductase
M9	DR76_RS16290	DR76_3124	1625	NZ_CP009072.1	3338654	C	T	CGT	TGT	R	C	1084	362	phenylalanine--tRNA ligase subunit beta	WP_000672322.1	COG0072	J	Phenylalanyl-tRNA synthetase beta subunit
M9	DR76_RS17385	DR76_3330	1257	NZ_CP009072.1	3543705	C	T	GCG	ACG	A	T	184	62	sugar efflux transporter	WP_000210774.1	COG2814	G	Predicted arabinose efflux permease
M9	DR76_RS17965		1883	NZ_CP009072.1	3668198	G	A	GCA	GTA	A	V	6356	2119	EntS/YbdA MFS transporter	WP_077784312.1	COG3468	MU	Type V secretory pathway
M9	DR76_RS28520		1511	NZ_CP009072.1	3686408	G	A	AGC	AAC	S	N	38	13	hypothetical protein	WP_001327148.1	COG1108	P	ABC-type Mn2+/Zn2+ transport system
M9	DR76_RS19575	DR76_3735	1410	NZ_CP009072.1	3953113	G	A	ACG	ATG	T	M	2915	972	membrane protein	WP_000216487.1	COG5301	X	Phage-related tail fibre protein
M9	DR76_RS21520	DR76_4106	689	NZ_CP009072.1	4312391	C	T	GAC	AAC	D	N	1243	415	3-phosphoshikimate 1-carboxyvinyltransferase	WP_000445243.1	COG0128	E	5-enolpyruvylshikimate-3-phosphate synthase
M9	DR76_RS22215	DR76_4240	1540	NZ_CP009072.1	4463077	C	T	GCG	ACG	A	T	1765	589	hydratase	WP_000593907.1	COG1048	C	Aconitase A
M9	DR76_RS22640	DR76_4318	1655	NZ_CP009072.1	4541036	C	T	GCC	ACC	A	T	325	109	glutamine--tRNA ligase	WP_001287134.1	COG0008	J	Glutamyl- or glutaminyl-tRNA synthetase
M9	DR76_RS23075	DR76_4404	1792	NZ_CP009072.1	4625372	G	A	TGG	TGA	W	*	549	183	iron-enterobactin transporter membrane protein	WP_001443194.1	COG0609	P	ABC-type Fe3+-siderophore transport system
M9	DR76_RS23205	DR76_4427	2053	NZ_CP009072.1	4655180	C	T	CGG	TGG	R	W	484	162	phage receptor	WP_001304814.1	COG0457	R	Tetratricopeptide (TPR) repeat
M9	DR76_RS23480	DR76_4479	2119	NZ_CP009072.1	4713135	C	T	CCA	TCA	P	S	1648	550	Kef family K(+) transporter	WP_000546254.1	COG1226	P	Voltage-gated potassium channel Kch
M9	DR76_RS23890	DR76_4560	2147	NZ_CP009072.1	4800995	C	T	CAG	TAG	Q	*	2257	753	exonuclease subunit SbcC	WP_000698972.1	COG0419	L	DNA repair exonuclease SbcCD ATPase subunit
M9	DR76_RS24135	DR76_4606	1577	NZ_CP009072.1	4848550	C	T	GGC	GAC	G	D	677	226	2-methylcitrate dehydratase	WP_001275885.1	COG2079	G	2-methylcitrate dehydratase PrpD
M9	DR76_RS24655	DR76_4703	1666	NZ_CP009072.1	4974206	T	A	AGT	TGT	S	C	538	180	hypothetical protein	WP_038429283.1	COG3210	U	Large exoprotein involved in heme utilization or adhesion
M9	DR76_RS25280	DR76_4821	1529	NZ_CP009072.1	5105576	C	T	TCC	TTC	S	F	1742	581	multidrug resistance protein MdtB	WP_001197878.1	COG0841	V	Multidrug efflux pump subunit AcrB
M9	DR76_RS25445	DR76_4849	2263	NZ_CP009073.1	6187	G	A	GCT	ACT	A	T	178	60	phage baseplate protein	WP_000174657.1	COG3948	X	Phage-related baseplate assembly protein
M9	NZ_CP009072.1-intergenic65		1552	NZ_CP009072.1	74304	C	T
M9	NZ_CP009072.1-intergenic765		936	NZ_CP009072.1	826055	C	T
M9	NZ_CP009072.1-intergenic2086		1595	NZ_CP009072.1	2154222	C	T
M9	NZ_CP009072.1-intergenic2370		2362	NZ_CP009072.1	2444784	G	A
M9	NZ_CP009072.1-intergenic2426		70	NZ_CP009072.1	2510865	C	T
M9	NZ_CP009072.1-intergenic2426		322	NZ_CP009072.1	2511008	A	G
M9	NZ_CP009072.1-intergenic3134		1487	NZ_CP009072.1	3241428	C	T
M9	NZ_CP009072.1-intergenic4145		27.01	NZ_CP009072.1	4182269	G	A
M9	NZ_CP009072.1-intergenic4775		1521	NZ_CP009072.1	4828319	G	A
M9	NZ_CP009072.1-intergenic4795		2219	NZ_CP009072.1	4851685	C	T
M9	NZ_CP009073.1-intergenic12		161	NZ_CP009073.1	12249	T	C
M10	DR76_RS00150	DR76_29	1438	NZ_CP009072.1	35460	C	T	GTG	ATG	V	M	688	230	sensor histidine kinase	WP_001295431.1	COG3275	T	Sensor histidine kinase
M10	DR76_RS00405	DR76_77	1445	NZ_CP009072.1	88510	C	T	GCC	GTC	A	V	353	118	GTP-binding protein	WP_000198833.1	COG0523	R	GTPase
M10	DR76_RS00860	DR76_161	1453	NZ_CP009072.1	179524	C	T	GAC	AAC	D	N	685	229	MFS transporter	WP_000948732.1	COG2271	G	Sugar phosphate permease
M10	DR76_RS01435	DR76_276	1339	NZ_CP009072.1	307464	C	T	GCA	GTA	A	V	41	14	DNA-binding response regulator	WP_000991370.1	COG2197	TK	DNA-binding response regulator
M10	DR76_RS02110	DR76_407	1362	NZ_CP009072.1	455709	G	A	GCC	GTC	A	V	1517	506	penicillin-binding protein 1C	WP_001137639.1	COG4953	M	Membrane carboxypeptidase/penicillin-binding protein PbpC
M10	DR76_RS02425	DR76_466	1672	NZ_CP009072.1	525480	G	A	GTG	ATG	V	M	1558	520	protein lysine acetyltransferase	WP_000083021.1	COG0045	C	Succinyl-CoA synthetase
M10	DR76_RS06845	DR76_1322	1823	NZ_CP009072.1	1427112	C	T	CGT	TGT	R	C	10	4	phosphoglucosamine mutase	WP_000071137.1	COG1109	G	Phosphomannomutase
M10	DR76_RS07420	DR76_1433	2197	NZ_CP009072.1	1544802	G	A	CGC	CAC	R	H	344	115	IS200/IS605 family transposase ISEc41	WP_000266197.1	COG1943	X	REP element-mobilizing transposase RayT
M10	DR76_RS08250	DR76_1591	1269	NZ_CP009072.1	1710726	G	A	CGG	CAG	R	Q	692	231	alpha/beta hydrolase	WP_000948501.1	COG0657	I	Acetyl esterase/lipase
M10	DR76_RS08930	DR76_1710	1696	NZ_CP009072.1	1829832	G	A	GGC	GAC	G	D	377	126	D-3-phosphoglycerate dehydrogenase	WP_001151604.1	COG0111	HR	Phosphoglycerate dehydrogenase or related dehydrogenase
M10	DR76_RS09220	DR76_1767	1573	NZ_CP009072.1	1900154	G	A	GAA	AAA	E	K	1093	365	bifunctional 2-acylglycerophosphoethanolamine acyltransferase/acyl-ACP synthetase	WP_000899022.1	COG0204	I	1-acyl-sn-glycerol-3-phosphate acyltransferase
M10	DR76_RS09320	DR76_1786	1950	NZ_CP009072.1	1924770	G	A	CCG	TCG	P	S	1066	356	N-acetylglutamate synthase	WP_000237947.1	COG0548	E	Acetylglutamate kinase
M10	DR76_RS13025	DR76_2510	2129	NZ_CP009072.1	2670441	T	C	ATT	ACT	I	T	839	280	two-component system sensor histidine kinase CreC	WP_001219625.1	COG2205	T	K+-sensing histidine kinase KdpD
M10	DR76_RS13220	DR76_2543	2045	NZ_CP009072.1	2707096	G	A	GCA	ACA	A	T	955	319	carbamoyl-phosphate synthase small subunit	WP_001295757.1	COG0505	EF	Carbamoylphosphate synthase small subunit
M10	DR76_RS13800	DR76_2653	1883	NZ_CP009072.1	2832874	G	A	CCG	TCG	P	S	412	138	fimbrial protein	WP_001247917.1	COG3539	N	Pilin (type 1 fimbria component protein)
M10	DR76_RS13955	DR76_2684	1842	NZ_CP009072.1	2871015	G	A	CGT	CAT	R	H	416	139	30S ribosomal protein S2	WP_000246882.1	COG0052	J	Ribosomal protein S2
M10	DR76_RS14165	DR76_2727	1808	NZ_CP009072.1	2911979	C	T	GCT	ACT	A	T	745	249	LysR family transcriptional regulator	WP_000648563.1	COG0583	K	DNA-binding transcriptional regulator
M10	DR76_RS14185	DR76_2732	2077	NZ_CP009072.1	2916566	G	A	ACT	ATT	T	I	281	94	hydroxyacylglutathione hydrolase	WP_001052735.1	COG0491	R	Glyoxylase or a related metal-dependent hydrolase
M10	DR76_RS28405		1456	NZ_CP009072.1	2961633	G	A	GAG	AAG	E	K	172	58	hypothetical protein	WP_001304246.1	COG3328	X	Transposase (or an inactivated derivative)
M10	DR76_RS14895	DR76_2867	847	NZ_CP009072.1	3087213	G	A	TCA	TTA	S	L	524	175	hypothetical protein	WP_001151469.1	COG3629	T	DNA-binding transcriptional activator of the SARP family
M10	DR76_RS14935	DR76_2875	1145	NZ_CP009072.1	3097361	G	A	CGG	TGG	R	W	328	110	integrase	WP_001298509.1	COG0582	LX	Integrase
M10	DR76_RS16760	DR76_3214	1291	NZ_CP009072.1	3427053	G	A	GGC	AGC	G	S	499	167	oxidoreductase	WP_001282503.1	COG0673	R	Predicted dehydrogenase
M10	DR76_RS17950	DR76_3436	1251	NZ_CP009072.1	3663697	C	T	GTT	ATT	V	I	778	260	hypothetical protein	WP_000890903.1	COG4589	R	Predicted CDP-diglyceride synthetase/phosphatidate cytidylyltransferase
M10	DR76_RS18040	DR76_3452	952	NZ_CP009072.1	3690893	G	A	CAA	TAA	Q	*	22	8	hypothetical protein	WP_001296046.1	-1	na	na
M10	DR76_RS18840	DR76_3603	1390	NZ_CP009072.1	3848253	C	T	GCC	GTC	A	V	674	225	trehalase	WP_000841742.1	COG1626	G	Neutral trehalase
M10	DR76_RS20090	DR76_3830	1420	NZ_CP009072.1	4032601	C	T	GCG	ACG	A	T	103	35	acyl carrier protein	WP_000103754.1	COG0236	IQ	Acyl carrier protein
M10	DR76_RS20140	DR76_3839	1171	NZ_CP009072.1	4042062	C	T	CAG	TAG	Q	*	2113	705	ribonuclease E	WP_000827407.1	COG1530	J	Ribonuclease G or E
M10	DR76_RS20155	DR76_3842	1210	NZ_CP009072.1	4046582	C	T	GTG	ATG	V	M	364	122	flagellar assembly peptidoglycan hydrolase FlgJ	WP_001304468.1	COG1705	MN	Flagellum-specific peptidoglycan hydrolase FlgJ
M10	DR76_RS20285	DR76_3868	1383	NZ_CP009072.1	4066608	C	T	GGT	GAT	G	D	902	301	rhodanese domain-containing protein	WP_001298360.1	COG1054	R	Predicted sulfurtransferase
M10	DR76_RS20630	DR76_3932	1277	NZ_CP009072.1	4130998	G	A	CCT	TCT	P	S	2239	747	fimbrial biogenesis outer membrane usher protein	WP_001443207.1	COG3188	NW	Outer membrane usher protein FimD/PapC
M10	DR76_RS21930	DR76_4186	1601	NZ_CP009072.1	4405343	C	T	GCG	ACG	A	T	43	15	fructose-6-phosphate aldolase 1	WP_001298570.1	COG0176	G	Transaldolase
M10	DR76_RS27820		1489	NZ_CP009072.1	4628893	C	T	GCT	ACT	A	T	58	20	hypothetical protein	WP_001332746.1	-1	na	na
M10	DR76_RS23690	DR76_4521	1658	NZ_CP009072.1	4758409	C	T	GAA	AAA	E	K	1090	364	trigger factor	WP_001198388.1	COG0544	O	FKBP-type peptidyl-prolyl cis-trans isomerase (trigger factor)
M10	DR76_RS24595	DR76_4691	1470	NZ_CP009072.1	4950474	C	T	GCA	ACA	A	T	916	306	type I secretion system permease/ATPase	WP_000835430.1	COG2274	V	ABC-type bacteriocin/lantibiotic exporters
M10	DR76_RS24655	DR76_4703	1308	NZ_CP009072.1	4974206	T	A	AGT	TGT	S	C	538	180	hypothetical protein	WP_038429283.1	COG3210	U	Large exoprotein involved in heme utilization or adhesion
M10	NZ_CP009072.1-intergenic82		1591	NZ_CP009072.1	90977	C	T
M10	NZ_CP009072.1-intergenic269		1921	NZ_CP009072.1	288429	C	T
M10	NZ_CP009072.1-intergenic724		1255	NZ_CP009072.1	782756	G	A
M10	NZ_CP009072.1-intergenic845		1531	NZ_CP009072.1	903095	G	A
M10	NZ_CP009072.1-intergenic1623		1906	NZ_CP009072.1	1686163	G	A
M10	NZ_CP009072.1-intergenic1825		1582	NZ_CP009072.1	1890945	G	A
M10	NZ_CP009072.1-intergenic1922		1353	NZ_CP009072.1	2010429	C	T
M10	NZ_CP009072.1-intergenic1980		1772	NZ_CP009072.1	2063601	C	T
M10	NZ_CP009072.1-intergenic2426		184	NZ_CP009072.1	2510865	C	T
M10	NZ_CP009072.1-intergenic2426		196	NZ_CP009072.1	2511008	A	G
M10	NZ_CP009072.1-intergenic2515		2077	NZ_CP009072.1	2597541	G	A
M10	NZ_CP009072.1-intergenic3006		1735	NZ_CP009072.1	3127788	G	A
M10	NZ_CP009072.1-intergenic4069		1074	NZ_CP009072.1	4113169	C	T
M10	NZ_CP009072.1-intergenic4094		662	NZ_CP009072.1	4138269	G	A
M10	NZ_CP009072.1-intergenic4145		30.01	NZ_CP009072.1	4182269	G	A
M10	NZ_CP009072.1-intergenic4192		1533	NZ_CP009072.1	4234744	C	T
M10	NZ_CP009072.1-intergenic4795		1675	NZ_CP009072.1	4851685	C	T
M10	NZ_CP009072.1-intergenic4853		2047	NZ_CP009072.1	4912763	C	T
M10	NZ_CP009072.1-intergenic4955		1586	NZ_CP009072.1	5025280	C	T
M11	DR76_RS00440	DR76_84	1848	NZ_CP009072.1	97958	C	T	CCC	TCC	P	S	1330	444	microcin C ABC transporter ATP-binding protein YejF	WP_000194892.1	COG4172	Q	ABC-type microcin C transport system
M11	DR76_RS00480	DR76_92	1746	NZ_CP009072.1	105208	C	T	CGC	TGC	R	C	502	168	hypothetical protein	WP_000256203.1	COG3083	M	Membrane-anchored periplasmic protein YejM
M11	DR76_RS00540	DR76_103	1573	NZ_CP009072.1	111135	C	T	GCC	GTC	A	V	86	29	DNA primase	WP_000761839.1	COG3378	X	Phage- or plasmid-associated DNA primase
M11	DR76_RS00675	DR76_126	1477	NZ_CP009072.1	128327	C	T	GAG	AAG	E	K	40	14	ferredoxin-type protein NapH	WP_000013513.1	COG0348	C	Polyferredoxin
M11	DR76_RS00820	DR76_154	1578	NZ_CP009072.1	167823	C	T	CCG	TCG	P	S	124	42	bifunctional 3-demethylubiquinone 3-O-methyltransferase/2-octaprenyl-6-hydroxy phenol methylase	WP_000990760.1	COG2227	H	2-polyprenyl-3-methyl-5-hydroxy-6-metoxy-1
M11	DR76_RS01050	DR76_199	1494	NZ_CP009072.1	219887	G	A	ACC	ATC	T	I	350	117	NADH-quinone oxidoreductase subunit I	WP_000172749.1	COG1143	C	Formate hydrogenlyase subunit 6/NADH:ubiquinone oxidoreductase 23 kD subunit (chain I)
M11	DR76_RS01160	DR76_221	2026	NZ_CP009072.1	245020	G	A	GCA	ACA	A	T	616	206	thiol:disulfide oxidoreductase	WP_000566505.1	COG0625	O	Glutathione S-transferase
M11	DR76_RS02415	DR76_464	1447	NZ_CP009072.1	522984	G	A	GCT	ACT	A	T	280	94	thiol disulfide reductase thioredoxin	WP_001098726.1	COG3118	O	Negative regulator of GroEL
M11	DR76_RS02510	DR76_484	1936	NZ_CP009072.1	546876	C	T	ATG	ATA	M	I	510	170	MFS transporter	WP_000382186.1	COG2271	G	Sugar phosphate permease
M11	DR76_RS03495	DR76_675	2176	NZ_CP009072.1	751278	G	A	na	na	na	na	69		could not retreive annotation for this gene in the gff file...	could not retreive annotation for this gene in the gff file...	23
M11	DR76_RS03540	DR76_684	2208	NZ_CP009072.1	759746	C	T	TGG	TAG	W	*	503	168	glucose-1-phosphate thymidylyltransferase	WP_000676064.1	COG1209	M	dTDP-glucose pyrophosphorylase
M11	DR76_RS04475	DR76_859	2377	NZ_CP009072.1	948537	C	T	CCA	CTA	P	L	593	198	lipopolysaccharide core heptose(I) kinase RfaP	WP_001304977.1	COG0515	T	Serine/threonine protein kinase
M11	DR76_RS07810	DR76_1506	2369	NZ_CP009072.1	1622222	T	A	TTT	TAT	F	Y	98	33	hydrogenase	WP_000134030.1	COG1773	C	Rubredoxin
M11	DR76_RS08245	DR76_1590	1943	NZ_CP009072.1	1709366	G	A	GGT	AGT	G	S	844	282	MFS transporter	WP_012601846.1	COG2814	G	Predicted arabinose efflux permease
M11	DR76_RS12525	DR76_2418	1912	NZ_CP009072.1	2578221	C	T	GAT	AAT	D	N	109	37	N-acetylneuraminate epimerase	WP_001295733.1	COG3055	M	N-acetylneuraminic acid mutarotase
M11	DR76_RS13380	DR76_2574	1544	NZ_CP009072.1	2744421	G	A	GCC	GTC	A	V	1295	432	ribulokinase	WP_000951859.1	COG1069	G	Ribulose kinase
M11	DR76_RS13605	DR76_2617	1536	NZ_CP009072.1	2791143	C	T	TCA	TTA	S	L	119	40	guanosine monophosphate reductase	WP_001217338.1	COG0516	F	IMP dehydrogenase/GMP reductase
M11	DR76_RS14030	DR76_2700	1827	NZ_CP009072.1	2888846	C	T	TCG	TTG	S	L	3260	1087	DNA polymerase III subunit alpha	WP_001294736.1	COG0587	L	DNA polymerase III
M11	DR76_RS14195	DR76_2733	1760	NZ_CP009072.1	2918000	C	T	GGC	AGC	G	S	67	23	ribonuclease H	WP_000917878.1	COG0328	L	Ribonuclease HI
M11	DR76_RS14465	DR76_2783	1279	NZ_CP009072.1	2958040	G	A	ACG	ATG	T	M	797	266	membrane protein	WP_000739817.1	COG3238	S	Uncharacterized membrane protein YdcZ
M11	DR76_RS27095		1124	NZ_CP009072.1	2978943	G	A	CCT	CTT	P	L	23	8	hypothetical protein	WP_001304252.1	-1	na	na
M11	DR76_RS14710	DR76_2830	1332	NZ_CP009072.1	3038430	G	A	CCT	TCT	P	S	343	115	MFS transporter	WP_000378562.1	COG0477	GEPR	MFS family permease
M11	DR76_RS15365	DR76_2954	985	NZ_CP009072.1	3168361	G	A	GTG	ATG	V	M	1651	551	chemotaxis protein CheA	WP_001441984.1	COG0643	NT	Chemotaxis protein histidine kinase CheA
M11	DR76_RS15505	DR76_2982	829	NZ_CP009072.1	3195802	G	A	CCT	CTT	P	L	596	199	zinc ABC transporter permease	WP_000571478.1	COG1108	P	ABC-type Mn2+/Zn2+ transport system
M11	DR76_RS15515	DR76_2984	1414	NZ_CP009072.1	3197993	G	A	GAG	AAG	E	K	766	256	zinc ABC transporter substrate-binding protein	WP_011076428.1	COG4531	P	ABC-type Zn2+ transport system
M11	DR76_RS16370	DR76_3139	1301	NZ_CP009072.1	3354743	G	A	CAC	TAC	H	Y	370	124	electron transfer flavoprotein subunit alpha	WP_000080731.1	COG2025	C	Electron transfer flavoprotein
M11	DR76_RS17230	DR76_3304	1041	NZ_CP009072.1	3515850	G	A	GGC	AGC	G	S	2617	873	host specificity protein J	WP_001546198.1	COG4733	X	Phage-related protein
M11	DR76_RS17610		1093	NZ_CP009072.1	3595621	C	T	GGC	AGC	G	S	973	325	formate dehydrogenase-N subunit alpha	WP_011076399.1	COG0243	C	Anaerobic selenocysteine-containing dehydrogenase
M11	DR76_RS18865	DR76_3608	1380	NZ_CP009072.1	3853403	A	G	AAC	GAC	N	D	220	74	molybdenum transporter	WP_000576827.1	COG0157	H	Nicotinate-nucleotide pyrophosphorylase
M11	DR76_RS19155	DR76_3660	1241	NZ_CP009072.1	3902693	C	T	GGC	AGC	G	S	430	144	phage tail assembly protein T	WP_000459474.1	-1	na	na
M11	DR76_RS19265	DR76_3680	1094	NZ_CP009072.1	3917869	G	A	GGT	AGT	G	S	787	263	phosphoporin PhoE	WP_000737271.1	COG3203	M	Outer membrane protein (porin)
M11	DR76_RS20075	DR76_3827	1283	NZ_CP009072.1	4029740	C	T	TGG	TGA	W	*	468	156	cell division protein YceG	WP_000756838.1	COG1559	D	Cell division protein YceG
M11	DR76_RS20140	DR76_3839	1098	NZ_CP009072.1	4040698	C	T	CCG	CTG	P	L	749	250	ribonuclease E	WP_000827407.1	COG1530	J	Ribonuclease G or E
M11	DR76_RS20140	DR76_3839	879	NZ_CP009072.1	4042020	C	T	CAA	TAA	Q	*	2071	691	ribonuclease E	WP_000827407.1	COG1530	J	Ribonuclease G or E
M11	DR76_RS20990	DR76_4006	1944	NZ_CP009072.1	4199772	G	A	GGC	AGC	G	S	1834	612	poly-beta-1%2C6 N-acetyl-D-glucosamine export porin PgaA	WP_000287440.1	COG0457	R	Tetratricopeptide (TPR) repeat
M11	DR76_RS21050	DR76_4018	1215	NZ_CP009072.1	4216335	C	T	CAG	TAG	Q	*	436	146	pyrimidine utilization protein A	WP_001304751.1	COG2141	HR	Flavin-dependent oxidoreductase
M11	DR76_RS21665	DR76_4134	1362	NZ_CP009072.1	4352394	G	A	CCG	TCG	P	S	409	137	ATP-dependent endonuclease	WP_000599826.1	COG3593	L	Predicted ATP-dependent endonuclease of the OLD family
M11	DR76_RS21675	DR76_4136	1546	NZ_CP009072.1	4353610	G	A	GGT	GAT	G	D	383	128	aquaporin	WP_001298299.1	COG0580	G	Glycerol uptake facilitator and related aquaporins (Major Intrinsic Protein Family)
M11	DR76_RS22385	DR76_4272	1489	NZ_CP009072.1	4490709	C	T	ATG	ATA	M	I	201	67	cell envelope integrity protein TolA	WP_000030657.1	COG3064	M	Membrane protein involved in colicin uptake
M11	DR76_RS24330	DR76_4643	1400	NZ_CP009072.1	4891638	G	A	CAG	TAG	Q	*	2368	790	intimin-like adhesin FdeC	WP_000092538.1	COG1388	M	LysM repeat
M11	DR76_RS24655	DR76_4703	1451	NZ_CP009072.1	4974206	T	A	AGT	TGT	S	C	538	180	hypothetical protein	WP_038429283.1	COG3210	U	Large exoprotein involved in heme utilization or adhesion
M11	DR76_RS24660		1667	NZ_CP009072.1	4976006	G	A	CAC	TAC	H	Y	523	175	ShlB/FhaC/HecB family hemolysin secretion/activation protein	WP_001704294.1	COG2831	U	Hemolysin activation/secretion protein
M11	DR76_RS24990	DR76_4762	1498	NZ_CP009072.1	5035221	C	T	CGT	TGT	R	C	979	327	exodeoxyribonuclease I	WP_000980604.1	COG2925	L	Exonuclease I
M11	DR76_RS25280	DR76_4821	1579	NZ_CP009072.1	5106536	C	T	GCA	GTA	A	V	2702	901	multidrug resistance protein MdtB	WP_001197878.1	COG0841	V	Multidrug efflux pump subunit AcrB
M11	DR76_RS25720	DR76_4906	1853	NZ_CP009073.1	43753	C	T	CCA	TCA	P	S	55	19	hypothetical protein	WP_001209256.1	-1	na	na
M11	DR76_RS25810	DR76_4927	2485	NZ_CP009074.1	9783	C	T	CTT	TTT	L	F	421	141	LD-carboxypeptidase	WP_000973426.1	COG1619	M	Muramoyltetrapeptide carboxypeptidase LdcA (peptidoglycan recycling)
M11	DR76_RS25830	DR76_4931	1962	NZ_CP009074.1	14656	C	T	GCT	ACT	A	T	691	231	hypothetical protein	WP_000417394.1	COG0476	H	Molybdopterin or thiamine biosynthesis adenylyltransferase
M11	NZ_CP009072.1-intergenic70		1716	NZ_CP009072.1	79596	C	T
M11	NZ_CP009072.1-intergenic2426		73	NZ_CP009072.1	2510865	C	T
M11	NZ_CP009072.1-intergenic2426		267	NZ_CP009072.1	2511008	A	G
M11	NZ_CP009072.1-intergenic4795		1585	NZ_CP009072.1	4851685	C	T
M12	DR76_RS01440	DR76_277	1512	NZ_CP009072.1	310308	G	A	GCC	ACC	A	T	2266	756	two-component system sensor histidine kinase EvgS	WP_001305203.1	COG0784	T	CheY chemotaxis protein or a CheY-like REC (receiver) domain
M12	DR76_RS02350	DR76_453	1037	NZ_CP009072.1	512159	G	A	CCT	TCT	P	S	742	248	sigma-E factor regulatory protein RseB	WP_000812048.1	COG3026	T	Negative regulator of sigma E activity
M12	DR76_RS02485	DR76_479	1640	NZ_CP009072.1	540455	G	A	CCC	CTC	P	L	134	45	TetR family transcriptional regulator	WP_014639518.1	COG1309	K	DNA-binding transcriptional regulator
M12	DR76_RS03565	DR76_689	2124	NZ_CP009072.1	765823	G	A	CGC	TGC	R	C	118	40	undecaprenyl-phosphate alpha-N-acetylglucosaminyl 1-phosphate transferase	WP_001050960.1	COG0472	M	UDP-N-acetylmuramyl pentapeptide phosphotransferase/UDP-N-acetylglucosamine-1-phosphate transferase
M12	DR76_RS03860	DR76_746	1923	NZ_CP009072.1	829012	G	A	GAT	AAT	D	N	1717	573	PTS beta-glucoside transporter subunit IIABC	WP_000137326.1	COG1263	G	Phosphotransferase system IIC components
M12	DR76_RS04500	DR76_864	1694	NZ_CP009072.1	953141	T	C	CTT	CCT	L	P	518	173	glycosyltransferase family 2 protein	WP_000064025.1	COG0463	M	Glycosyltransferase involved in cell wall bisynthesis
M12	DR76_RS05540	DR76_1066	1552	NZ_CP009072.1	1180915	C	T	CCG	CTG	P	L	35	12	glycogen synthase	WP_001197646.1	COG0297	G	Glycogen synthase
M12	DR76_RS05965	DR76_1149	1414	NZ_CP009072.1	1273354	C	T	TCG	TTG	S	L	452	151	glutathione-regulated potassium-efflux system protein KefB	WP_000399163.1	COG0475	P	Kef-type K+ transport system
M12	DR76_RS06190	DR76_1194	1191	NZ_CP009072.1	1307239	G	A	CGT	CAT	R	H	263	88	30S ribosomal protein S8	WP_000062611.1	COG0096	J	Ribosomal protein S8
M12	DR76_RS06605	DR76_1274	1284	NZ_CP009072.1	1382014	G	A	GAT	AAT	D	N	688	230	cell division protein ZapE	WP_001192298.1	COG1485	R	Predicted ATPase
M12	DR76_RS07345	DR76_1419	1642	NZ_CP009072.1	1529829	C	T	GCG	ACG	A	T	1330	444	RNA polymerase sigma factor RpoD	WP_000437380.1	COG0568	K	DNA-directed RNA polymerase
M12	DR76_RS08040	DR76_1552	1672	NZ_CP009072.1	1675066	C	T	GTG	ATG	V	M	361	121	hypothetical protein	WP_000208383.1	COG5340	V	Transcriptional regulator
M12	DR76_RS08320	DR76_1604	1746	NZ_CP009072.1	1730463	C	T	CAG	TAG	Q	*	565	189	hypothetical protein	WP_000291745.1	-1	na	na
M12	DR76_RS08490	DR76_1626	1552	NZ_CP009072.1	1747800	C	T	TCG	TTG	S	L	272	91	outer membrane usher protein PapC	WP_001055074.1	COG3188	NW	Outer membrane usher protein FimD/PapC
M12	DR76_RS08570	DR76_1641	1414	NZ_CP009072.1	1763990	G	A	GCC	GTC	A	V	920	307	RTX toxin hemolysin A	WP_001142374.1	COG2931	Q	Ca2+-binding protein
M12	DR76_RS09385	DR76_1799	1017	NZ_CP009072.1	1942717	C	T	CGC	CAC	R	H	494	165	type VI secretion protein VasK	WP_000832727.1	COG3523	U	Type VI protein secretion system component VasK
M12	DR76_RS10510	DR76_2022	1316	NZ_CP009072.1	2159113	C	T	CCG	TCG	P	S	3553	1185	DNA-directed RNA polymerase subunit beta	WP_000263098.1	COG0085	K	DNA-directed RNA polymerase
M12	DR76_RS11415	DR76_2201	1741	NZ_CP009072.1	2357975	C	T	GCA	ACA	A	T	691	231	cadaverine/lysine antiporter	WP_000092909.1	COG0531	E	Amino acid transporter
M12	DR76_RS12730	DR76_2455	1689	NZ_CP009072.1	2617027	C	T	GAT	AAT	D	N	109	37	type I restriction endonuclease subunit R	WP_000058884.1	COG0610	V	Type I site-specific restriction-modification system
M12	DR76_RS13250	DR76_2548	1562	NZ_CP009072.1	2713132	C	T	GGA	AGA	G	R	1216	406	crotonobetaine/carnitine-CoA ligase	WP_001443163.1	COG0318	IQ	Acyl-CoA synthetase (AMP-forming)/AMP-acid ligase II
M12	DR76_RS13730	DR76_2639	1435	NZ_CP009072.1	2819579	C	T	ACG	ATG	T	M	1040	347	multicopper oxidase CueO	WP_001189652.1	COG2132	DPM	Multicopper oxidase with three cupredoxin domains (includes cell division protein FtsP and spore coat protein CotA)
M12	DR76_RS13735	DR76_2640	1705	NZ_CP009072.1	2820275	C	T	GTG	ATG	V	M	2284	762	glucose/quinate/shikimate family membrane-bound PQQ-dependent dehydrogenase	WP_001298426.1	COG4993	G	Glucose dehydrogenase
M12	DR76_RS13950	DR76_2683	1494	NZ_CP009072.1	2869709	C	T	CGC	CAC	R	H	524	175	methionine aminopeptidase	WP_001018194.1	COG0024	J	Methionine aminopeptidase
M12	DR76_RS14090	DR76_2712	1344	NZ_CP009072.1	2898067	C	T	GGG	GAG	G	E	782	261	hypothetical protein	WP_000360474.1	COG0791	M	Cell wall-associated hydrolase
M12	DR76_RS14175	DR76_2730	1654	NZ_CP009072.1	2914098	C	T	GCC	GTC	A	V	257	86	SAM-dependent methyltransferase	WP_000211716.1	COG2226	H	Ubiquinone/menaquinone biosynthesis C-methylase UbiE
M12	DR76_RS14475	DR76_2785	1090	NZ_CP009072.1	2960836	C	T	AGT	AAT	S	N	41	14	ribokinase RbsK	WP_000667429.1	COG0524	G	Sugar or nucleoside kinase
M12	DR76_RS14625	DR76_2814	1322	NZ_CP009072.1	3016894	G	A	CGG	CAG	R	Q	1136	379	colibactin biosynthesis amidase ClbL	WP_001297937.1	COG0154	J	Asp-tRNAAsn/Glu-tRNAGln amidotransferase A subunit or related amidase
M12	DR76_RS14795	DR76_2846	847	NZ_CP009072.1	3073652	G	A	CCG	CTG	P	L	389	130	integrase	WP_024174323.1	COG0582	LX	Integrase
M12	DR76_RS15110	DR76_2907	920	NZ_CP009072.1	3124930	G	A	ACG	ATG	T	M	623	208	flagellar motor switch protein FliG	WP_000067950.1	COG1536	N	Flagellar motor switch protein FliG
M12	DR76_RS15880	DR76_3047	990	NZ_CP009072.1	3258080	C	T	TGG	TGA	W	*	498	166	cyanate MFS transporter	WP_000128510.1	COG2807	P	Cyanate permease
M12	DR76_RS16135	DR76_3095	1033	NZ_CP009072.1	3311315	C	T	CAT	TAT	H	Y	601	201	succinylglutamate desuccinylase	WP_000368521.1	COG2988	E	Succinylglutamate desuccinylase
M12	DR76_RS16905	DR76_3242	785	NZ_CP009072.1	3460265	C	T	GGA	GAA	G	E	716	239	MFS transporter	WP_000091856.1	COG2814	G	Predicted arabinose efflux permease
M12	DR76_RS16990	DR76_3259	936	NZ_CP009072.1	3478794	C	T	GGG	GAG	G	E	473	158	integrase	WP_001443141.1	COG0582	LX	Integrase
M12	DR76_RS17935	DR76_3433	1392	NZ_CP009072.1	3660012	C	T	GCA	GTA	A	V	173	58	FMN-dependent NADH-azoreductase	WP_000048971.1	COG1182	C	FMN-dependent NADH-azoreductase
M12	DR76_RS18550	DR76_3544	926	NZ_CP009072.1	3786136	C	T	GCC	GTC	A	V	545	182	cardiolipin synthase A	WP_000214516.1	COG1502	I	Phosphatidylserine/phosphatidylglycerophosphate/cardiolipin synthase or related enzyme
M12	DR76_RS18850	DR76_3605	858	NZ_CP009072.1	3851413	C	T	CAC	TAC	H	Y	784	262	iron ABC transporter permease	WP_001261256.1	COG0609	P	ABC-type Fe3+-siderophore transport system
M12	DR76_RS19150	DR76_3659	903	NZ_CP009072.1	3902431	G	A	CCG	TCG	P	S	265	89	phage tail tape measure protein	WP_000840269.1	COG1196	D	Chromosome segregation ATPase
M12	DR76_RS20015	DR76_3815	908	NZ_CP009072.1	4018013	G	A	CAT	TAT	H	Y	223	75	NAD(P)/FAD-dependent oxidoreductase	WP_001295966.1	COG1252	C	NADH dehydrogenase
M12	DR76_RS20990	DR76_4006	1014	NZ_CP009072.1	4199847	G	A	GCA	ACA	A	T	1909	637	poly-beta-1%2C6 N-acetyl-D-glucosamine export porin PgaA	WP_000287440.1	COG0457	R	Tetratricopeptide (TPR) repeat
M12	DR76_RS21695	DR76_4140	1410	NZ_CP009072.1	4358303	G	A	GAC	AAC	D	N	79	27	pyruvate oxidase	WP_000815365.1	COG0028	EH	Acetolactate synthase large subunit or other thiamine pyrophosphate-requiring enzyme
M12	DR76_RS22935	DR76_4376	1127	NZ_CP009072.1	4596435	G	A	CTT	TTT	L	F	10	4	sensor histidine kinase	WP_001304809.1	COG3290	T	Sensor histidine kinase regulating citrate/malate metabolism
M12	DR76_RS23175	DR76_4421	1213	NZ_CP009072.1	4647765	G	A	ACT	ATT	T	I	533	178	cation efflux system protein CusB	WP_000717136.1	COG0845	MV	Multidrug efflux pump subunit AcrA (membrane-fusion protein)
M12	DR76_RS23735	DR76_4529	1178	NZ_CP009072.1	4767060	G	A	GTG	ATG	V	M	136	46	protoheme IX farnesyltransferase	WP_000971336.1	COG0109	HI	Polyprenyltransferase (heme O synthase)
M12	DR76_RS23740	DR76_4530	1006	NZ_CP009072.1	4768477	G	A	GCT	ACT	A	T	514	172	MFS transporter	WP_001001001.1	COG2814	G	Predicted arabinose efflux permease
M12	DR76_RS27975		867	NZ_CP009072.1	4952761	G	A	CAT	TAT	H	Y	256	86	hypothetical protein	WP_016265937.1	-1	na	na
M12	DR76_RS24655	DR76_4703	1034	NZ_CP009072.1	4974206	T	A	AGT	TGT	S	C	538	180	hypothetical protein	WP_038429283.1	COG3210	U	Large exoprotein involved in heme utilization or adhesion
M12	DR76_RS25070	DR76_4778	1468	NZ_CP009072.1	5050514	C	T	GAT	AAT	D	N	880	294	phosphogluconate dehydrogenase (NADP(+)-dependent%2C decarboxylating)	WP_000043483.1	COG0362	G	6-phosphogluconate dehydrogenase
M12	DR76_RS25320	DR76_4829	1188	NZ_CP009072.1	5117566	C	T	CGT	CAT	R	H	143	48	DUF1266 domain-containing protein	WP_000052543.1	-1	na	na
M12	NZ_CP009072.1-intergenic1382		1568	NZ_CP009072.1	1442140	G	A
M12	NZ_CP009072.1-intergenic1631		1316	NZ_CP009072.1	1696397	C	T
M12	NZ_CP009072.1-intergenic2426		341	NZ_CP009072.1	2511008	A	G
M12	NZ_CP009072.1-intergenic3965		1283	NZ_CP009072.1	4018541	C	T
M12	NZ_CP009072.1-intergenic4289		947	NZ_CP009072.1	4343263	C	T
M12	NZ_CP009072.1-intergenic4788		1600	NZ_CP009072.1	4842218	G	A
M12	NZ_CP009072.1-intergenic4795		1183	NZ_CP009072.1	4851685	C	T
M12	NZ_CP009073.1-intergenic12		54	NZ_CP009073.1	12249	T	C
M13	DR76_RS00060	DR76_13	1697	NZ_CP009072.1	10047	C	T	GCT	ACT	A	T	2044	682	fimbrial biogenesis outer membrane usher protein	WP_000945376.1	COG3188	NW	Outer membrane usher protein FimD/PapC
M13	DR76_RS00130	DR76_25	1188	NZ_CP009072.1	32318	C	T	CCT	TCT	P	S	1720	574	hypothetical protein	WP_001327380.1	COG4715	S	Uncharacterized conserved protein
M13	DR76_RS00165	DR76_31	1281	NZ_CP009072.1	37402	C	T	GGG	GAG	G	E	578	193	ABC transporter permease	WP_000783150.1	COG1174	E	ABC-type proline/glycine betaine transport system
M13	DR76_RS25955		1327	NZ_CP009072.1	109835	C	T	CGT	TGT	R	C	1042	348	hypothetical protein	WP_064717369.1	-1	na	na
M13	DR76_RS00745	DR76_139	1253	NZ_CP009072.1	143686	C	T	GCG	GTG	A	V	1952	651	phosphotransferase RcsD	WP_001249136.1	COG0642	T	Signal transduction histidine kinase
M13	DR76_RS00860	DR76_161	1467	NZ_CP009072.1	179765	C	T	TGG	TGA	W	*	444	148	MFS transporter	WP_000948732.1	COG2271	G	Sugar phosphate permease
M13	DR76_RS00935	DR76_176	1215	NZ_CP009072.1	195735	G	A	GGA	AGA	G	R	34	12	bifunctional UDP-glucuronic acid oxidase/UDP-4-amino-4-deoxy-L-arabinose formyltransferase	WP_000860296.1	COG0223	J	Methionyl-tRNA formyltransferase
M13	DR76_RS01065	DR76_202	1548	NZ_CP009072.1	224749	C	T	CGC	CAC	R	H	593	198	NADH-quinone oxidoreductase subunit F	WP_000789507.1	COG1894	C	NADH:ubiquinone oxidoreductase
M13	DR76_RS01145	DR76_218	1365	NZ_CP009072.1	242432	C	T	GAA	AAA	E	K	529	177	NUDIX hydrolase	WP_000437935.1	COG1443	I	Isopentenyldiphosphate isomerase
M13	DR76_RS01255	DR76_240	1608	NZ_CP009072.1	262526	C	T	GCA	ACA	A	T	676	226	arabinose transporter	WP_000127769.1	COG2814	G	Predicted arabinose efflux permease
M13	DR76_RS01260	DR76_242	1616	NZ_CP009072.1	264559	C	T	GGC	GAC	G	D	128	43	3-oxoacyl-ACP synthase I	WP_000817178.1	COG0304	IQ	3-oxoacyl-(acyl-carrier-protein) synthase
M13	DR76_RS01670	DR76_320	1391	NZ_CP009072.1	355437	G	A	GAA	AAA	E	K	856	286	cysteine synthase A	WP_000034402.1	COG0031	E	Cysteine synthase
M13	DR76_RS01890	DR76_364	1665	NZ_CP009072.1	400685	G	A	GCC	ACC	A	T	1045	349	multidrug efflux RND transporter permease subunit	WP_001273166.1	COG0841	V	Multidrug efflux pump subunit AcrB
M13	DR76_RS02430	DR76_467	1579	NZ_CP009072.1	527165	G	A	GAT	AAT	D	N	469	157	phosphatidylserine synthase	WP_001305244.1	COG1502	I	Phosphatidylserine/phosphatidylglycerophosphate/cardiolipin synthase or related enzyme
M13	DR76_RS02495	DR76_481	1660	NZ_CP009072.1	542722	G	A	CCG	TCG	P	S	499	167	amidohydrolase	WP_000569571.1	COG1473	R	Metal-dependent amidase/aminoacylase/carboxypeptidase
M13	DR76_RS03565	DR76_689	1806	NZ_CP009072.1	765466	C	T	GAT	AAT	D	N	475	159	undecaprenyl-phosphate alpha-N-acetylglucosaminyl 1-phosphate transferase	WP_001050960.1	COG0472	M	UDP-N-acetylmuramyl pentapeptide phosphotransferase/UDP-N-acetylglucosamine-1-phosphate transferase
M13	DR76_RS03800	DR76_734	1820	NZ_CP009072.1	814065	C	T	ACC	ATC	T	I	938	313	ATP synthase subunit alpha	WP_001176745.1	COG0056	C	FoF1-type ATP synthase
M13	DR76_RS04490	DR76_862	2152	NZ_CP009072.1	951348	G	A	GCA	ACA	A	T	553	185	LPS core heptose(II) kinase RfaY	WP_000633082.1	COG0661	HT	Predicted unusual protein kinase regulating ubiquinone biosynthesis
M13	DR76_RS04505	DR76_865	2213	NZ_CP009072.1	954058	G	A	GCA	ACA	A	T	406	136	ligase	WP_001304976.1	COG3307	M	O-antigen ligase
M13	DR76_RS04585	DR76_881	1790	NZ_CP009072.1	970570	C	T	GAC	AAC	D	N	169	57	alpha-hydroxy-acid oxidizing enzyme	WP_000586976.1	COG1304	CIR	FMN-dependent dehydrogenase
M13	DR76_RS04910	DR76_944	1912	NZ_CP009072.1	1043632	C	T	CCG	TCG	P	S	808	270	dipeptide ABC transporter ATP-binding protein	WP_000103580.1	COG4608	E	ABC-type oligopeptide transport system
M13	DR76_RS05465	DR76_1051	1993	NZ_CP009072.1	1163286	C	T	CGC	CAC	R	H	470	157	type VI secretion system tube protein Hcp	WP_000065930.1	COG3157	U	Type VI protein secretion system component Hcp (secreted cytotoxin)
M13	DR76_RS05490	DR76_1056	1879	NZ_CP009072.1	1167707	C	T	CCG	CTG	P	L	947	316	GntR family transcriptional regulator	WP_000730252.1	COG1609	K	DNA-binding transcriptional regulator
M13	DR76_RS05580	DR76_1074	1870	NZ_CP009072.1	1192321	G	A	GCT	ACT	A	T	1012	338	fimbrial protein	WP_001304928.1	COG3539	N	Pilin (type 1 fimbria component protein)
M13	DR76_RS05600	DR76_1078	1872	NZ_CP009072.1	1196219	C	T	GGT	AGT	G	S	43	15	glycerol-3-phosphate dehydrogenase	WP_000448156.1	COG0578	C	Glycerol-3-phosphate dehydrogenase
M13	DR76_RS05670	DR76_1092	1705	NZ_CP009072.1	1214700	C	T	GAT	AAT	D	N	139	47	transposase	WP_001268000.1	COG5464	L	Predicted transposase YdaD
M13	DR76_RS05920	DR76_1141	1839	NZ_CP009072.1	1265122	C	T	CGC	CAC	R	H	1598	533	membrane protein	WP_000484374.1	COG1289	S	Uncharacterized membrane protein YccC
M13	DR76_RS06095	DR76_1175	1851	NZ_CP009072.1	1296064	C	T	GGA	GAA	G	E	1079	360	type II secretion system protein GspD	WP_001514015.1	COG1450	U	Type II secretory pathway component GspD/PulD (secretin)
M13	DR76_RS06125	DR76_1181	1545	NZ_CP009072.1	1301380	C	T	CGT	TGT	R	C	145	49	50S ribosomal protein L4	WP_000424395.1	COG0088	J	Ribosomal protein L4
M13	DR76_RS06740	DR76_1301	1883	NZ_CP009072.1	1409925	G	A	GCC	GTC	A	V	122	41	arabinose 5-phosphate isomerase KdsD	WP_001305135.1	COG0517	T	CBS domain
M13	DR76_RS07345	DR76_1419	1926	NZ_CP009072.1	1529790	T	G	ATT	CTT	I	L	1369	457	RNA polymerase sigma factor RpoD	WP_000437380.1	COG0568	K	DNA-directed RNA polymerase
M13	DR76_RS07800	DR76_1504	2133	NZ_CP009072.1	1621348	G	A	GTA	ATA	V	I	1414	472	hydrogenase 2 large subunit	WP_000083050.1	COG0374	C	Ni
M13	DR76_RS07880	DR76_1520	1144	NZ_CP009072.1	1635968	T	C	GAT	GGT	D	G	698	233	8-amino-7-oxononanoate synthase	WP_000524970.1	COG0156	H	7-keto-8-aminopelargonate synthetase or related enzyme
M13	DR76_RS08170	DR76_1579	1712	NZ_CP009072.1	1699038	G	A	CAT	TAT	H	Y	130	44	hypothetical protein	WP_000942603.1	-1	na	na
M13	DR76_RS09200	DR76_1764	1040	NZ_CP009072.1	1894765	G	A	GGA	GAA	G	E	326	109	aspartate/glutamate racemase	WP_000848654.1	COG1794	M	Aspartate/glutamate racemase
M13	DR76_RS10320	DR76_1985	1427	NZ_CP009072.1	2124488	C	T	GAT	AAT	D	N	172	58	inner membrane protein YpjD	WP_001338897.1	COG4137	R	ABC-type uncharacterized transport system
M13	DR76_RS10555	DR76_2031	1400	NZ_CP009072.1	2171001	C	T	CCG	TCG	P	S	703	235	NADH pyrophosphatase	WP_000373936.1	COG2816	F	NADH pyrophosphatase NudC
M13	DR76_RS10830	DR76_2085	1934	NZ_CP009072.1	2230197	C	T	AGT	AAT	S	N	488	163	glycerol-3-phosphate 1-O-acyltransferase	WP_000017354.1	COG2937	I	Glycerol-3-phosphate O-acyltransferase
M13	DR76_RS10900	DR76_2099	1820	NZ_CP009072.1	2245135	C	T	ACC	ATC	T	I	899	300	replicative DNA helicase	WP_001296639.1	COG0305	L	Replicative DNA helicase
M13	DR76_RS11230	DR76_2165	1995	NZ_CP009072.1	2319068	C	T	CGC	CAC	R	H	473	158	phosphonate C-P lyase system protein PhnK	WP_001075531.1	COG4107	P	ABC-type phosphonate transport system
M13	DR76_RS11680	DR76_2253	2241	NZ_CP009072.1	2410211	C	T	CAT	TAT	H	Y	265	89	DUF1190 domain-containing protein	WP_000101640.1	COG5463	S	Uncharacterized conserved protein YgiB
M13	DR76_RS11775	DR76_2271	1462	NZ_CP009072.1	2423903	C	T	ACC	ATC	T	I	236	79	50S ribosomal protein L9	WP_001196062.1	COG0359	J	Ribosomal protein L9
M13	DR76_RS11795	DR76_2276	1755	NZ_CP009072.1	2428765	C	T	CGT	CAT	R	H	1103	368	FAD-binding protein	WP_000080379.1	COG1053	C	Succinate dehydrogenase/fumarate reductase
M13	DR76_RS12065	DR76_2327	2159	NZ_CP009072.1	2488532	C	T	GCA	GTA	A	V	539	180	DUF898 domain-containing protein	WP_001000681.1	COG4269	S	Uncharacterized membrane protein YjgN
M13	DR76_RS12070	DR76_2328	1461	NZ_CP009072.1	2490193	C	T	GAT	AAT	D	N	1891	631	valine--tRNA ligase	WP_000416368.1	COG0525	J	Valyl-tRNA synthetase
M13	DR76_RS12330	DR76_2379	1621	NZ_CP009072.1	2539389	C	T	GCC	GTC	A	V	143	48	antitoxin	WP_001295723.1	-1	na	na
M13	DR76_RS12335	DR76_2380	2225	NZ_CP009072.1	2539742	C	T	TCG	TTG	S	L	38	13	toxin	WP_000854759.1	COG0286	V	Type I restriction-modification system
M13	DR76_RS12985	DR76_2502	1726	NZ_CP009072.1	2661850	G	A	CCG	TCG	P	S	1633	545	energy-dependent translational throttle protein EttA	WP_000046749.1	COG0488	R	ATPase components of ABC transporters with duplicated ATPase domains
M13	DR76_RS13020	DR76_2509	1858	NZ_CP009072.1	2669041	C	T	GCT	GTT	A	V	128	43	DNA-binding response regulator	WP_001188681.1	COG0745	TK	DNA-binding response regulator
M13	DR76_RS13225	DR76_2544	2114	NZ_CP009072.1	2709225	G	A	GTT	ATT	V	I	1918	640	carbamoyl-phosphate synthase large chain	WP_001126335.1	COG0458	EF	Carbamoylphosphate synthase large subunit
M13	DR76_RS13280	DR76_2554	1908	NZ_CP009072.1	2721478	G	A	GCG	ACG	A	T	805	269	FAD-dependent oxidoreductase	WP_001287715.1	COG0644	C	Dehydrogenase (flavoprotein)
M13	DR76_RS14295	DR76_2754	538	NZ_CP009072.1	2929277	G	A	CGG	TGG	R	W	424	142	DUF945 domain-containing protein	WP_001234359.1	-1	na	na
M13	DR76_RS27045		1402	NZ_CP009072.1	2952121	G	A	TCC	TTC	S	F	98	33	hypothetical protein	WP_001327214.1	-1	na	na
M13	DR76_RS14465	DR76_2783	718	NZ_CP009072.1	2958511	G	A	ACG	ATG	T	M	326	109	membrane protein	WP_000739817.1	COG3238	S	Uncharacterized membrane protein YdcZ
M13	DR76_RS14705	DR76_2829	1145	NZ_CP009072.1	3035983	G	A	CGG	TGG	R	W	1372	458	AMP nucleosidase	WP_001060232.1	COG0775	F	Nucleoside phosphorylase
M13	DR76_RS14725	DR76_2833	1388	NZ_CP009072.1	3041621	G	A	TCG	TTG	S	L	644	215	adhesin	WP_077613782.1	COG1388	M	LysM repeat
M13	DR76_RS14745	DR76_2836	1378	NZ_CP009072.1	3047397	G	A	CGA	TGA	R	*	88	30	(2%2C3-dihydroxybenzoyl)adenylate synthase	WP_001088826.1	COG1021	Q	Non-ribosomal peptide synthetase component E (peptide arylation enzyme)
M13	DR76_RS14925	DR76_2873	1046	NZ_CP009072.1	3094126	G	A	GTG	ATG	V	M	1171	391	prepilin-type cleavage/methylation domain-containing protein	WP_000592086.1	COG2165	NUW	Type II secretory pathway
M13	DR76_RS27120		898	NZ_CP009072.1	3115501	G	A	TGG	TGA	W	*	69	23	hypothetical protein	WP_001347685.1	-1	na	na
M13	DR76_RS15365	DR76_2954	1556	NZ_CP009072.1	3166868	G	A	GGG	GAG	G	E	158	53	chemotaxis protein CheA	WP_001441984.1	COG0643	NT	Chemotaxis protein histidine kinase CheA
M13	DR76_RS16045	DR76_3077	1171	NZ_CP009072.1	3293757	G	A	GGA	GAA	G	E	1832	611	molecular chaperone DnaJ	WP_000995914.1	COG0790	T	TPR repeat
M13	DR76_RS16465	DR76_3158	1005	NZ_CP009072.1	3375339	C	T	TCC	TTC	S	F	521	174	cysteine desulfurase	WP_000144571.1	COG0520	E	Selenocysteine lyase/Cysteine desulfurase
M13	DR76_RS16775	DR76_3217	1298	NZ_CP009072.1	3431475	C	T	TGG	TGA	W	*	36	12	PTS maltose- and glucose EIICB component	WP_000125604.1	COG1263	G	Phosphotransferase system IIC components
M13	DR76_RS17150	DR76_3288	1131	NZ_CP009072.1	3500414	G	A	GCA	ACA	A	T	1603	535	DNA packaging protein of prophage ( terminase large subunit)	WP_000507030.1	COG5525	X	Phage terminase
M13	DR76_RS17365	DR76_3326	1096	NZ_CP009072.1	3540743	G	A	CTC	TTC	L	F	184	62	multiple antibiotic resistance protein MarB	WP_000803537.1	-1	na	na
M13	DR76_RS18220	DR76_3486	1203	NZ_CP009072.1	3724544	G	A	CTT	TTT	L	F	1435	479	sucrose phosphorylase	WP_001441953.1	COG0366	G	Glycosidase
M13	DR76_RS18620	DR76_3560	1243	NZ_CP009072.1	3803594	C	T	GGG	AGG	G	R	355	119	patatin family protein	WP_001226476.1	COG1752	R	Predicted acylesterase/phospholipase RssA
M13	DR76_RS19665	DR76_3752	350	NZ_CP009072.1	3971709	G	A	GCG	GTG	A	V	407	136	head-tail preconnector protein GP5	WP_001556921.1	COG0616	O	Periplasmic serine protease
M13	DR76_RS19665	DR76_3752	962	NZ_CP009072.1	3971851	G	A	CAC	TAC	H	Y	265	89	head-tail preconnector protein GP5	WP_001556921.1	COG0616	O	Periplasmic serine protease
M13	DR76_RS20175	DR76_3846	965	NZ_CP009072.1	4049970	C	T	AGC	AAC	S	N	545	182	flagellar basal body rod protein FlgF	WP_000349327.1	COG4787	N	Flagellar basal body rod protein FlgF
M13	DR76_RS24655	DR76_4703	1335	NZ_CP009072.1	4974206	T	A	AGT	TGT	S	C	538	180	hypothetical protein	WP_038429283.1	COG3210	U	Large exoprotein involved in heme utilization or adhesion
M13	DR76_RS24700	DR76_4713	1699	NZ_CP009072.1	4984565	C	T	GTA	ATA	V	I	145	49	L-fucose:H+ symporter permease	WP_000998353.1	COG0738	G	Fucose permease
M13	DR76_RS25065	DR76_4777	1501	NZ_CP009072.1	5048772	C	T	ATG	ATA	M	I	966	322	UDP-glucose 6-dehydrogenase	WP_000704861.1	COG1004	M	UDP-glucose 6-dehydrogenase
M13	DR76_RS25110	DR76_4786	740	NZ_CP009072.1	5060708	C	T	TGC	TAC	C	Y	350	117	O6 family O-antigen polymerase	WP_000864941.1	COG0573	P	ABC-type phosphate transport system
M13	NZ_CP009072.1-intergenic159		1145	NZ_CP009072.1	172912	C	T
M13	NZ_CP009072.1-intergenic238		1421	NZ_CP009072.1	257866	C	T
M13	NZ_CP009072.1-intergenic288		1996	NZ_CP009072.1	319124	C	T
M13	NZ_CP009072.1-intergenic339		1596	NZ_CP009072.1	368393	G	A
M13	NZ_CP009072.1-intergenic874		1696	NZ_CP009072.1	937228	G	A
M13	NZ_CP009072.1-intergenic1087		1623	NZ_CP009072.1	1159551	G	A
M13	NZ_CP009072.1-intergenic2116		1252	NZ_CP009072.1	2188664	C	T
M13	NZ_CP009072.1-intergenic2124		1871	NZ_CP009072.1	2201204	C	T
M13	NZ_CP009072.1-intergenic2426		123	NZ_CP009072.1	2510865	C	T
M13	NZ_CP009072.1-intergenic2426		165	NZ_CP009072.1	2511008	A	G
M13	NZ_CP009072.1-intergenic3230		1217	NZ_CP009072.1	3332167	G	A
M13	NZ_CP009072.1-intergenic4795		1421	NZ_CP009072.1	4851685	C	T
M14	DR76_RS00325	DR76_61	1503	NZ_CP009072.1	70344	G	A	GCG	GTG	A	V	764	255	LysR family transcriptional regulator	WP_000548294.1	COG0583	K	DNA-binding transcriptional regulator
M14	DR76_RS01365	DR76_262	1934	NZ_CP009072.1	284820	G	A	GGT	GAT	G	D	272	91	long-chain fatty acid transporter	WP_001350318.1	COG2067	I	Long-chain fatty acid transport protein
M14	DR76_RS01390	DR76_267	1847	NZ_CP009072.1	292412	G	A	CCG	TCG	P	S	4636	1546	outer membrane autotransporter barrel domain-containing protein	WP_001537816.1	COG2911	U	Autotransporter translocation and assembly factor TamB
M14	DR76_RS02230	DR76_431	1833	NZ_CP009072.1	485214	G	A	GCC	GTC	A	V	1793	598	DUF5107 domain-containing protein	WP_001305235.1	COG0457	R	Tetratricopeptide (TPR) repeat
M14	DR76_RS02835	DR76_545	2367	NZ_CP009072.1	618461	C	T	ACA	ATA	T	I	1451	484	rhamnulokinase	WP_000144110.1	COG1070	G	Sugar (pentulose or hexulose) kinase
M14	DR76_RS02955	DR76_569	1805	NZ_CP009072.1	639037	C	T	GCA	ACA	A	T	1324	442	MFS transporter	WP_000078433.1	COG0477	GEPR	MFS family permease
M14	DR76_RS03365	DR76_650	2496	NZ_CP009072.1	725273	C	T	CGT	TGT	R	C	373	125	4HBT family thioesterase YigI	WP_001277142.1	COG2050	Q	Acyl-coenzyme A thioesterase PaaI
M14	DR76_RS03450	DR76_666	2175	NZ_CP009072.1	742023	G	A	CTT	TTT	L	F	652	218	adenylate cyclase	WP_000281692.1	COG3072	F	Adenylate cyclase
M14	DR76_RS03870	DR76_748	1924	NZ_CP009072.1	831560	C	T	CGC	TGC	R	C	892	298	carbohydrate porin	WP_000489816.1	COG4580	G	Maltoporin (phage lambda and maltose receptor)
M14	DR76_RS04135	DR76_795	2156	NZ_CP009072.1	882936	G	A	GCG	ACG	A	T	883	295	hexose phosphate transporter	WP_000879194.1	COG2271	G	Sugar phosphate permease
M14	DR76_RS04375	DR76_839	2018	NZ_CP009072.1	931084	G	A	GCC	GTC	A	V	413	138	bifunctional GTP diphosphokinase/guanosine-3'%2C5'-bis(diphosphate) 3'-diphosphatase	WP_000280473.1	COG0317	TK	(p)ppGpp synthase/hydrolase
M14	DR76_RS04475	DR76_859	2007	NZ_CP009072.1	948102	G	A	CGC	CAC	R	H	158	53	lipopolysaccharide core heptose(I) kinase RfaP	WP_001304977.1	COG0515	T	Serine/threonine protein kinase
M14	DR76_RS04495	DR76_863	2573	NZ_CP009072.1	951709	G	A	GAT	AAT	D	N	196	66	UDP-galactose--(galactosyl) LPS alpha1%2C2-galactosyltransferase	WP_000364803.1	COG1442	M	Lipopolysaccharide biosynthesis protein
M14	DR76_RS04495	DR76_863	1847	NZ_CP009072.1	951926	G	A	GGA	GAA	G	E	413	138	UDP-galactose--(galactosyl) LPS alpha1%2C2-galactosyltransferase	WP_000364803.1	COG1442	M	Lipopolysaccharide biosynthesis protein
M14	DR76_RS04740	DR76_911	2024	NZ_CP009072.1	1007132	G	A	CAT	TAT	H	Y	517	173	valine--pyruvate transaminase	WP_000144359.1	COG3977	E	Alanine-alpha-ketoisovalerate (or valine-pyruvate) aminotransferase
M14	DR76_RS04900	DR76_942	2058	NZ_CP009072.1	1041245	G	A	GGC	GAC	G	D	314	105	peptide ABC transporter permease	WP_000084677.1	COG1173	EP	ABC-type dipeptide/oligopeptide/nickel transport system
M14	DR76_RS04945	DR76_950	2096	NZ_CP009072.1	1049336	G	A	CGC	TGC	R	C	382	128	cellulose biosynthesis protein BcsE	WP_001204945.1	-1	na	na
M14	DR76_RS04970	DR76_955	1769	NZ_CP009072.1	1056037	G	A	GTC	ATC	V	I	124	42	cellulase	WP_001304954.1	COG3405	G	Endo-1
M14	DR76_RS04975	DR76_956	2007	NZ_CP009072.1	1059950	G	A	TGG	TGA	W	*	2949	983	cellulose biosynthesis protein BcsC	WP_001225077.1	COG0457	R	Tetratricopeptide (TPR) repeat
M14	DR76_RS05145	DR76_989	1570	NZ_CP009072.1	1100350	G	A	ACA	ATA	T	I	140	47	helix-turn-helix transcriptional regulator	WP_000478618.1	COG2197	TK	DNA-binding response regulator
M14	DR76_RS05370	DR76_1034	2307	NZ_CP009072.1	1146169	G	A	GAC	AAC	D	N	547	183	RNA polymerase sigma factor RpoH	WP_000130217.1	COG0568	K	DNA-directed RNA polymerase
M14	DR76_RS05525	DR76_1063	2362	NZ_CP009072.1	1176882	G	A	GAC	AAC	D	N	1471	491	glycogen-branching enzyme	WP_001283738.1	COG0296	G	1
M14	DR76_RS05625	DR76_1083	1668	NZ_CP009072.1	1200280	C	T	CAA	TAA	Q	*	85	29	RtcB family protein	WP_001105470.1	COG1690	J	RNA-splicing ligase RtcB
M14	DR76_RS06025	DR76_1161	668	NZ_CP009072.1	1282325	C	T	CAG	TAG	Q	*	145	49	translation elongation factor EF-Tu 1	WP_000031783.1	COG0050	J	Translation elongation factor EF-Tu
M14	DR76_RS06425	DR76_1241	2188	NZ_CP009072.1	1344540	C	T	GTG	ATG	V	M	889	297	sodium/panthothenate symporter	WP_001175695.1	COG4145	H	Na+/panthothenate symporter
M14	DR76_RS06665	DR76_1286	1836	NZ_CP009072.1	1395423	C	T	GGC	GAC	G	D	1166	389	glutamate synthase large subunit	WP_001468228.1	COG0067	E	Glutamate synthase domain 1
M14	DR76_RS07425	DR76_1434	2255	NZ_CP009072.1	1545824	G	A	GAT	AAT	D	N	844	282	inorganic triphosphatase	WP_000046300.1	COG3025	P	Inorganic triphosphatase YgiF
M14	DR76_RS07495	DR76_1447	2190	NZ_CP009072.1	1561746	C	T	GGC	AGC	G	S	52	18	zinc transporter ZupT	WP_001295627.1	COG0428	P	Zinc transporter ZupT
M14	DR76_RS07935	DR76_1531	1959	NZ_CP009072.1	1649178	G	A	GTT	ATT	V	I	319	107	glycolate permease GlcA	WP_000259320.1	COG1620	C	L-lactate permease
M14	DR76_RS08260	DR76_1593	1586	NZ_CP009072.1	1712358	G	A	GGG	GAG	G	E	734	245	N-acetylneuraminate epimerase 1	WP_011076578.1	COG3055	M	N-acetylneuraminic acid mutarotase
M14	DR76_RS08570	DR76_1641	1672	NZ_CP009072.1	1763568	G	A	CGC	TGC	R	C	1342	448	RTX toxin hemolysin A	WP_001142374.1	COG2931	Q	Ca2+-binding protein
M14	DR76_RS09070	DR76_1737	1510	NZ_CP009072.1	1858920	C	T	GCA	ACA	A	T	805	269	NCS2 family permease	WP_000012167.1	COG2252	F	Xanthine/uracil/vitamin C permease
M14	DR76_RS09165	DR76_1756	1823	NZ_CP009072.1	1886893	C	T	TCC	TTC	S	F	119	40	lipoprotein	WP_001272558.1	COG0739	M	Murein DD-endopeptidase MepM and murein hydrolase activator NlpD
M14	DR76_RS09325	DR76_1787	2152	NZ_CP009072.1	1926109	C	T	CAA	TAA	Q	*	43	15	N-acetylmuramoyl-L-alanine amidase	WP_000016907.1	COG0860	M	N-acetylmuramoyl-L-alanine amidase
M14	DR76_RS10105	DR76_1941	1599	NZ_CP009072.1	2083742	C	T	CCG	CTG	P	L	203	68	fructose-1-phosphate/6-phosphogluconate phosphatase	WP_000273309.1	COG0637	GR	Beta-phosphoglucomutase or related phosphatase
M14	DR76_RS10250	DR76_1971	1543	NZ_CP009072.1	2109240	C	T	GGC	GAC	G	D	56	19	transcriptional regulator	WP_000156817.1	COG1802	K	DNA-binding transcriptional regulator
M14	DR76_RS10325	DR76_1986	1954	NZ_CP009072.1	2126023	C	T	CGT	TGT	R	C	1198	400	signal recognition particle protein	WP_000460035.1	COG0541	U	Signal recognition particle GTPase
M14	DR76_RS10515	DR76_2023	1865	NZ_CP009072.1	2163162	G	A	GGT	GAT	G	D	3497	1166	DNA-directed RNA polymerase subunit beta'	WP_000653952.1	COG0086	K	DNA-directed RNA polymerase
M14	DR76_RS11005	DR76_2120	1460.97	NZ_CP009072.1	2270958	GC	G	na	na	na	na	741	247	EAL domain-containing protein	WP_001327775.1	COG4943	T	Environmental sensor c-di-GMP phosphodiesterase
M14	DR76_RS11020	DR76_2123	1902	NZ_CP009072.1	2273909	G	A	GGC	AGC	G	S	682	228	NCS2 family permease	WP_000106892.1	COG2252	F	Xanthine/uracil/vitamin C permease
M14	DR76_RS11080	DR76_2135	2326	NZ_CP009072.1	2287057	G	A	GGC	GAC	G	D	74	25	heme lyase CcmF/NrfE family subunit	WP_001443150.1	COG1138	CO	Cytochrome c biogenesis factor
M14	DR76_RS11255	DR76_2170	1729	NZ_CP009072.1	2322612	C	T	TGC	TAC	C	Y	587	196	transcriptional regulator	WP_001296657.1	COG2188	K	DNA-binding transcriptional regulator
M14	DR76_RS11670	DR76_2251	2496	NZ_CP009072.1	2409448	G	A	GGC	GAC	G	D	587	196	DUF2491 domain-containing protein	WP_000012531.1	-1	na	na
M14	DR76_RS11855	DR76_2288	2302	NZ_CP009072.1	2440849	G	A	GAA	AAA	E	K	127	43	HxlR family transcriptional regulator	WP_001317588.1	COG1733	K	DNA-binding transcriptional regulator
M14	DR76_RS12700	DR76_2449	1824	NZ_CP009072.1	2607807	C	T	GCG	ACG	A	T	778	260	DUF445 domain-containing protein	WP_001037384.1	COG2733	S	Uncharacterized membrane-anchored protein YjiN
M14	DR76_RS12780	DR76_2464	1900	NZ_CP009072.1	2626335	G	A	GCG	ACG	A	T	409	137	methyl-accepting chemotaxis protein	WP_000919544.1	COG0840	NT	Methyl-accepting chemotaxis protein
M14	DR76_RS12835	DR76_2475	1812	NZ_CP009072.1	2638709	C	T	CGT	TGT	R	C	265	89	helix-turn-helix transcriptional regulator	WP_001546345.1	COG2197	TK	DNA-binding response regulator
M14	DR76_RS12990	DR76_2503	2033	NZ_CP009072.1	2665115	C	T	CGA	TGA	R	*	1423	475	murein transglycosylase	WP_000409442.1	COG0741	M	Soluble lytic murein transglycosylase and related regulatory proteins (some contain LysM/invasin domains)
M14	DR76_RS13645	DR76_2624	2244	NZ_CP009072.1	2798455	C	T	GCT	ACT	A	T	679	227	aromatic amino acid transporter AroP	WP_072126784.1	COG1113	E	L-asparagine transporter and related permeases
M14	DR76_RS13805	DR76_2654	1409	NZ_CP009072.1	2833655	C	T	GGG	GAG	G	E	266	89	fimbrial protein	WP_001528517.1	COG3539	N	Pilin (type 1 fimbria component protein)
M14	DR76_RS14625	DR76_2814	1711	NZ_CP009072.1	3016393	C	T	GCG	GTG	A	V	635	212	colibactin biosynthesis amidase ClbL	WP_001297937.1	COG0154	J	Asp-tRNAAsn/Glu-tRNAGln amidotransferase A subunit or related amidase
M14	DR76_RS14775	DR76_2842	1379	NZ_CP009072.1	3066422	C	T	TCC	TTC	S	F	35	12	ABC transporter ATP-binding protein	WP_000098391.1	COG1132	V	ABC-type multidrug transport system
M14	DR76_RS15225	DR76_2928	1089	NZ_CP009072.1	3145686	C	T	GCG	GTG	A	V	689	230	L-cystine ABC transporter ATP-binding protein YecC	WP_001273000.1	COG1126	E	ABC-type polar amino acid transport system
M14	DR76_RS15250	DR76_2932	1284	NZ_CP009072.1	3149178	C	T	GCG	GTG	A	V	1073	358	excinuclease ABC subunit C	WP_001283421.1	COG0322	L	Excinuclease UvrABC
M14	DR76_RS15260	DR76_2934	1557	NZ_CP009072.1	3150755	C	T	na	na	na	na	61		could not retreive annotation for this gene in the gff file...	could not retreive annotation for this gene in the gff file...	21
M14	DR76_RS15335	DR76_2948	1315	NZ_CP009072.1	3162338	C	T	CCG	CTG	P	L	1139	380	trehalose-6-phosphate synthase	WP_001296148.1	COG0380	G	Trehalose-6-phosphate synthase
M14	DR76_RS15355	DR76_2952	1432	NZ_CP009072.1	3165464	C	T	TCA	TTA	S	L	569	190	flagellar motor stator protein MotA	WP_000906320.1	COG1291	N	Flagellar motor component MotA
M14	DR76_RS15375	DR76_2956	1230	NZ_CP009072.1	3170461	C	T	ACT	ATT	T	I	1118	373	methyl-accepting chemotaxis protein II	WP_001304288.1	COG0840	NT	Methyl-accepting chemotaxis protein
M14	DR76_RS15940	DR76_3058	1278	NZ_CP009072.1	3271371	C	T	GCT	ACT	A	T	112	38	aldehyde dehydrogenase	WP_000153502.1	COG0057	G	Glyceraldehyde-3-phosphate dehydrogenase/erythrose-4-phosphate dehydrogenase
M14	DR76_RS16150	DR76_3097	1520	NZ_CP009072.1	3313951	C	T	CGC	CAC	R	H	173	58	nucleotide excision repair endonuclease	WP_000252363.1	COG0322	L	Excinuclease UvrABC
M14	DR76_RS16775	DR76_3217	1574	NZ_CP009072.1	3431504	C	T	GCG	ACG	A	T	7	3	PTS maltose- and glucose EIICB component	WP_000125604.1	COG1263	G	Phosphotransferase system IIC components
M14	DR76_RS27295		1422	NZ_CP009072.1	3518856	G	A	CGT	CAT	R	H	1496	499	hypothetical protein	WP_000279138.1	COG5301	X	Phage-related tail fibre protein
M14	DR76_RS17670	DR76_3385	1387	NZ_CP009072.1	3609144	C	T	GGA	AGA	G	R	163	55	hypothetical protein	WP_000470661.1	COG0456	J	Ribosomal protein S18 acetylase RimI and related acetyltransferases
M14	DR76_RS18150	DR76_3472	1256	NZ_CP009072.1	3708195	C	T	GCC	ACC	A	T	1339	447	transcriptional regulator TyrR	WP_001304406.1	COG3283	KE	Transcriptional regulator of aromatic amino acids metabolism
M14	DR76_RS18435	DR76_3523	1493	NZ_CP009072.1	3764854	C	T	GTA	ATA	V	I	379	127	protease	WP_000422035.1	COG0616	O	Periplasmic serine protease
M14	DR76_RS18695	DR76_3575	1507	NZ_CP009072.1	3817679	G	A	CGT	TGT	R	C	1945	649	nitrate reductase subunit alpha	WP_000032955.1	COG5013	CP	Nitrate reductase alpha subunit
M14	DR76_RS18905	DR76_3616	1522	NZ_CP009072.1	3863120	G	A	GCC	GTC	A	V	47	16	D-amino acid dehydrogenase small subunit	WP_001266908.1	COG0665	E	Glycine/D-amino acid oxidase (deaminating)
M14	DR76_RS18920	DR76_3619	1138	NZ_CP009072.1	3867059	G	A	GTG	ATG	V	M	928	310	Na+/H+ antiporter NhaB	WP_000406402.1	COG3067	CP	Na+/H+ antiporter NhaB
M14	DR76_RS19450	DR76_3711	1772	NZ_CP009072.1	3933795	G	A	GCG	ACG	A	T	103	35	hypothetical protein	WP_001289890.1	COG1196	D	Chromosome segregation ATPase
M14	DR76_RS19535	DR76_3728	1349	NZ_CP009072.1	3946748	C	T	TCA	TTA	S	L	239	80	50S ribosomal protein L16 arginine hydroxylase	WP_001295435.1	COG2850	J	Ribosomal protein L16 Arg81 hydroxylase
M14	DR76_RS19960	DR76_3804	1460	NZ_CP009072.1	4004722	G	A	CGT	TGT	R	C	64	22	NAD-dependent deacylase	WP_000952746.1	COG0846	O	NAD-dependent protein deacetylase
M14	DR76_RS20015	DR76_3815	1974	NZ_CP009072.1	4016962	C	T	CGC	CAC	R	H	1274	425	NAD(P)/FAD-dependent oxidoreductase	WP_001295966.1	COG1252	C	NADH dehydrogenase
M14	DR76_RS20075	DR76_3827	1577	NZ_CP009072.1	4029519	G	A	TCA	TTA	S	L	689	230	cell division protein YceG	WP_000756838.1	COG1559	D	Cell division protein YceG
M14	DR76_RS20105	DR76_3833	1041	NZ_CP009072.1	4035102	G	A	ACT	ATT	T	I	458	153	3-oxoacyl-ACP synthase III	WP_000288132.1	COG0332	I	3-oxoacyl-[acyl-carrier-protein] synthase III
M14	DR76_RS20285	DR76_3868	1323	NZ_CP009072.1	4066789	G	A	CCG	TCG	P	S	721	241	rhodanese domain-containing protein	WP_001298360.1	COG1054	R	Predicted sulfurtransferase
M14	DR76_RS20315	DR76_3873	1571	NZ_CP009072.1	4073175	G	A	CCG	CTG	P	L	278	93	glucan biosynthesis protein H	WP_001304473.1	COG2943	MG	Membrane glycosyltransferase
M14	DR76_RS20890	DR76_3988	1421	NZ_CP009072.1	4178790	G	A	GGC	AGC	G	S	340	114	beta-ketoacyl-ACP synthase II	WP_000198473.1	COG0304	IQ	3-oxoacyl-(acyl-carrier-protein) synthase
M14	DR76_RS20990	DR76_4006	1605	NZ_CP009072.1	4199010	C	T	CTC	TTC	L	F	1072	358	poly-beta-1%2C6 N-acetyl-D-glucosamine export porin PgaA	WP_000287440.1	COG0457	R	Tetratricopeptide (TPR) repeat
M14	DR76_RS21010	DR76_4010	1573	NZ_CP009072.1	4204315	C	T	GAT	AAT	D	N	781	261	phosphate starvation protein PhoH	WP_001304747.1	COG1702	T	Phosphate starvation-inducible protein PhoH
M14	DR76_RS21380	DR76_4079	1428	NZ_CP009072.1	4277029	G	A	GAG	AAG	E	K	553	185	alkanesulfonate monooxygenase	WP_000055976.1	COG2141	HR	Flavin-dependent oxidoreductase
M14	DR76_RS22145	DR76_4227	1656	NZ_CP009072.1	4448655	C	T	CGT	CAT	R	H	77	26	cyclic pyranopterin monophosphate synthase MoaC	WP_000080885.1	COG0315	H	Molybdenum cofactor biosynthesis enzyme
M14	DR76_RS23165	DR76_4419	1491	NZ_CP009072.1	4642887	C	T	GGG	AGG	G	R	931	311	phenylalanine transporter	WP_001443193.1	COG1113	E	L-asparagine transporter and related permeases
M14	DR76_RS23205	DR76_4427	1924	NZ_CP009072.1	4654817	G	A	GAT	AAT	D	N	121	41	phage receptor	WP_001304814.1	COG0457	R	Tetratricopeptide (TPR) repeat
M14	DR76_RS23445	DR76_4472	1677	NZ_CP009072.1	4702983	C	T	GCA	ACA	A	T	28	10	glutaminase 1	WP_000883041.1	COG2066	E	Glutaminase
M14	DR76_RS23640	DR76_4510	1785	NZ_CP009072.1	4746943	C	T	GAG	AAG	E	K	265	89	HMP-PP phosphatase	WP_001346341.1	COG0561	HR	Hydroxymethylpyrimidine pyrophosphatase and other HAD family phosphatases
M14	DR76_RS23945	DR76_4570	1237	NZ_CP009072.1	4808966	G	T	TGG	TTG	W	L	98	33	pyrroline-5-carboxylate reductase	WP_001304841.1	COG0345	E	Pyrroline-5-carboxylate reductase
M14	DR76_RS24115	DR76_4602	2099	NZ_CP009072.1	4842315	G	A	TGC	TAC	C	Y	56	19	galactoside O-acetyltransferase	WP_001298545.1	COG0110	R	Acetyltransferase (isoleucine patch superfamily)
M14	DR76_RS24215	DR76_4622	1648	NZ_CP009072.1	4864893	G	A	GCC	ACC	A	T	103	35	LysR family transcriptional regulator	WP_001084388.1	COG0583	K	DNA-binding transcriptional regulator
M14	DR76_RS24655	DR76_4703	1590	NZ_CP009072.1	4974206	T	A	AGT	TGT	S	C	538	180	hypothetical protein	WP_038429283.1	COG3210	U	Large exoprotein involved in heme utilization or adhesion
M14	DR76_RS25190	DR76_4802	1581	NZ_CP009072.1	5079584	C	T	GGT	AGT	G	S	814	272	putative colanic acid polymerase WcaD	WP_000107791.1	-1	na	na
M14	DR76_RS25380	DR76_4840	1254	NZ_CP009072.1	5129088	C	T	GGA	AGA	G	R	145	49	tagatose-1%2C6-bisphosphate aldolase	WP_000289805.1	COG0191	G	Fructose/tagatose bisphosphate aldolase
M14	DR76_RS25680	DR76_4897	1901	NZ_CP009073.1	35563	G	A	GGT	AGT	G	S	424	142	hypothetical protein	WP_001443071.1	-1	na	na
M14	DR76_RS28115		1107	NZ_CP009074.1	3444	G	A	GAT	AAT	D	N	40	14	hypothetical protein	WP_016265862.1	-1	na	na
M14	NZ_CP009072.1-intergenic289		1274	NZ_CP009072.1	320434	G	A
M14	NZ_CP009072.1-intergenic672		2245	NZ_CP009072.1	729099	C	T
M14	NZ_CP009072.1-intergenic840		2811	NZ_CP009072.1	899327	C	T
M14	NZ_CP009072.1-intergenic1623		987	NZ_CP009072.1	1685511	C	T
M14	NZ_CP009072.1-intergenic1661		2080	NZ_CP009072.1	1729867	G	A
M14	NZ_CP009072.1-intergenic1691		2042	NZ_CP009072.1	1753192	G	A
M14	NZ_CP009072.1-intergenic2246		1813	NZ_CP009072.1	2324101	G	A
M14	NZ_CP009072.1-intergenic2426		68	NZ_CP009072.1	2510865	C	T
M14	NZ_CP009072.1-intergenic2426		328	NZ_CP009072.1	2511008	A	G
M14	NZ_CP009072.1-intergenic2715		1645	NZ_CP009072.1	2802556	C	T
M14	NZ_CP009072.1-intergenic2893		1253	NZ_CP009072.1	2978976	C	T
M14	NZ_CP009072.1-intergenic2973		1090	NZ_CP009072.1	3101665	C	T
M14	NZ_CP009072.1-intergenic3518		966	NZ_CP009072.1	3616056	C	T
M14	NZ_CP009072.1-intergenic3707		1242	NZ_CP009072.1	3812867	T	C
M14	NZ_CP009072.1-intergenic3761		1204	NZ_CP009072.1	3870497	G	A
M14	NZ_CP009072.1-intergenic3824		1533	NZ_CP009072.1	3915691	G	A
M14	NZ_CP009072.1-intergenic3878		1848	NZ_CP009072.1	3951356	T	C
M14	NZ_CP009072.1-intergenic4042		1090	NZ_CP009072.1	4086567	G	A
M14	NZ_CP009072.1-intergenic4068		1496	NZ_CP009072.1	4111777	G	A
M14	NZ_CP009072.1-intergenic4210		1605	NZ_CP009072.1	4248868	C	T
M14	NZ_CP009072.1-intergenic4772		1158	NZ_CP009072.1	4825867	C	T
M14	NZ_CP009072.1-intergenic4791		1697	NZ_CP009072.1	4845829	G	A
M14	NZ_CP009072.1-intergenic4795		1576	NZ_CP009072.1	4851685	C	T
M14	NZ_CP009072.1-intergenic4885		1875	NZ_CP009072.1	4953476	G	A
M15	DR76_RS00165	DR76_31	1375	NZ_CP009072.1	37687	G	A	CCG	CTG	P	L	293	98	ABC transporter permease	WP_000783150.1	COG1174	E	ABC-type proline/glycine betaine transport system
M15	DR76_RS02855	DR76_549	2147	NZ_CP009072.1	622662	T	C	GAA	GGA	E	G	98	33	glycoporin	WP_000749922.1	COG4580	G	Maltoporin (phage lambda and maltose receptor)
M15	DR76_RS03180	DR76_614	3087	NZ_CP009072.1	688146	T	C	AGC	GGC	S	G	406	136	ubiquinone biosynthesis protein UbiJ	WP_001305365.1	COG3165	H	Ubiquinone biosynthesis protein UbiJ
M15	DR76_RS04380	DR76_840	2422	NZ_CP009072.1	931772	G	A	CAG	TAG	Q	*	19	7	DNA-directed RNA polymerase subunit omega	WP_000135058.1	COG1758	K	DNA-directed RNA polymerase
M15	DR76_RS05630	DR76_1084	1800	NZ_CP009072.1	1201774	C	T	CGT	TGT	R	C	349	117	RNA 3'-terminal phosphate cyclase	WP_001529442.1	COG0430	A	RNA 3'-terminal phosphate cyclase
M15	DR76_RS05820	DR76_1121	2095	NZ_CP009072.1	1245938	C	T	TCC	TTC	S	F	731	244	tryptophan--tRNA ligase	WP_000165543.1	COG0180	J	Tryptophanyl-tRNA synthetase
M15	DR76_RS05890	DR76_1135	1972	NZ_CP009072.1	1260434	C	T	GGG	GAG	G	E	509	170	MFS transporter	WP_000185247.1	COG0738	G	Fucose permease
M15	DR76_RS07220	DR76_1395	1916	NZ_CP009072.1	1500856	G	A	GAA	AAA	E	K	793	265	uronate isomerase	WP_000187442.1	COG1904	G	Glucuronate isomerase
M15	DR76_RS07235	DR76_1398	2110	NZ_CP009072.1	1504685	G	A	CCC	CTC	P	L	176	59	serine/threonine transporter SstT	WP_000211382.1	COG3633	E	Na+/serine symporter
M15	DR76_RS07650	DR76_1477	1415	NZ_CP009072.1	1592700	G	A	GAA	AAA	E	K	712	238	1-acyl-sn-glycerol-3-phosphate acyltransferase	WP_000965712.1	COG0204	I	1-acyl-sn-glycerol-3-phosphate acyltransferase
M15	DR76_RS08565	DR76_1640	1971	NZ_CP009072.1	1759886	G	A	CTT	TTT	L	F	1879	627	alpha-hemolysin translocation ATP-binding protein HlyB	WP_000376545.1	COG2274	V	ABC-type bacteriocin/lantibiotic exporters
M15	DR76_RS08650	DR76_1657	2021	NZ_CP009072.1	1779073	G	A	GCA	ACA	A	T	271	91	ornithine decarboxylase	WP_000839820.1	COG1982	E	Arginine/lysine/ornithine decarboxylase
M15	DR76_RS08920	DR76_1708	1990	NZ_CP009072.1	1828478	G	A	GGG	GAG	G	E	224	75	hypothetical protein	WP_000545308.1	COG0583	K	DNA-binding transcriptional regulator
M15	DR76_RS09415	DR76_1805	1629	NZ_CP009072.1	1947107	G	A	CCG	CTG	P	L	1055	352	hypothetical protein	WP_000106189.1	COG0596	HR	Pimeloyl-ACP methyl ester carboxylesterase
M15	DR76_RS10975	DR76_2114	1970	NZ_CP009072.1	2264693	C	T	TCG	TTG	S	L	533	178	acid phosphatase AphA	WP_001226933.1	COG3700	PR	Acid phosphatase (class B)
M15	DR76_RS11555	DR76_2228	2055	NZ_CP009072.1	2384416	C	T	GGT	AGT	G	S	2722	908	miniconductance mechanosensitive channel MscM	WP_001236821.1	COG1511	S	Uncharacterized membrane protein YhgE
M15	DR76_RS12195	DR76_2354	1964	NZ_CP009072.1	2516188	C	T	ATG	ATA	M	I	3	1	Fe(3+)-dicitrate ABC transporter substrate-binding protein FecB	WP_000879148.1	COG4594	P	ABC-type Fe3+-citrate transport system
M15	DR76_RS12415	DR76_2397	1993	NZ_CP009072.1	2557551	G	A	GGT	GAT	G	D	611	204	multidrug DMT transporter permease	WP_000471145.1	COG4975	G	Glucose uptake protein GlcU
M15	DR76_RS12485	DR76_2410	2383	NZ_CP009072.1	2570867	C	T	TGC	TAC	C	Y	92	31	hypothetical protein	WP_000077645.1	-1	na	na
M15	DR76_RS12525	DR76_2418	1756	NZ_CP009072.1	2577494	C	T	GGG	GAG	G	E	836	279	N-acetylneuraminate epimerase	WP_001295733.1	COG3055	M	N-acetylneuraminic acid mutarotase
M15	DR76_RS13000	DR76_2505	2081	NZ_CP009072.1	2666541	C	T	GAG	AAG	E	K	112	38	non-canonical purine NTP phosphatase	WP_001341279.1	COG1986	FV	Non-canonical (house-cleaning) NTP pyrophosphatase
M15	DR76_RS13385	DR76_2575	1398	NZ_CP009072.1	2746838	C	T	TCG	TTG	S	L	785	262	arabinose operon transcriptional regulator AraC	WP_001350361.1	COG1917	R	Cupin domain protein related to quercetin dioxygenase
M15	DR76_RS14895	DR76_2867	958	NZ_CP009072.1	3087708	C	T	CGT	CAT	R	H	29	10	hypothetical protein	WP_001151469.1	COG3629	T	DNA-binding transcriptional activator of the SARP family
M15	DR76_RS15015	DR76_2887	1054	NZ_CP009072.1	3110515	C	T	TGG	TGA	W	*	378	126	amino acid exporter for phenylalanine%2C threonine	WP_001212226.1	COG0697	GER	Permease of the drug/metabolite transporter (DMT) superfamily
M15	DR76_RS15445	DR76_2970	1340	NZ_CP009072.1	3186138	G	A	TCT	TTT	S	F	356	119	tRNA 5-methoxyuridine(34)/uridine 5-oxyacetic acid(34) synthase CmoB	WP_000564738.1	COG0500	QR	SAM-dependent methyltransferase
M15	DR76_RS15665	DR76_3012	1213	NZ_CP009072.1	3224958	G	A	GAA	AAA	E	K	682	228	RNA chaperone ProQ	WP_000431376.1	COG3109	T	sRNA-binding protein
M15	DR76_RS15840	DR76_3040	1705	NZ_CP009072.1	3253847	G	A	GCG	ACG	A	T	358	120	leucine efflux protein	WP_000457211.1	COG1280	E	Threonine/homoserine/homoserine lactone efflux protein
M15	DR76_RS15910	DR76_3052	1999	NZ_CP009072.1	3262587	G	A	CGT	TGT	R	C	1279	427	GGDEF domain-containing protein	WP_000621385.1	COG2199	T	GGDEF domain
M15	DR76_RS15975	DR76_3065	1515	NZ_CP009072.1	3277848	G	A	CGG	CAG	R	Q	524	175	sugar kinase	WP_001298227.1	COG0524	G	Sugar or nucleoside kinase
M15	DR76_RS16190	DR76_3105	1587	NZ_CP009072.1	3319659	C	T	CCG	TCG	P	S	523	175	6-phospho-beta-glucosidase	WP_000078752.1	COG1486	G	Alpha-galactosidase/6-phospho-beta-glucosidase
M15	DR76_RS16225	DR76_3112	1744	NZ_CP009072.1	3327499	C	T	CGG	TGG	R	W	346	116	membrane protein	WP_000222171.1	-1	na	na
M15	DR76_RS16240	DR76_3115	1432	NZ_CP009072.1	3329534	G	A	CGC	TGC	R	C	484	162	6-phosphofructokinase II	WP_001298221.1	COG1105	G	Fructose-1-phosphate kinase or kinase (PfkB)
M15	DR76_RS16525	DR76_3170	1303	NZ_CP009072.1	3387317	C	T	TGG	TAG	W	*	896	299	FAD/NAD(P) binding domain-containing protein	WP_000848173.1	COG4529	R	Uncharacterized NAD(P)/FAD-binding protein YdhS
M15	DR76_RS16730	DR76_3209	1669	NZ_CP009072.1	3423143	C	T	GAT	AAT	D	N	802	268	electron transport complex subunit RsxC	WP_017686622.1	COG4656	C	Na+-translocating ferredoxin:NAD+ oxidoreductase RNF
M15	DR76_RS16815	DR76_3225	1425	NZ_CP009072.1	3441068	C	T	GCA	ACA	A	T	1048	350	mannose-6-phosphate isomerase	WP_001170643.1	COG1482	G	Mannose-6-phosphate isomerase
M15	DR76_RS17230	DR76_3304	1107	NZ_CP009072.1	3514659	G	A	GGC	AGC	G	S	1426	476	host specificity protein J	WP_001546198.1	COG4733	X	Phage-related protein
M15	DR76_RS17275	DR76_3310	1696	NZ_CP009072.1	3523864	C	T	GCG	GTG	A	V	506	169	MFS transporter	WP_000347479.1	COG0477	GEPR	MFS family permease
M15	DR76_RS17490	DR76_3351	997	NZ_CP009072.1	3564305	C	T	ACT	ATT	T	I	899	300	fimbrial protein FimH	WP_000520591.1	COG3539	N	Pilin (type 1 fimbria component protein)
M15	DR76_RS18210	DR76_3484	1336	NZ_CP009072.1	3722483	C	T	GTG	ATG	V	M	490	164	ABC transporter permease	WP_001080774.1	COG1175	G	ABC-type sugar transport system
M15	DR76_RS18485	DR76_3532	1667	NZ_CP009072.1	3775859	G	A	GGT	GAT	G	D	1088	363	bifunctional indole-3-glycerol-phosphate synthase TrpC/phosphoribosylanthranilate isomerase TrpF	WP_000983882.1	COG0134	E	Indole-3-glycerol phosphate synthase
M15	DR76_RS18910	DR76_3617	1315	NZ_CP009072.1	3864189	G	A	GCG	ACG	A	T	694	232	SpoVR family protein	WP_000190855.1	COG2719	D	Stage V sporulation protein SpoVR/YcgB
M15	DR76_RS19575	DR76_3735	1371	NZ_CP009072.1	3953479	G	A	GCC	GTC	A	V	2549	850	membrane protein	WP_000216487.1	COG5301	X	Phage-related tail fibre protein
M15	DR76_RS19575	DR76_3735	1877	NZ_CP009072.1	3954793	G	A	ACG	ATG	T	M	1235	412	membrane protein	WP_000216487.1	COG5301	X	Phage-related tail fibre protein
M15	DR76_RS19940	DR76_3800	1417	NZ_CP009072.1	4000721	G	A	GCT	ACT	A	T	37	13	spermidine/putrescine ABC transporter permease	WP_000580316.1	COG1177	E	ABC-type spermidine/putrescine transport system
M15	DR76_RS20075	DR76_3827	1627	NZ_CP009072.1	4029934	G	A	CAG	TAG	Q	*	274	92	cell division protein YceG	WP_000756838.1	COG1559	D	Cell division protein YceG
M15	DR76_RS20155	DR76_3842	1612	NZ_CP009072.1	4046476	G	A	TCA	TTA	S	L	470	157	flagellar assembly peptidoglycan hydrolase FlgJ	WP_001304468.1	COG1705	MN	Flagellum-specific peptidoglycan hydrolase FlgJ
M15	DR76_RS20850	DR76_3980	1889	NZ_CP009072.1	4171584	C	T	CTT	TTT	L	F	1066	356	acyltransferase	WP_000115634.1	COG0463	M	Glycosyltransferase involved in cell wall bisynthesis
M15	DR76_RS20990	DR76_4006	1787	NZ_CP009072.1	4198632	C	T	CAT	TAT	H	Y	694	232	poly-beta-1%2C6 N-acetyl-D-glucosamine export porin PgaA	WP_000287440.1	COG0457	R	Tetratricopeptide (TPR) repeat
M15	DR76_RS21245	DR76_4054	1484	NZ_CP009072.1	4249905	C	T	GCA	GTA	A	V	257	86	ribosomal RNA large subunit methyltransferase I	WP_000116315.1	COG1092	J	23S rRNA G2069 N7-methylase RlmK or C1962 C5-methylase RlmI
M15	DR76_RS22115	DR76_4221	1617	NZ_CP009072.1	4444294	G	A	CGG	CAG	R	Q	734	245	cardiolipin synthase B	WP_000650340.1	COG1502	I	Phosphatidylserine/phosphatidylglycerophosphate/cardiolipin synthase or related enzyme
M15	DR76_RS22450	DR76_4285	2200	NZ_CP009072.1	4502069	C	T	GAA	AAA	E	K	2572	858	2-oxoglutarate dehydrogenase subunit E1	WP_001181473.1	COG0567	C	2-oxoglutarate dehydrogenase complex
M15	DR76_RS23870	DR76_4556	1712	NZ_CP009072.1	4794091	C	T	GTT	ATT	V	I	811	271	branched-chain amino acid transporter 2 carrier protein BrnQ	WP_000149635.1	COG1114	E	Branched-chain amino acid permeases
M15	DR76_RS24655	DR76_4703	1468	NZ_CP009072.1	4974206	T	A	AGT	TGT	S	C	538	180	hypothetical protein	WP_038429283.1	COG3210	U	Large exoprotein involved in heme utilization or adhesion
M15	DR76_RS24875	DR76_4741	1781	NZ_CP009072.1	5016696	G	A	GAT	AAT	D	N	28	10	hypothetical protein	WP_001313577.1	COG0675	X	Transposase
M15	DR76_RS25560	DR76_4871	2046	NZ_CP009073.1	23688	G	A	CGT	CAT	R	H	194	65	hypothetical protein	WP_000143879.1	-1	na	na
M15	DR76_RS25690	DR76_4900	1543	NZ_CP009073.1	37922	G	A	GGT	GAT	G	D	116	39	nuclease	WP_001185429.1	COG0863	L	DNA modification methylase
M15	NZ_CP009072.1-intergenic714		2218	NZ_CP009072.1	771133	G	A
M15	NZ_CP009072.1-intergenic956		1876	NZ_CP009072.1	1025170	C	T
M15	NZ_CP009072.1-intergenic2232		2053	NZ_CP009072.1	2314230	G	A
M15	NZ_CP009072.1-intergenic2426		200	NZ_CP009072.1	2510865	C	T
M15	NZ_CP009072.1-intergenic2426		368	NZ_CP009072.1	2511008	A	G
M15	NZ_CP009072.1-intergenic2515		1257	NZ_CP009072.1	2598058	C	T
M15	NZ_CP009072.1-intergenic2713		1339	NZ_CP009072.1	2801821	C	T
M15	NZ_CP009072.1-intergenic2966		964	NZ_CP009072.1	3094473	C	T
M15	NZ_CP009072.1-intergenic3284		1492	NZ_CP009072.1	3388253	C	T
M15	NZ_CP009072.1-intergenic3443		1515	NZ_CP009072.1	3530814	G	A
M15	NZ_CP009072.1-intergenic3459		930	NZ_CP009072.1	3545135	C	T
M15	NZ_CP009072.1-intergenic3535		1518	NZ_CP009072.1	3630171	C	T
M15	NZ_CP009072.1-intergenic3544		1675	NZ_CP009072.1	3639954	G	A
M15	NZ_CP009072.1-intergenic3588		1370	NZ_CP009072.1	3692420	G	A
M15	NZ_CP009072.1-intergenic4010		1748	NZ_CP009072.1	4060996	G	A
M15	NZ_CP009072.1-intergenic4795		1719	NZ_CP009072.1	4851685	C	T
M15	NZ_CP009073.1-intergenic14		1989	NZ_CP009073.1	14542	G	A
M16	DR76_RS00090	DR76_18	1461	NZ_CP009072.1	15581	G	A	GTC	ATC	V	I	100	34	methionine--tRNA ligase	WP_001350700.1	COG0073	J	tRNA-binding EMAP/Myf domain
M16	DR76_RS00150	DR76_29	1636	NZ_CP009072.1	34500	G	A	CGA	TGA	R	*	1648	550	sensor histidine kinase	WP_001295431.1	COG3275	T	Sensor histidine kinase
M16	DR76_RS00355	DR76_67	578	NZ_CP009072.1	76858	C	T	GCC	ACC	A	T	775	259	NupC/NupG family nucleoside CNT transporter	WP_000353897.1	COG1972	F	Nucleoside permease NupC
M16	DR76_RS00800	DR76_150	1580	NZ_CP009072.1	158899	C	T	GAA	AAA	E	K	3652	1218	hypothetical protein	WP_077613789.1	COG2373	R	Uncharacterized conserved protein YfaS
M16	DR76_RS02425	DR76_466	1372	NZ_CP009072.1	524087	G	T	TTG	TTT	L	F	165	55	protein lysine acetyltransferase	WP_000083021.1	COG0045	C	Succinyl-CoA synthetase
M16	DR76_RS02485	DR76_479	1534	NZ_CP009072.1	540557	G	T	ACC	AAC	T	N	32	11	TetR family transcriptional regulator	WP_014639518.1	COG1309	K	DNA-binding transcriptional regulator
M16	DR76_RS03385	DR76_654	1600	NZ_CP009072.1	728267	G	A	CCG	CTG	P	L	683	228	magnesium transporter CorA	WP_000947159.1	COG0598	P	Mg2+ and Co2+ transporter CorA
M16	DR76_RS10515	DR76_2023	2244	NZ_CP009072.1	2162421	C	T	GCG	GTG	A	V	2756	919	DNA-directed RNA polymerase subunit beta'	WP_000653952.1	COG0086	K	DNA-directed RNA polymerase
M16	DR76_RS12435	DR76_2400	2011	NZ_CP009072.1	2562385	C	T	GAC	AAC	D	N	358	120	YjhG/YagF family D-xylonate dehydratase	WP_000116325.1	COG0129	EG	Dihydroxyacid dehydratase/phosphogluconate dehydratase
M16	DR76_RS14845	DR76_2856	1487	NZ_CP009072.1	3078775	G	A	CTC	TTC	L	F	97	33	DNA-binding protein	WP_001287374.1	COG2916	K	DNA-binding protein H-NS
M16	DR76_RS15245	DR76_2931	1180	NZ_CP009072.1	3147645	G	A	GCG	ACG	A	T	193	65	DNA-binding response regulator	WP_000611328.1	COG2197	TK	DNA-binding response regulator
M16	DR76_RS18325	DR76_3505	1371	NZ_CP009072.1	3744795	G	A	GCG	ACG	A	T	319	107	CMD domain-containing protein	WP_001443124.1	COG2128	P	Alkylhydroperoxidase family enzyme
M16	DR76_RS18810	DR76_3598	877	NZ_CP009072.1	3841346	C	T	CGT	TGT	R	C	871	291	redox-regulated ATPase YchF	WP_000505872.1	COG0012	J	Ribosome-binding ATPase YchF
M16	DR76_RS19450	DR76_3711	1523	NZ_CP009072.1	3933697	G	A	AGC	AAC	S	N	5	2	hypothetical protein	WP_001289890.1	COG1196	D	Chromosome segregation ATPase
M16	DR76_RS21125	DR76_4032	1720	NZ_CP009072.1	4226887	G	A	CCC	TCC	P	S	2524	842	trimethylamine-N-oxide reductase TorA	WP_001063183.1	COG0243	C	Anaerobic selenocysteine-containing dehydrogenase
M16	DR76_RS21285	DR76_4062	1427	NZ_CP009072.1	4257360	G	A	ATG	ATA	M	I	1626	542	TIGR01666 family membrane protein	WP_001309395.1	COG1289	S	Uncharacterized membrane protein YccC
M16	DR76_RS22210	DR76_4239	1423	NZ_CP009072.1	4462193	C	T	TCG	TTG	S	L	1037	346	acyl-CoA thioesterase	WP_001091562.1	COG4677	GI	Pectin methylesterase and related acyl-CoA thioesterases
M16	DR76_RS22390	DR76_4273	1614	NZ_CP009072.1	4491138	C	T	GAG	AAG	E	K	265	89	protein TolR	WP_000090097.1	COG0848	U	Biopolymer transport protein ExbD
M16	DR76_RS22500	DR76_4293	1531	NZ_CP009072.1	4512587	C	T	ATG	ATA	M	I	333	111	endonuclease VIII	WP_001114006.1	COG0266	L	Formamidopyrimidine-DNA glycosylase
M16	DR76_RS23360	DR76_4455	1851	NZ_CP009072.1	4685279	G	A	CCG	TCG	P	S	1276	426	glyoxylate carboligase	WP_001304821.1	COG3960	Q	Glyoxylate carboligase
M16	DR76_RS24655	DR76_4703	1223	NZ_CP009072.1	4974206	T	A	AGT	TGT	S	C	538	180	hypothetical protein	WP_038429283.1	COG3210	U	Large exoprotein involved in heme utilization or adhesion
M16	DR76_RS25140	DR76_4792	1734	NZ_CP009072.1	5069407	C	T	GGT	AGT	G	S	181	61	colanic acid exporter	WP_000058492.1	COG2244	M	Membrane protein involved in the export of O-antigen and teichoic acid
M16	DR76_RS25225	DR76_4809	1246	NZ_CP009072.1	5088468	G	A	GTT	ATT	V	I	1048	350	TerC family protein	WP_001327390.1	COG1253	R	Hemolysin or related protein
M16	NZ_CP009072.1-intergenic2426		95	NZ_CP009072.1	2510865	C	T
M16	NZ_CP009072.1-intergenic2426		193	NZ_CP009072.1	2511008	A	G
M16	NZ_CP009072.1-intergenic3036		1302	NZ_CP009072.1	3151139	G	A
M16	NZ_CP009072.1-intergenic3655		1038	NZ_CP009072.1	3760918	G	A
M16	NZ_CP009072.1-intergenic4492		978	NZ_CP009072.1	4544698	G	A
M16	NZ_CP009072.1-intergenic4795		2044	NZ_CP009072.1	4851685	C	T
M16	NZ_CP009072.1-intergenic4949		645	NZ_CP009072.1	5018578	G	A
M17	DR76_RS00085	DR76_17	1914	NZ_CP009072.1	15323	G	A	CCA	TCA	P	S	28	10	protein mrp	WP_001005448.1	COG0489	D	Chromosome partitioning ATPase
M17	DR76_RS00120	DR76_23	1289	NZ_CP009072.1	28619	G	A	GGT	AGT	G	S	1426	476	hypothetical protein	WP_001294404.1	COG1916	S	Pheromone shutdown protein TraB
M17	DR76_RS00985	DR76_186	1365	NZ_CP009072.1	205908	C	T	GCA	ACA	A	T	1015	339	2-succinyl-5-enolpyruvyl-6-hydroxy-3-cyclohexene-1-carboxylate synthase	WP_000116370.1	COG1165	H	2-succinyl-5-enolpyruvyl-6-hydroxy-3-cyclohexene-1-carboxylate synthase
M17	DR76_RS01220	DR76_234	1544	NZ_CP009072.1	255186	C	T	GGG	AGG	G	R	838	280	bifunctional tetrahydrofolate synthase/dihydrofolate synthase	WP_000584549.1	COG0285	H	Folylpolyglutamate synthase/Dihydropteroate synthase
M17	DR76_RS01440	DR76_277	1316	NZ_CP009072.1	308599	C	T	GCA	GTA	A	V	557	186	two-component system sensor histidine kinase EvgS	WP_001305203.1	COG0784	T	CheY chemotaxis protein or a CheY-like REC (receiver) domain
M17	DR76_RS01720	DR76_330	1470	NZ_CP009072.1	364246	C	T	TGG	TGA	W	*	498	166	sulfate ABC transporter substrate-binding protein	WP_000290263.1	COG4150	P	ABC-type sulfate transport system
M17	DR76_RS01765	DR76_339	1073	NZ_CP009072.1	372273	C	T	GCC	GTC	A	V	221	74	coproporphyrinogen III oxidase	WP_001298446.1	COG0408	H	Coproporphyrinogen III oxidase
M17	DR76_RS02435	DR76_469	1676	NZ_CP009072.1	528311	G	A	GAG	AAG	E	K	214	72	lipoprotein	WP_001370843.1	COG5544	S	Uncharacterized conserved protein YfiM
M17	DR76_RS04065	DR76_783	2229	NZ_CP009072.1	869501	G	A	GGC	GAC	G	D	710	237	solute:sodium symporter family transporter	WP_001087166.1	COG4146	R	Uncharacterized membrane permease YidK
M17	DR76_RS06120	DR76_1180	2105	NZ_CP009072.1	1301124	G	A	GTA	ATA	V	I	529	177	50S ribosomal protein L3	WP_000579833.1	COG0087	J	Ribosomal protein L3
M17	DR76_RS07140	DR76_1379	2033	NZ_CP009072.1	1487700	A	G	GAA	GGA	E	G	284	95	transporter	WP_000401593.1	COG0814	E	Amino acid permease
M17	DR76_RS07585	DR76_1464	2129	NZ_CP009072.1	1580440	C	T	GCG	GTG	A	V	512	171	iron-siderophore ABC transporter substrate-binding protein	WP_001305106.1	COG0614	P	ABC-type Fe3+-hydroxamate transport system
M17	DR76_RS07725	DR76_1491	1714	NZ_CP009072.1	1608066	C	T	TCA	TTA	S	L	131	44	AraC family transcriptional regulator	WP_001305100.1	COG2207	K	AraC-type DNA-binding domain and AraC-containing proteins
M17	DR76_RS08000	DR76_1544	2019	NZ_CP009072.1	1665544	G	A	CAC	TAC	H	Y	451	151	capsular polysaccharide biosynthesis protein	WP_001161824.1	COG3562	M	Capsule polysaccharide modification protein KpsS
M17	DR76_RS09085	DR76_1740	2151	NZ_CP009072.1	1864080	G	A	CGT	TGT	R	C	1450	484	molybdopterin-dependent oxidoreductase Mo/Fe-S-binding subunit	WP_000583654.1	COG1529	C	CO or xanthine dehydrogenase
M17	DR76_RS09115	DR76_1746	1862	NZ_CP009072.1	1874203	G	A	GCG	ACG	A	T	1597	533	hypothetical protein	WP_001020385.1	COG1975	O	Xanthine and CO dehydrogenase maturation factor
M17	DR76_RS09475	DR76_1817	787	NZ_CP009072.1	1961490	G	A	na	na	na	na	72		could not retreive annotation for this gene in the gff file...	could not retreive annotation for this gene in the gff file...	24
M17	DR76_RS09615	DR76_1844	2028	NZ_CP009072.1	1990770	G	A	CGT	CAT	R	H	1322	441	glucarate dehydratase	WP_000098258.1	COG4948	MR	L-alanine-DL-glutamate epimerase or related enzyme of enolase superfamily
M17	DR76_RS09810	DR76_1882	994.97	NZ_CP009072.1	2032512	A	AG	na	na	na	na	827	276	murein hydrolase activator NlpD	WP_001272582.1	COG1388	M	LysM repeat
M17	DR76_RS12140	DR76_2341	2012	NZ_CP009072.1	2504597	G	A	ATG	ATA	M	I	3	1	hypothetical protein	WP_000331917.1	COG1262	O	Formylglycine-generating enzyme
M17	DR76_RS12700	DR76_2449	1822	NZ_CP009072.1	2608131	G	A	CTT	TTT	L	F	454	152	DUF445 domain-containing protein	WP_001037384.1	COG2733	S	Uncharacterized membrane-anchored protein YjiN
M17	DR76_RS13225	DR76_2544	1665	NZ_CP009072.1	2708301	C	T	CTC	TTC	L	F	994	332	carbamoyl-phosphate synthase large chain	WP_001126335.1	COG0458	EF	Carbamoylphosphate synthase large subunit
M17	DR76_RS13405	DR76_2580	1584	NZ_CP009072.1	2750144	C	T	GGG	GAG	G	E	278	93	thiamine import ATP-binding protein ThiQ	WP_000916321.1	COG3840	H	ABC-type thiamine transport system
M17	DR76_RS26975		2504	NZ_CP009072.1	2765844	C	T	GGA	AGA	G	R	61	21	hypothetical protein	WP_001308350.1	-1	na	na
M17	DR76_RS14040	DR76_2702	1783	NZ_CP009072.1	2891600	C	T	CCG	TCG	P	S	1462	488	lysine decarboxylase CadA	WP_001021003.1	COG1982	E	Arginine/lysine/ornithine decarboxylase
M17	DR76_RS17015	DR76_3264	1075	NZ_CP009072.1	3483536	C	T	AGC	AAC	S	N	119	40	hypothetical protein	WP_023140912.1	-1	na	na
M17	DR76_RS19510	DR76_3723	957	NZ_CP009072.1	3942063	G	A	CGT	CAT	R	H	1088	363	tRNA 2-thiouridine(34) synthase MnmA	WP_001443105.1	COG0482	J	tRNA U34 2-thiouridine synthase MnmA/TrmU
M17	DR76_RS19980	DR76_3808	1664	NZ_CP009072.1	4008457	T	C	AAA	AGA	K	R	422	141	lipoprotein-releasing system protein LolC	WP_000284714.1	COG4591	M	ABC-type transport system
M17	DR76_RS21890	DR76_4178	1171	NZ_CP009072.1	4395355	G	A	GCT	GTT	A	V	695	232	cyclic di-GMP phosphodiesterase	WP_000950336.1	COG2200	T	EAL domain
M17	DR76_RS22710	DR76_4332	1521	NZ_CP009072.1	4556675	C	T	GCC	GTC	A	V	464	155	ribonucleotide monophosphatase NagD	WP_000153129.1	COG0647	F	Ribonucleotide monophosphatase NagD
M17	DR76_RS23990	DR76_4579	1880	NZ_CP009072.1	4817517	G	A	CAA	TAA	Q	*	358	120	peptide antibiotic transporter SbmA	WP_001304845.1	COG1133	I	ABC-type long-chain fatty acid transport system
M17	DR76_RS24195	DR76_4618	1607	NZ_CP009072.1	4861657	C	T	GCC	ACC	A	T	790	264	acyl-CoA synthetase FdrA	WP_000111854.1	COG0074	C	Succinyl-CoA synthetase
M17	DR76_RS24655	DR76_4703	1707	NZ_CP009072.1	4974206	T	A	AGT	TGT	S	C	538	180	hypothetical protein	WP_038429283.1	COG3210	U	Large exoprotein involved in heme utilization or adhesion
M17	DR76_RS24770	DR76_4723	1467	NZ_CP009072.1	4998103	G	A	GCC	ACC	A	T	460	154	hypothetical protein	WP_000684812.1	COG0698	G	Ribose 5-phosphate isomerase RpiB
M17	DR76_RS25315	DR76_4828	1000	NZ_CP009072.1	5115577	G	A	CCG	TCG	P	S	1405	469	DUF4034 domain-containing protein	WP_000434216.1	COG0790	T	TPR repeat
M17	DR76_RS25355	DR76_4835	1759	NZ_CP009072.1	5123918	G	A	GCG	GTG	A	V	986	329	galactitol-1-phosphate 5-dehydrogenase	WP_000844230.1	COG1063	ER	Threonine dehydrogenase or related Zn-dependent dehydrogenase
M17	NZ_CP009072.1-intergenic285		1546	NZ_CP009072.1	317045	C	T
M17	NZ_CP009072.1-intergenic566		2155	NZ_CP009072.1	623372	C	T
M17	NZ_CP009072.1-intergenic842		2724	NZ_CP009072.1	900488	G	A
M17	NZ_CP009072.1-intergenic1302		1924	NZ_CP009072.1	1361619	G	A
M17	NZ_CP009072.1-intergenic1753		1262	NZ_CP009072.1	1813906	G	A
M17	NZ_CP009072.1-intergenic2426		162	NZ_CP009072.1	2510865	C	T
M17	NZ_CP009072.1-intergenic2426		234	NZ_CP009072.1	2511008	A	G
M17	NZ_CP009072.1-intergenic2641		1997	NZ_CP009072.1	2723722	C	T
M17	NZ_CP009072.1-intergenic2939		1223	NZ_CP009072.1	3074149	C	T
M17	NZ_CP009072.1-intergenic4795		2046	NZ_CP009072.1	4851685	C	T
M18	DR76_RS01100	DR76_210	1656	NZ_CP009072.1	232881	C	T	CCT	TCT	P	S	235	79	5'-deoxynucleotidase	WP_000813854.1	COG1896	FR	5'-deoxynucleotidase YfbR and related HD superfamily hydrolases
M18	DR76_RS01265	DR76_243	1621	NZ_CP009072.1	264897	C	T	ACA	ATA	T	I	53	18	bifunctional tRNA (5-methylaminomethyl-2-thiouridine)(34)-methyltransferase MnmD/FAD-dependent 5-carboxymethylaminomethyl-2-thiouridine(34) oxidoreductase MnmC	WP_000683752.1	COG0665	E	Glycine/D-amino acid oxidase (deaminating)
M18	DR76_RS02085	DR76_402	2366	NZ_CP009072.1	450114	C	T	CGT	CAT	R	H	368	123	histidine--tRNA ligase	WP_001107167.1	COG0124	J	Histidyl-tRNA synthetase
M18	DR76_RS02440	DR76_468	1798	NZ_CP009072.1	528792	G	A	CGT	TGT	R	C	925	309	MFS transporter	WP_001443088.1	COG0477	GEPR	MFS family permease
M18	DR76_RS07985	DR76_1541	1785	NZ_CP009072.1	1661107	A	G	AAT	GAT	N	D	2446	816	glycosyl transferase family 1	WP_000927647.1	COG0438	M	Glycosyltransferase involved in cell wall bisynthesis
M18	DR76_RS22495	DR76_4294	1336	NZ_CP009072.1	4511361	C	T	CTT	TTT	L	F	277	93	AbrB family transcriptional regulator	WP_001144719.1	COG3180	R	Uncharacterized membrane protein AbrB
M18	DR76_RS23560	DR76_4494	2365	NZ_CP009072.1	4729814	G	A	GGG	GAG	G	E	815	272	MexE family multidrug efflux RND transporter periplasmic adaptor subunit	WP_001295833.1	COG0845	MV	Multidrug efflux pump subunit AcrA (membrane-fusion protein)
M18	DR76_RS24655	DR76_4703	1431	NZ_CP009072.1	4974206	T	A	AGT	TGT	S	C	538	180	hypothetical protein	WP_038429283.1	COG3210	U	Large exoprotein involved in heme utilization or adhesion
M18	NZ_CP009072.1-intergenic222		1624	NZ_CP009072.1	242998	C	T
M18	NZ_CP009072.1-intergenic2311		144.97	NZ_CP009072.1	2390209	GA	G
M18	NZ_CP009072.1-intergenic2426		330	NZ_CP009072.1	2510865	C	T
M18	NZ_CP009072.1-intergenic2426		267	NZ_CP009072.1	2511008	A	G
M18	NZ_CP009072.1-intergenic4270		1797	NZ_CP009072.1	4315711	C	T
M18	NZ_CP009072.1-intergenic4795		2117	NZ_CP009072.1	4851685	C	T
M19	DR76_RS07895	DR76_1523	2594	NZ_CP009072.1	1638481	C	T	GGT	GAT	G	D	1106	369	acyl-CoA synthetase	WP_000262881.1	COG0318	IQ	Acyl-CoA synthetase (AMP-forming)/AMP-acid ligase II
M19	DR76_RS07995	DR76_1543	506	NZ_CP009072.1	1664538	C	T	CAT	TAT	H	Y	940	314	hypothetical protein	WP_001208051.1	-1	na	na
M19	DR76_RS08600	DR76_1647	2661	NZ_CP009072.1	1770071	G	A	GTG	ATG	V	M	958	320	two-component sensor histidine kinase	WP_000995840.1	COG2205	T	K+-sensing histidine kinase KdpD
M19	DR76_RS08880	DR76_1700	2718	NZ_CP009072.1	1819920	C	T	CCG	TCG	P	S	124	42	phosphoglycerate kinase	WP_000111269.1	COG0126	G	3-phosphoglycerate kinase
M19	DR76_RS09035	DR76_1731	2296	NZ_CP009072.1	1853175	C	T	CGT	TGT	R	C	1504	502	lysine--tRNA ligase	WP_000003071.1	COG1190	J	Lysyl-tRNA synthetase (class II)
M19	DR76_RS10185	DR76_1958	1967	NZ_CP009072.1	2099817	A	G	ATC	ACC	I	T	1937	646	class 1b ribonucleoside-diphosphate reductase subunit alpha	WP_000246575.1	COG0209	F	Ribonucleotide reductase alpha subunit
M19	DR76_RS10275	DR76_1976	2049	NZ_CP009072.1	2115401	C	T	GAC	AAC	D	N	583	195	protein CsiD	WP_000993109.1	COG2175	Q	Taurine dioxygenase
M19	DR76_RS12110	DR76_2336	2129	NZ_CP009072.1	2501518	C	T	CCG	CTG	P	L	1538	513	integrase	WP_000083138.1	COG0582	LX	Integrase
M19	DR76_RS12360	DR76_2386	1415	NZ_CP009072.1	2544168	C	T	CCA	TCA	P	S	205	69	DNA cytosine methyltransferase	WP_001295727.1	COG0270	L	Site-specific DNA-cytosine methylase
M19	DR76_RS12365	DR76_2387	1730	NZ_CP009072.1	2546075	C	T	GAC	AAC	D	N	832	278	Alw26I/Eco31I/Esp3I family type II restriction endonuclease	WP_000781649.1	-1	na	na
M19	DR76_RS12430	DR76_2399	2492	NZ_CP009072.1	2559642	C	T	GAT	AAT	D	N	1027	343	transporter	WP_001128363.1	COG2610	GR	H+/gluconate symporter or related permease
M19	DR76_RS12585	DR76_2428	2329	NZ_CP009072.1	2587442	C	T	CCG	TCG	P	S	895	299	fimbrial biogenesis outer membrane usher protein	WP_000120918.1	COG3188	NW	Outer membrane usher protein FimD/PapC
M19	DR76_RS12605	DR76_2432	2380	NZ_CP009072.1	2591974	C	T	GCG	ACG	A	T	706	236	gluconate transporter	WP_000558251.1	COG2610	GR	H+/gluconate symporter or related permease
M19	DR76_RS12780	DR76_2464	2205	NZ_CP009072.1	2626840	C	T	ACG	ATG	T	M	914	305	methyl-accepting chemotaxis protein	WP_000919544.1	COG0840	NT	Methyl-accepting chemotaxis protein
M19	DR76_RS26935		2658	NZ_CP009072.1	2663492	C	T	CGC	TGC	R	C	37	13	hypothetical protein	WP_001297284.1	-1	na	na
M19	DR76_RS26935		2581	NZ_CP009072.1	2663567	C	T	CGA	TGA	R	*	112	38	hypothetical protein	WP_001297284.1	-1	na	na
M19	DR76_RS13065	DR76_2516	2008	NZ_CP009072.1	2678361	G	A	GGC	AGC	G	S	70	24	threonine synthase	WP_000781042.1	COG0498	E	Threonine synthase
M19	DR76_RS13140	DR76_2530	2172	NZ_CP009072.1	2692284	C	T	TCG	TTG	S	L	704	235	arylsulfatase	WP_001443162.1	COG3119	P	Arylsulfatase A or related enzyme
M19	DR76_RS26975		2161	NZ_CP009072.1	2765844	C	T	GGA	AGA	G	R	61	21	hypothetical protein	WP_001308350.1	-1	na	na
M19	DR76_RS13775	DR76_2648	2087	NZ_CP009072.1	2828557	C	T	CCG	CTG	P	L	257	86	ISNCY family transposase	WP_000339907.1	COG5464	L	Predicted transposase YdaD
M19	DR76_RS14775	DR76_2842	1229	NZ_CP009072.1	3066518	C	T	GCG	GTG	A	V	131	44	ABC transporter ATP-binding protein	WP_000098391.1	COG1132	V	ABC-type multidrug transport system
M19	DR76_RS14935	DR76_2875	1763	NZ_CP009072.1	3097456	C	T	CGT	CAT	R	H	233	78	integrase	WP_001298509.1	COG0582	LX	Integrase
M19	DR76_RS15190	DR76_2921	1358	NZ_CP009072.1	3137435	C	T	GCC	ACC	A	T	1216	406	flagellar filament capping protein FliD	WP_000146770.1	COG1345	N	Flagellar capping protein FliD
M19	DR76_RS15310	DR76_2943	1215	NZ_CP009072.1	3155685	G	A	CCC	CTC	P	L	203	68	non-heme ferritin	WP_000179469.1	COG1528	P	Ferritin
M19	DR76_RS15435	DR76_2968	1547	NZ_CP009072.1	3182473	C	T	GCC	GTC	A	V	671	224	cytochrome c	WP_001214284.1	COG3005	C	Tetraheme cytochrome c subunit of nitrate or TMAO reductase
M19	DR76_RS15675	DR76_3014	1323	NZ_CP009072.1	3228060	C	T	CAC	TAC	H	Y	826	276	protease HtpX	WP_000984517.1	COG0501	O	Zn-dependent protease with chaperone function
M19	DR76_RS15800	DR76_3034	1116	NZ_CP009072.1	3246410	C	T	TGG	TAG	W	*	35	12	hypothetical protein	WP_001295493.1	COG0251	V	Enamine deaminase RidA
M19	DR76_RS15890	DR76_3048	1454	NZ_CP009072.1	3259739	C	T	GGG	AGG	G	R	160	54	DUF441 domain-containing protein	WP_000460707.1	COG2707	S	Uncharacterized membrane protein
M19	DR76_RS17630	DR76_3378	1615	NZ_CP009072.1	3602472	C	T	CGT	TGT	R	C	3010	1004	nitrate reductase subunit alpha	WP_001304379.1	COG5013	CP	Nitrate reductase alpha subunit
M19	DR76_RS17970	DR76_3440	1642	NZ_CP009072.1	3675212	C	T	GTA	ATA	V	I	43	15	DUF1318 domain-containing protein	WP_001296049.1	COG3784	S	Uncharacterized conserved protein YdbL
M19	DR76_RS19120	DR76_3653	1173	NZ_CP009072.1	3893296	C	T	GCA	ACA	A	T	901	301	phage tail protein	WP_000290543.1	COG4672	X	Phage-related protein
M19	DR76_RS19125	DR76_3654	944	NZ_CP009072.1	3895739	C	T	GAG	AAG	E	K	1993	665	host specificity protein J	WP_001546181.1	COG4733	X	Phage-related protein
M19	DR76_RS19510	DR76_3723	1748	NZ_CP009072.1	3941816	C	T	CGT	TGT	R	C	841	281	tRNA 2-thiouridine(34) synthase MnmA	WP_001443105.1	COG0482	J	tRNA U34 2-thiouridine synthase MnmA/TrmU
M19	DR76_RS20140	DR76_3839	1247	NZ_CP009072.1	4040952	C	T	CGC	TGC	R	C	1003	335	ribonuclease E	WP_000827407.1	COG1530	J	Ribonuclease G or E
M19	DR76_RS21080	DR76_4024	1614	NZ_CP009072.1	4220546	G	A	GCG	ACG	A	T	475	159	pyrimidine utilization transport protein G	WP_001304753.1	COG2233	F	Xanthine/uracil permease
M19	DR76_RS23385	DR76_4460	1945	NZ_CP009072.1	4692832	G	A	GCG	GTG	A	V	62	21	ABC transporter permease	WP_000561822.1	COG3127	Q	Predicted ABC-type transport system involved in lysophospholipase L1 biosynthesis
M19	DR76_RS24000	DR76_4580	1549	NZ_CP009072.1	4819039	G	A	GAT	AAT	D	N	814	272	D-alanyl-D-alanine-carboxypeptidase/endopeptidase AmpH	WP_000830766.1	COG1680	V	CubicO group peptidase
M19	DR76_RS24655	DR76_4703	1738	NZ_CP009072.1	4974206	T	A	AGT	TGT	S	C	538	180	hypothetical protein	WP_038429283.1	COG3210	U	Large exoprotein involved in heme utilization or adhesion
M19	NZ_CP009072.1-intergenic1684		1921	NZ_CP009072.1	1746876	C	T
M19	NZ_CP009072.1-intergenic2426		80	NZ_CP009072.1	2510865	C	T
M19	NZ_CP009072.1-intergenic2426		373	NZ_CP009072.1	2511008	A	G
M19	NZ_CP009072.1-intergenic2502		696	NZ_CP009072.1	2584272	C	T
M19	NZ_CP009072.1-intergenic2660		801	NZ_CP009072.1	2746992	C	T
M19	NZ_CP009072.1-intergenic3924		1703	NZ_CP009072.1	3988238	C	T
M19	NZ_CP009072.1-intergenic4795		1997	NZ_CP009072.1	4851685	C	T
M19	NZ_CP009073.1-intergenic25		924	NZ_CP009073.1	21375	C	T
M19	NZ_CP009074.1-intergenic15		3165	NZ_CP009074.1	16964	C	T
M20	DR76_RS00260	DR76_51	2259	NZ_CP009072.1	56853	G	C	TGC	TCC	C	S	98	33	NAD-dependent dihydropyrimidine dehydrogenase subunit PreA	WP_000956067.1	COG0167	F	Dihydroorotate dehydrogenase
M20	DR76_RS00490	DR76_94	2364	NZ_CP009072.1	107256	C	T	CCG	TCG	P	S	421	141	integrase	WP_000101718.1	COG0582	LX	Integrase
M20	DR76_RS01440	DR76_277	1712	NZ_CP009072.1	309016	G	A	CGG	CAG	R	Q	974	325	two-component system sensor histidine kinase EvgS	WP_001305203.1	COG0784	T	CheY chemotaxis protein or a CheY-like REC (receiver) domain
M20	DR76_RS01440	DR76_277	2136	NZ_CP009072.1	309723	G	A	GTT	ATT	V	I	1681	561	two-component system sensor histidine kinase EvgS	WP_001305203.1	COG0784	T	CheY chemotaxis protein or a CheY-like REC (receiver) domain
M20	DR76_RS02050	DR76_395	2503	NZ_CP009072.1	434625	G	A	GCC	GTC	A	V	7349	2450	hypothetical protein	WP_000059885.1	-1	na	na
M20	DR76_RS02085	DR76_402	2260	NZ_CP009072.1	449866	G	A	CGC	TGC	R	C	616	206	histidine--tRNA ligase	WP_001107167.1	COG0124	J	Histidyl-tRNA synthetase
M20	DR76_RS02990	DR76_576	2722	NZ_CP009072.1	646802	C	T	GAG	AAG	E	K	766	256	hypothetical protein	WP_000256414.1	COG1082	G	Sugar phosphate isomerase/epimerase
M20	DR76_RS03000	DR76_578	2247	NZ_CP009072.1	650110	C	T	GTT	ATT	V	I	217	73	translational GTPase TypA	WP_000570668.1	COG1217	T	Predicted membrane GTPase involved in stress response
M20	DR76_RS03765	DR76_727	2442	NZ_CP009072.1	808967	C	T	GCG	GTG	A	V	1616	539	tRNA uridine(34) 5-carboxymethylaminomethyl synthesis enzyme MnmG	WP_000499788.1	COG0445	J	tRNA U34 5-carboxymethylaminomethyl modifying enzyme MnmG/GidA
M20	DR76_RS03870	DR76_748	2081	NZ_CP009072.1	831930	C	T	TCC	TTC	S	F	1262	421	carbohydrate porin	WP_000489816.1	COG4580	G	Maltoporin (phage lambda and maltose receptor)
M20	DR76_RS04350	DR76_834	2071	NZ_CP009072.1	922941	C	T	GCG	ACG	A	T	634	212	AsmA family protein	WP_001304987.1	COG2982	M	Uncharacterized protein involved in outer membrane biogenesis
M20	DR76_RS04675	DR76_899	3283	NZ_CP009072.1	995664	C	T	GCC	ACC	A	T	673	225	L-ribulose-5-phosphate 4-epimerase	WP_000893156.1	COG0235	G	Ribulose-5-phosphate 4-epimerase/Fuculose-1-phosphate aldolase
M20	DR76_RS06640	DR76_1281	1920	NZ_CP009072.1	1387997	C	T	CCG	CTG	P	L	929	310	MFS transporter	WP_000108477.1	COG2814	G	Predicted arabinose efflux permease
M20	DR76_RS26400		2853	NZ_CP009072.1	1396683	C	T	CGC	TGC	R	C	13	5	hypothetical protein	WP_001331662.1	-1	na	na
M20	DR76_RS07550	DR76_1457	2319	NZ_CP009072.1	1571706	C	T	CAC	TAC	H	Y	532	178	phosphodiesterase	WP_000444744.1	COG1409	T	3'
M20	DR76_RS08860	DR76_1696	2654	NZ_CP009072.1	1816761	G	A	GCG	GTG	A	V	563	188	energy-coupling factor transporter transmembrane protein EcfT	WP_000553240.1	COG0619	H	Energy-coupling factor transporter transmembrane protein EcfT
M20	DR76_RS09325	DR76_1787	1613	NZ_CP009072.1	1927270	G	A	GGA	AGA	G	R	1204	402	N-acetylmuramoyl-L-alanine amidase	WP_000016907.1	COG0860	M	N-acetylmuramoyl-L-alanine amidase
M20	DR76_RS09425	DR76_1807	2048	NZ_CP009072.1	1949358	C	T	GGT	GAT	G	D	2102	701	type VI secretion system tip protein VgrG	WP_001443094.1	COG3501	UXR	Uncharacterized conserved protein
M20	DR76_RS09435	DR76_1809	2048	NZ_CP009072.1	1954768	C	A	TGG	TTG	W	L	23	8	type VI secretion system tube protein Hcp	WP_000997068.1	COG3157	U	Type VI protein secretion system component Hcp (secreted cytotoxin)
M20	DR76_RS09880	DR76_1896	2539	NZ_CP009072.1	2047258	C	T	GGT	GAT	G	D	1355	452	formate hydrogenlyase transcriptional activator FlhA	WP_000122674.1	COG2203	T	GAF domain
M20	DR76_RS10370	DR76_1995	2176	NZ_CP009072.1	2131970	C	T	GCC	GTC	A	V	614	205	phospho-2-dehydro-3-deoxyheptonate aldolase	WP_001168045.1	COG0722	E	3-deoxy-D-arabino-heptulosonate 7-phosphate (DAHP) synthase
M20	DR76_RS10545	DR76_2029	2365	NZ_CP009072.1	2169493	C	T	ATG	ATA	M	I	3	1	phosphomethylpyrimidine synthase	WP_001305321.1	COG0422	H	Thiamine biosynthesis protein ThiC
M20	DR76_RS10760	DR76_2073	2044	NZ_CP009072.1	2215030	C	T	GCC	GTC	A	V	200	67	hypothetical protein	WP_000595547.1	COG1596	M	Periplasmic protein involved in polysaccharide export
M20	DR76_RS11585	DR76_2234	2787	NZ_CP009072.1	2391615	C	T	GAG	AAG	E	K	109	37	tRNA epoxyqueuosine(34) reductase QueG	WP_001294198.1	COG1600	J	Epoxyqueuosine reductase QueG (queuosine biosynthesis)
M20	DR76_RS12025	DR76_2319	2538	NZ_CP009072.1	2480191	C	T	GTG	ATG	V	M	1006	336	YfcC family protein	WP_001298046.1	COG1288	R	Uncharacterized membrane protein YfcC
M20	DR76_RS12195	DR76_2354	2141	NZ_CP009072.1	2515860	C	T	GCG	ACG	A	T	331	111	Fe(3+)-dicitrate ABC transporter substrate-binding protein FecB	WP_000879148.1	COG4594	P	ABC-type Fe3+-citrate transport system
M20	DR76_RS13105	DR76_2522	2250	NZ_CP009072.1	2684765	C	T	CGC	CAC	R	H	365	122	hypothetical protein	WP_000528533.1	COG1584	C	Succinate-acetate transporter protein
M20	DR76_RS14185	DR76_2732	2000	NZ_CP009072.1	2916324	C	T	GCT	ACT	A	T	523	175	hydroxyacylglutathione hydrolase	WP_001052735.1	COG0491	R	Glyoxylase or a related metal-dependent hydrolase
M20	DR76_RS14600	DR76_2809	2217	NZ_CP009072.1	2993787	C	T	CAG	TAG	Q	*	235	79	colibactin biosynthesis acyltransferase ClbG	WP_000159201.1	COG0331	I	Malonyl CoA-acyl carrier protein transacylase
M20	DR76_RS15750	DR76_3025	1886	NZ_CP009072.1	3236874	C	T	CGC	CAC	R	H	890	297	PTS mannose transporter subunit EIIAB	WP_000150543.1	COG2893	G	Phosphotransferase system
M20	DR76_RS15805	DR76_3035	1964	NZ_CP009072.1	3246801	C	T	CAG	TAG	Q	*	226	76	ATP-dependent DNA helicase	WP_000128847.1	COG1199	L	Rad3-related DNA helicase
M20	DR76_RS15820	DR76_3038	2279	NZ_CP009072.1	3250093	C	T	CCC	CTC	P	L	29	10	long-chain-fatty-acid--CoA ligase	WP_000758422.1	COG0318	IQ	Acyl-CoA synthetase (AMP-forming)/AMP-acid ligase II
M20	DR76_RS16350	DR76_3135	2001	NZ_CP009072.1	3349665	G	A	GCG	ACG	A	T	1264	422	phosphoenolpyruvate synthase	WP_000069372.1	COG0574	G	Phosphoenolpyruvate synthase/pyruvate phosphate dikinase
M20	DR76_RS16830	DR76_3227	1400	NZ_CP009072.1	3445870	G	A	GCA	GTA	A	V	563	188	DNA replication terminus site-binding protein	WP_001327661.1	-1	na	na
M20	DR76_RS16850	DR76_3231	1696	NZ_CP009072.1	3449591	G	A	CCC	CTC	P	L	125	42	dihydrofolate reductase FolM	WP_000520812.1	COG1028	IQR	NAD(P)-dependent dehydrogenase
M20	DR76_RS17635	DR76_3379	2244	NZ_CP009072.1	3604301	G	A	GGC	AGC	G	S	1102	368	nitrate reductase subunit beta	WP_000702529.1	COG1140	CP	Nitrate reductase beta subunit
M20	DR76_RS18905	DR76_3616	1784	NZ_CP009072.1	3862760	C	T	GGG	GAG	G	E	407	136	D-amino acid dehydrogenase small subunit	WP_001266908.1	COG0665	E	Glycine/D-amino acid oxidase (deaminating)
M20	DR76_RS19265	DR76_3680	1725	NZ_CP009072.1	3917546	C	T	GCA	GTA	A	V	464	155	phosphoporin PhoE	WP_000737271.1	COG3203	M	Outer membrane protein (porin)
M20	DR76_RS19620	DR76_3743	1875	NZ_CP009072.1	3966083	C	T	ATG	ATA	M	I	111	37	phage tail assembly protein T	WP_000533453.1	-1	na	na
M20	DR76_RS20315	DR76_3873	1902	NZ_CP009072.1	4071109	C	T	GTT	ATT	V	I	2344	782	glucan biosynthesis protein H	WP_001304473.1	COG2943	MG	Membrane glycosyltransferase
M20	DR76_RS21105	DR76_4028	2666	NZ_CP009072.1	4223810	G	A	CAA	TAA	Q	*	343	115	bifunctional glucose-1-phosphatase/inositol phosphatase	WP_001044292.1	-1	na	na
M20	DR76_RS27730		2355	NZ_CP009072.1	4236930	G	A	CGC	TGC	R	C	97	33	hypothetical protein	WP_001375861.1	-1	na	na
M20	DR76_RS21170		1985	NZ_CP009072.1	4237613	G	A	GCA	ACA	A	T	124	42	cold-shock protein CspH	WP_000087763.1	COG1278	K	Cold shock protein
M20	DR76_RS21610	DR76_4124	1939	NZ_CP009072.1	4340063	G	A	CGT	CAT	R	H	1751	584	thiol reductant ABC exporter subunit CydD	WP_001043561.1	COG4988	CO	ABC-type transport system involved in cytochrome bd biosynthesis
M20	DR76_RS21665	DR76_4134	2264	NZ_CP009072.1	4352174	G	A	TCC	TTC	S	F	629	210	ATP-dependent endonuclease	WP_000599826.1	COG3593	L	Predicted ATP-dependent endonuclease of the OLD family
M20	DR76_RS21695	DR76_4140	2344	NZ_CP009072.1	4358963	G	A	GAT	AAT	D	N	739	247	pyruvate oxidase	WP_000815365.1	COG0028	EH	Acetolactate synthase large subunit or other thiamine pyrophosphate-requiring enzyme
M20	DR76_RS21755	DR76_4152	2253	NZ_CP009072.1	4370390	C	T	TGG	TGA	W	*	132	44	23S rRNA (uracil(747)-C(5))-methyltransferase RlmC	WP_001149714.1	COG2265	J	tRNA/tmRNA/rRNA uracil-C5-methylase
M20	DR76_RS22155	DR76_4229	2067	NZ_CP009072.1	4449537	C	T	GAT	AAT	D	N	721	241	cyclic pyranopterin monophosphate synthase	WP_001295301.1	COG2896	H	Molybdenum cofactor biosynthesis enzyme MoaA
M20	DR76_RS22350	DR76_4265	550	NZ_CP009072.1	4486332	C	T	na	na	na	na	50		could not retreive annotation for this gene in the gff file...	could not retreive annotation for this gene in the gff file...	17
M20	DR76_RS22565	DR76_4306	2266	NZ_CP009072.1	4526405	C	T	GCC	GTC	A	V	1634	545	two-component system sensor histidine kinase KdbD	WP_001304798.1	COG2205	T	K+-sensing histidine kinase KdpD
M20	DR76_RS22645	DR76_4319	2497	NZ_CP009072.1	4542266	C	T	GTG	ATG	V	M	76	26	DeoR/GlpR transcriptional regulator	WP_000679501.1	COG1349	KG	DNA-binding transcriptional regulator of sugar metabolism
M20	DR76_RS22675	DR76_4325	1841	NZ_CP009072.1	4547639	C	T	GCC	GTC	A	V	11	4	glycosyl hydrolase	WP_000109429.1	COG4409	GM	Neuraminidase (sialidase)
M20	DR76_RS22675	DR76_4325	1683	NZ_CP009072.1	4548061	C	T	CGA	TGA	R	*	433	145	glycosyl hydrolase	WP_000109429.1	COG4409	GM	Neuraminidase (sialidase)
M20	DR76_RS24100	DR76_4599	2526	NZ_CP009072.1	4837262	G	A	GGC	GAC	G	D	653	218	lac repressor	WP_000805862.1	COG1609	K	DNA-binding transcriptional regulator
M20	DR76_RS24655	DR76_4703	1871	NZ_CP009072.1	4974206	T	A	AGT	TGT	S	C	538	180	hypothetical protein	WP_038429283.1	COG3210	U	Large exoprotein involved in heme utilization or adhesion
M20	DR76_RS24745	DR76_4718	1428	NZ_CP009072.1	4991478	C	T	GGA	AGA	G	R	1663	555	exopolygalacturonate lyase	WP_001032962.1	COG2755	E	Lysophospholipase L1 or related esterase
M20	DR76_RS24760	DR76_4721	2065	NZ_CP009072.1	4995815	G	A	GCG	GTG	A	V	386	129	gluconate 5-dehydrogenase	WP_000345753.1	COG1028	IQR	NAD(P)-dependent dehydrogenase
M20	DR76_RS25040	DR76_4772	1881	NZ_CP009072.1	5044783	C	T	ACC	ATC	T	I	209	70	imidazole glycerol phosphate synthase subunit HisH	WP_001103560.1	COG0118	E	Imidazoleglycerol phosphate synthase glutamine amidotransferase subunit HisH
M20	DR76_RS25200	DR76_4804	1451	NZ_CP009072.1	5081729	C	T	GAA	AAA	E	K	346	116	colanic acid biosynthesis acetyltransferase WcaB	WP_000888713.1	COG1045	E	Serine acetyltransferase
M20	NZ_CP009072.1-intergenic408		2020	NZ_CP009072.1	445751	G	A
M20	NZ_CP009072.1-intergenic1713		535	NZ_CP009072.1	1777491	C	T
M20	NZ_CP009072.1-intergenic1893		2084	NZ_CP009072.1	1974969	C	T
M20	NZ_CP009072.1-intergenic2214		450	NZ_CP009072.1	2291419	C	T
M20	NZ_CP009072.1-intergenic2426		173	NZ_CP009072.1	2510865	C	T
M20	NZ_CP009072.1-intergenic2426		412	NZ_CP009072.1	2511008	A	G
M20	NZ_CP009072.1-intergenic3230		1793.97	NZ_CP009072.1	3332340	GA	G
M20	NZ_CP009072.1-intergenic4068		1491	NZ_CP009072.1	4110861	G	A
M20	NZ_CP009072.1-intergenic4068		2317	NZ_CP009072.1	4111579	G	A
M20	NZ_CP009072.1-intergenic4145		54	NZ_CP009072.1	4182269	G	A
M20	NZ_CP009072.1-intergenic4379		1465	NZ_CP009072.1	4436632	C	T
M20	NZ_CP009072.1-intergenic4547		1505	NZ_CP009072.1	4592270	C	T
M20	NZ_CP009072.1-intergenic4781		2286	NZ_CP009072.1	4833597	G	A
M20	NZ_CP009072.1-intergenic4795		2232	NZ_CP009072.1	4851685	C	T
M20	NZ_CP009073.1-intergenic12		638	NZ_CP009073.1	12249	T	C
M21	DR76_RS01980	DR76_381	1538	NZ_CP009072.1	417704	G	A	GCG	GTG	A	V	701	234	uracil/xanthine transporter	WP_000198327.1	COG2233	F	Xanthine/uracil permease
M21	DR76_RS03765	DR76_727	3130	NZ_CP009072.1	807961	C	T	CGT	TGT	R	C	610	204	tRNA uridine(34) 5-carboxymethylaminomethyl synthesis enzyme MnmG	WP_000499788.1	COG0445	J	tRNA U34 5-carboxymethylaminomethyl modifying enzyme MnmG/GidA
M21	DR76_RS04340	DR76_832	2957	NZ_CP009072.1	920322	C	T	ACG	ATG	T	M	95	32	fructokinase	WP_000559090.1	COG1940	KG	Sugar kinase of the NBD/HSP70 family
M21	DR76_RS04770	DR76_917	2764	NZ_CP009072.1	1015567	C	T	GAT	AAT	D	N	568	190	xylose ABC transporter substrate-binding protein	WP_001296518.1	COG4213	G	ABC-type xylose transport system
M21	DR76_RS05215	DR76_1003	3109	NZ_CP009072.1	1115101	T	C	ACG	GCG	T	A	589	197	DUF2776 domain-containing protein	WP_014639672.1	-1	na	na
M21	DR76_RS06505	DR76_1255	2943	NZ_CP009072.1	1359088	C	T	ACC	ATC	T	I	815	272	RNase E specificity factor CsrD	WP_001241477.1	COG2199	T	GGDEF domain
M21	DR76_RS08245	DR76_1590	2126	NZ_CP009072.1	1709606	C	T	CTT	TTT	L	F	1084	362	MFS transporter	WP_012601846.1	COG2814	G	Predicted arabinose efflux permease
M21	DR76_RS08600	DR76_1647	2344	NZ_CP009072.1	1769799	C	T	GCA	GTA	A	V	686	229	two-component sensor histidine kinase	WP_000995840.1	COG2205	T	K+-sensing histidine kinase KdpD
M21	DR76_RS08975	DR76_1719	2012	NZ_CP009072.1	1840929	C	T	TCC	TTC	S	F	2105	702	glycine dehydrogenase	WP_000195037.1	COG0403	E	Glycine cleavage system protein P (pyridoxal-binding)
M21	DR76_RS09035	DR76_1731	1658	NZ_CP009072.1	1852621	C	T	ACG	ATG	T	M	950	317	lysine--tRNA ligase	WP_000003071.1	COG1190	J	Lysyl-tRNA synthetase (class II)
M21	DR76_RS09215	DR76_1766	2338	NZ_CP009072.1	1898416	C	T	GTC	ATC	V	I	61	21	HTH-type transcriptional regulator GalR	WP_000201041.1	COG1609	K	DNA-binding transcriptional regulator
M21	DR76_RS10040	DR76_1927	2570.97	NZ_CP009072.1	2075623	GC	G	na	na	na	na	27	9	murein transglycosylase	WP_001305264.1	COG2951	M	Membrane-bound lytic murein transglycosylase B
M21	DR76_RS10040	DR76_1927	2580	NZ_CP009072.1	2075627	C	T	CCC	TCC	P	S	31	11	murein transglycosylase	WP_001305264.1	COG2951	M	Membrane-bound lytic murein transglycosylase B
M21	DR76_RS10970	DR76_2113	2457.97	NZ_CP009072.1	2263310	GC	G	na	na	na	na	575	192	sensor histidine kinase	WP_000704419.1	COG4191	T	Signal transduction histidine kinase regulating C4-dicarboxylate transport system
M21	DR76_RS11555	DR76_2228	2295	NZ_CP009072.1	2385630	G	A	TCG	TTG	S	L	1508	503	miniconductance mechanosensitive channel MscM	WP_001236821.1	COG1511	S	Uncharacterized membrane protein YhgE
M21	DR76_RS11580	DR76_2233	1538	NZ_CP009072.1	2390282	G	A	na	na	na	na	44		could not retreive annotation for this gene in the gff file...	could not retreive annotation for this gene in the gff file...	15
M21	DR76_RS11645	DR76_2246	2073	NZ_CP009072.1	2404083	G	A	GAG	AAG	E	K	244	82	transcriptional regulator	WP_001177639.1	COG1959	K	DNA-binding transcriptional regulator
M21	DR76_RS11650	DR76_2247	2677	NZ_CP009072.1	2405403	G	A	GGC	GAC	G	D	1100	367	ribonuclease R	WP_000076277.1	COG0557	K	Exoribonuclease R
M21	DR76_RS11850	DR76_2287	2359	NZ_CP009072.1	2440025	G	A	CAG	TAG	Q	*	610	204	NAD(P)-dependent oxidoreductase	WP_000560571.1	COG0702	R	Uncharacterized conserved protein YbjT
M21	DR76_RS12530		2863	NZ_CP009072.1	2578667	C	T	TGG	TGA	W	*	399	133	N-acetylneuraminic acid outer membrane channel protein NanC	WP_001295734.1	COG1452	M	LPS assembly outer membrane protein LptD (organic solvent tolerance protein OstA)
M21	DR76_RS13685	DR76_2630	2383	NZ_CP009072.1	2806813	G	A	CGC	CAC	R	H	2321	774	pyruvate dehydrogenase	WP_000003823.1	COG2609	C	Pyruvate dehydrogenase complex
M21	DR76_RS13825	DR76_2658	2333	NZ_CP009072.1	2838069	G	A	TCC	TTC	S	F	509	170	fimbrial protein	WP_001314434.1	COG3539	N	Pilin (type 1 fimbria component protein)
M21	DR76_RS14930	DR76_2874	1250	NZ_CP009072.1	3095972	G	A	TCT	TTT	S	F	383	128	hypothetical protein	WP_001106251.1	-1	na	na
M21	DR76_RS15160	DR76_2915	1720	NZ_CP009072.1	3132943	C	T	GGG	GAG	G	E	101	34	SirA-like protein	WP_000790504.1	COG0425	O	TusA-related sulfurtransferase
M21	DR76_RS16625	DR76_3189	1532	NZ_CP009072.1	3404381	C	T	GAA	AAA	E	K	550	184	transcriptional regulator	WP_001032936.1	COG1309	K	DNA-binding transcriptional regulator
M21	DR76_RS19110	DR76_3651	1870	NZ_CP009072.1	3891629	C	T	GTG	ATG	V	M	220	74	hypothetical protein	WP_000355360.1	-1	na	na
M21	DR76_RS19575	DR76_3735	1615	NZ_CP009072.1	3953323	C	T	GGA	GAA	G	E	2705	902	membrane protein	WP_000216487.1	COG5301	X	Phage-related tail fibre protein
M21	DR76_RS20105	DR76_3833	1070	NZ_CP009072.1	4035003	C	T	GGT	GAT	G	D	557	186	3-oxoacyl-ACP synthase III	WP_000288132.1	COG0332	I	3-oxoacyl-[acyl-carrier-protein] synthase III
M21	DR76_RS20290	DR76_3869	2203	NZ_CP009072.1	4068377	C	T	GCC	GTC	A	V	644	215	lipid A biosynthesis lauroyl acyltransferase	WP_001295958.1	COG1560	I	Lauroyl/myristoyl acyltransferase
M21	DR76_RS20340	DR76_3876	1336	NZ_CP009072.1	4077348	C	T	GAT	AAT	D	N	613	205	phospholipase D family protein	WP_001350286.1	COG1502	I	Phosphatidylserine/phosphatidylglycerophosphate/cardiolipin synthase or related enzyme
M21	DR76_RS21685	DR76_4138	1601	NZ_CP009072.1	4356802	G	A	GGT	GAT	G	D	1343	448	hydroxylamine reductase	WP_000458843.1	COG1151	PC	Hydroxylamine reductase (hybrid-cluster protein)
M21	DR76_RS22255	DR76_4248	1989	NZ_CP009072.1	4472835	C	T	GTT	ATT	V	I	421	141	molybdate ABC transporter substrate-binding protein	WP_000113014.1	COG0725	P	ABC-type molybdate transport system
M21	DR76_RS22485	DR76_4291	2081	NZ_CP009072.1	4509753	C	T	CCG	CTG	P	L	626	209	type II citrate synthase	WP_000785834.1	COG0372	C	Citrate synthase
M21	DR76_RS23285	DR76_4440	1998	NZ_CP009072.1	4667583	G	A	AGC	AAC	S	N	53	18	5-(carboxyamino)imidazole ribonucleotide mutase	WP_001304818.1	COG0041	F	Phosphoribosylcarboxyaminoimidazole (NCAIR) mutase
M21	DR76_RS23445	DR76_4472	2182	NZ_CP009072.1	4702919	G	A	CCC	CTC	P	L	92	31	glutaminase 1	WP_000883041.1	COG2066	E	Glutaminase
M21	DR76_RS24535	DR76_4680	2796	NZ_CP009072.1	4934752	C	T	TCG	TTG	S	L	50	17	transpeptidase	WP_001225680.1	COG3034	M	Murein L
M21	DR76_RS24655	DR76_4703	1699	NZ_CP009072.1	4974206	T	A	AGT	TGT	S	C	538	180	hypothetical protein	WP_038429283.1	COG3210	U	Large exoprotein involved in heme utilization or adhesion
M21	DR76_RS25765	DR76_4914	2748	NZ_CP009074.1	1124	C	T	GGC	GAC	G	D	83	28	hypothetical protein	WP_001185482.1	-1	na	na
M21	DR76_RS25795	DR76_4922	2663.97	NZ_CP009074.1	6277	A	AG	na	na	na	na	327	109	hypothetical protein	WP_000407093.1	COG3593	L	Predicted ATP-dependent endonuclease of the OLD family
M21	NZ_CP009072.1-intergenic415		1857	NZ_CP009072.1	454315	G	A
M21	NZ_CP009072.1-intergenic1629		2859	NZ_CP009072.1	1694541	C	T
M21	NZ_CP009072.1-intergenic2058		1963	NZ_CP009072.1	2130660	C	T
M21	NZ_CP009072.1-intergenic2260		1855	NZ_CP009072.1	2338402	C	T
M21	NZ_CP009072.1-intergenic2426		194	NZ_CP009072.1	2510865	C	T
M21	NZ_CP009072.1-intergenic2426		522	NZ_CP009072.1	2511008	A	G
M21	NZ_CP009072.1-intergenic2450		1686	NZ_CP009072.1	2531102	C	T
M21	NZ_CP009072.1-intergenic2824		1846	NZ_CP009072.1	2918984	G	A
M21	NZ_CP009072.1-intergenic3965		1503	NZ_CP009072.1	4018342	A	G
M21	NZ_CP009072.1-intergenic4143		2236	NZ_CP009072.1	4180042	C	T
M21	NZ_CP009072.1-intergenic4349		2286	NZ_CP009072.1	4405498	C	T
M21	NZ_CP009072.1-intergenic4352		1712	NZ_CP009072.1	4409957	C	T
M21	NZ_CP009072.1-intergenic4795		2082	NZ_CP009072.1	4851685	C	T
M21	NZ_CP009072.1-intergenic4908		1749	NZ_CP009072.1	4987065	C	T
M22	DR76_RS05105	DR76_982	2419	NZ_CP009072.1	1092583	C	T	GAA	AAA	E	K	91	31	iron ABC transporter permease	WP_001297991.1	COG0609	P	ABC-type Fe3+-siderophore transport system
M22	DR76_RS05890	DR76_1135	2086	NZ_CP009072.1	1260505	C	T	ATG	ATA	M	I	438	146	MFS transporter	WP_000185247.1	COG0738	G	Fucose permease
M22	DR76_RS06500	DR76_1254	1538	NZ_CP009072.1	1357681	C	T	GGG	AGG	G	R	442	148	oxidoreductase	WP_001148484.1	COG0604	CR	NADPH:quinone reductase or related Zn-dependent oxidoreductase
M22	DR76_RS07445	DR76_1437	2501	NZ_CP009072.1	1552585	G	A	GCA	GTA	A	V	122	41	flotillin	WP_001298380.1	COG2268	S	Uncharacterized membrane protein YqiK
M22	DR76_RS08975	DR76_1719	2504	NZ_CP009072.1	1841365	G	A	ATG	ATA	M	I	2541	847	glycine dehydrogenase	WP_000195037.1	COG0403	E	Glycine cleavage system protein P (pyridoxal-binding)
M22	DR76_RS09810	DR76_1882	1718.97	NZ_CP009072.1	2032710	CG	C	na	na	na	na	1025	342	murein hydrolase activator NlpD	WP_001272582.1	COG1388	M	LysM repeat
M22	DR76_RS11355	DR76_2190	2589	NZ_CP009072.1	2345864	C	T	GCC	ACC	A	T	94	32	fumarate hydratase	WP_000066699.1	COG1838	C	Tartrate dehydratase beta subunit/Fumarate hydratase class I
M22	DR76_RS11620	DR76_2241	1675	NZ_CP009072.1	2399465	C	T	CGT	TGT	R	C	1144	382	GTPase HflX	WP_000460357.1	COG2262	J	50S ribosomal subunit-associated GTPase HflX
M22	DR76_RS11840	DR76_2285	2407	NZ_CP009072.1	2438164	C	T	GGC	AGC	G	S	430	144	iron-sulfur cluster repair protein YtfE	WP_000331451.1	COG2846	O	Iron-sulfur cluster repair protein YtfE
M22	DR76_RS12830	DR76_2474	2230	NZ_CP009072.1	2637880	C	T	TCT	TTT	S	F	119	40	helix-turn-helix transcriptional regulator	WP_000936635.1	COG2197	TK	DNA-binding response regulator
M22	DR76_RS13060	DR76_2515	1753	NZ_CP009072.1	2677918	C	T	GCC	GTC	A	V	560	187	homoserine kinase	WP_000241663.1	COG0083	E	Homoserine kinase
M22	DR76_RS13250	DR76_2548	2086	NZ_CP009072.1	2713982	C	T	ATG	ATA	M	I	366	122	crotonobetaine/carnitine-CoA ligase	WP_001443163.1	COG0318	IQ	Acyl-CoA synthetase (AMP-forming)/AMP-acid ligase II
M22	DR76_RS14500	DR76_2790	712	NZ_CP009072.1	2964969	G	A	TCT	TTT	S	F	107	36	PIG-L family deacetylase	WP_001297930.1	COG2120	G	N-acetylglucosaminyl deacetylase
M22	DR76_RS14615	DR76_2812	1131	NZ_CP009072.1	3005133	G	A	TGG	TGA	W	*	2343	781	colibactin non-ribosomal peptide synthetase ClbJ	WP_001468003.1	COG1020	Q	Non-ribosomal peptide synthetase component F
M22	DR76_RS14760	DR76_2839	1763	NZ_CP009072.1	3058545	G	A	CCG	CTG	P	L	332	111	polyketide synthase	WP_000369530.1	COG0236	IQ	Acyl carrier protein
M22	DR76_RS15335	DR76_2948	1628	NZ_CP009072.1	3162338	C	T	CCG	CTG	P	L	1139	380	trehalose-6-phosphate synthase	WP_001296148.1	COG0380	G	Trehalose-6-phosphate synthase
M22	DR76_RS17000	DR76_3261	1374	NZ_CP009072.1	3480919	C	T	GGG	GAG	G	E	1163	388	exonuclease	WP_001546201.1	COG0847	L	DNA polymerase III
M22	DR76_RS17050	DR76_3271	1632	NZ_CP009072.1	3488431	C	T	GGA	GAA	G	E	122	41	DUF4209 domain-containing protein	WP_000340969.1	COG1384	J	Lysyl-tRNA synthetase
M22	DR76_RS17765	DR76_3402	1623	NZ_CP009072.1	3627687	C	T	CGT	TGT	R	C	10	4	L-amino acid N-acyltransferase MnaT	WP_000027563.1	COG1247	E	L-amino acid N-acyltransferase YncA
M22	DR76_RS18540	DR76_3543	1754	NZ_CP009072.1	3784944	C	T	GCG	GTG	A	V	977	326	voltage-gated potassium channel	WP_001313775.1	COG1226	P	Voltage-gated potassium channel Kch
M22	DR76_RS18580	DR76_3550	1127	NZ_CP009072.1	3792056	C	T	GCG	ACG	A	T	1000	334	oligopeptide ABC transporter substrate-binding protein OppA	WP_012601473.1	COG4166	E	ABC-type oligopeptide transport system
M22	DR76_RS18650	DR76_3566	1167	NZ_CP009072.1	3807659	C	T	GGC	GAC	G	D	512	171	hypothetical protein	WP_001281624.1	COG3000	I	Sterol desaturase/sphingolipid hydroxylase
M22	DR76_RS19090	DR76_3647	1140.97	NZ_CP009072.1	3888045	T	TG	na	na	na	na	32	11	metal ABC transporter substrate-binding protein	WP_000555630.1	COG0803	P	ABC-type Zn uptake system ZnuABC
M22	DR76_RS19265	DR76_3680	1834	NZ_CP009072.1	3917545	G	A	GCA	ACA	A	T	463	155	phosphoporin PhoE	WP_000737271.1	COG3203	M	Outer membrane protein (porin)
M22	DR76_RS19510	DR76_3723	1198	NZ_CP009072.1	3941099	G	A	GAA	AAA	E	K	124	42	tRNA 2-thiouridine(34) synthase MnmA	WP_001443105.1	COG0482	J	tRNA U34 2-thiouridine synthase MnmA/TrmU
M22	DR76_RS19790	DR76_3772	1496	NZ_CP009072.1	3986038	G	A	CGC	TGC	R	C	514	172	DUF968 domain-containing protein	WP_001265310.1	COG1403	V	5-methylcytosine-specific restriction endonuclease McrA
M22	DR76_RS20525	DR76_3911	1707	NZ_CP009072.1	4106922	G	A	CAG	TAG	Q	*	226	76	hypothetical protein	WP_001327488.1	COG0523	R	GTPase
M22	DR76_RS23520	DR76_4487	2381	NZ_CP009072.1	4720805	C	T	GCG	ACG	A	T	1723	575	DNA polymerase III subunit gamma/tau	WP_000122015.1	COG2812	L	DNA polymerase III
M22	DR76_RS24655	DR76_4703	2063	NZ_CP009072.1	4974206	T	A	AGT	TGT	S	C	538	180	hypothetical protein	WP_038429283.1	COG3210	U	Large exoprotein involved in heme utilization or adhesion
M22	DR76_RS25450		1999	NZ_CP009073.1	7320	G	A	TGG	TAG	W	*	194	65	phage tail protein I	WP_000763348.1	COG4385	X	Bacteriophage P2-related tail formation protein
M22	NZ_CP009072.1-intergenic2389		2251	NZ_CP009072.1	2467061	C	T
M22	NZ_CP009072.1-intergenic2426		142	NZ_CP009072.1	2510865	C	T
M22	NZ_CP009072.1-intergenic2426		211	NZ_CP009072.1	2511008	A	G
M22	NZ_CP009072.1-intergenic2513		1859	NZ_CP009072.1	2595756	C	T
M22	NZ_CP009072.1-intergenic2827		2679	NZ_CP009072.1	2921937	G	A
M22	NZ_CP009072.1-intergenic2830		2080	NZ_CP009072.1	2924802	G	A
M22	NZ_CP009072.1-intergenic3682		1036	NZ_CP009072.1	3787055	C	T
M22	NZ_CP009072.1-intergenic3923		1943	NZ_CP009072.1	3987767	G	A
M22	NZ_CP009072.1-intergenic4068		1087	NZ_CP009072.1	4110528	G	A
M22	NZ_CP009072.1-intergenic4068		1529	NZ_CP009072.1	4110927	G	A
M22	NZ_CP009072.1-intergenic4145		55	NZ_CP009072.1	4182269	G	A
M22	NZ_CP009072.1-intergenic4795		1754	NZ_CP009072.1	4851685	C	T
M22	NZ_CP009072.1-intergenic4887		1167	NZ_CP009072.1	4961722	C	T
M23	DR76_RS00835	DR76_156	1331	NZ_CP009072.1	174413	G	A	GCA	ACA	A	T	1411	471	ribonucleoside-diphosphate reductase subunit alpha	WP_001075170.1	COG0209	F	Ribonucleotide reductase alpha subunit
M23	DR76_RS03260	DR76_630	2657	NZ_CP009072.1	703876	C	T	GCC	GTC	A	V	650	217	carbamate kinase	WP_000240546.1	COG0549	E	Carbamate kinase
M23	DR76_RS04105	DR76_790	2658	NZ_CP009072.1	876896	G	A	TGG	TAG	W	*	158	53	acetolactate synthase isozyme 1 small subunit	WP_001181706.1	COG0440	E	Acetolactate synthase
M23	DR76_RS05295	DR76_1019	1544	NZ_CP009072.1	1131491	G	A	CGC	TGC	R	C	1087	363	nickel ABC transporter%2C nickel/metallophore periplasmic binding protein	WP_000493122.1	COG0747	E	ABC-type transport system
M23	DR76_RS05560	DR76_1070	2549	NZ_CP009072.1	1187572	G	A	CGC	CAC	R	H	704	235	outer membrane usher protein	WP_001049767.1	COG3188	NW	Outer membrane usher protein FimD/PapC
M23	DR76_RS07345	DR76_1419	2199	NZ_CP009072.1	1529828	G	A	GCG	GTG	A	V	1331	444	RNA polymerase sigma factor RpoD	WP_000437380.1	COG0568	K	DNA-directed RNA polymerase
M23	DR76_RS10475	DR76_2015	1389	NZ_CP009072.1	2151522	G	A	GGC	GAC	G	D	1142	381	translation elongation factor EF-Tu 2	WP_000031784.1	COG0050	J	Translation elongation factor EF-Tu
M23	DR76_RS11220	DR76_2163	1886	NZ_CP009072.1	2317796	G	A	CCG	TCG	P	S	199	67	alpha-D-ribose 1-methylphosphonate 5-triphosphate diphosphatase	WP_000586248.1	COG3454	P	Alpha-D-ribose 1-methylphosphonate 5-triphosphate diphosphatase PhnM
M23	DR76_RS14585	DR76_2806	1854	NZ_CP009072.1	2991470	G	A	GAG	AAG	E	K	196	66	colibactin biosynthesis dehydrogenase ClbD	WP_000982270.1	COG1250	I	3-hydroxyacyl-CoA dehydrogenase
M23	DR76_RS15335	DR76_2948	1579	NZ_CP009072.1	3162325	G	A	GAC	AAC	D	N	1126	376	trehalose-6-phosphate synthase	WP_001296148.1	COG0380	G	Trehalose-6-phosphate synthase
M23	DR76_RS16740	DR76_3211	1455	NZ_CP009072.1	3424591	C	T	GGT	GAT	G	D	506	169	electron transport complex subunit A	WP_000133193.1	COG4657	C	Na+-translocating ferredoxin:NAD+ oxidoreductase RNF
M23	DR76_RS17125	DR76_3283	559	NZ_CP009072.1	3496598	G	A	GGT	GAT	G	D	137	46	protein GnsB	WP_001019606.1	-1	na	na
M23	DR76_RS18200	DR76_3482	1424	NZ_CP009072.1	3720765	C	T	CGC	CAC	R	H	467	156	alcohol dehydrogenase	WP_000737369.1	COG1063	ER	Threonine dehydrogenase or related Zn-dependent dehydrogenase
M23	DR76_RS18790	DR76_3594	1553	NZ_CP009072.1	3836554	G	A	GTA	ATA	V	I	142	48	ribose-phosphate pyrophosphokinase	WP_001298109.1	COG0462	FE	Phosphoribosylpyrophosphate synthetase
M23	DR76_RS19585	DR76_3737	1499	NZ_CP009072.1	3960184	G	A	CAG	TAG	Q	*	355	119	host specificity protein J	WP_016265923.1	COG4733	X	Phage-related protein
M23	DR76_RS20690	DR76_3945	1262	NZ_CP009072.1	4140570	C	T	AGA	AAA	R	K	2069	690	colicin V biosynthesis protein	WP_001304614.1	COG2274	V	ABC-type bacteriocin/lantibiotic exporters
M23	DR76_RS21030	DR76_4015	1344	NZ_CP009072.1	4210102	C	T	GCG	ACG	A	T	505	169	sodium/proline symporter PutP	WP_001018494.1	COG0591	E	Na+/proline symporter
M23	DR76_RS21350	DR76_4073	1515	NZ_CP009072.1	4271230	C	T	GGC	GAC	G	D	557	186	ribosomal RNA large subunit methyltransferase K/L	WP_001086546.1	COG0116	J	23S rRNA G2445 N2-methylase RlmL
M23	DR76_RS21540	DR76_4110	1748	NZ_CP009072.1	4318545	G	A	ATG	ATA	M	I	567	189	formate transporter FocA	WP_000642546.1	COG2116	P	Formate/nitrite transporter FocA
M23	DR76_RS24120	DR76_4603	1897	NZ_CP009072.1	4844092	G	A	CAT	TAT	H	Y	184	62	cytosine deaminase	WP_001443227.1	COG0402	FR	Cytosine/adenosine deaminase or related metal-dependent hydrolase
M23	DR76_RS24595	DR76_4691	2258	NZ_CP009072.1	4951079	G	A	ACA	ATA	T	I	311	104	type I secretion system permease/ATPase	WP_000835430.1	COG2274	V	ABC-type bacteriocin/lantibiotic exporters
M23	DR76_RS24655	DR76_4703	2122	NZ_CP009072.1	4974206	T	A	AGT	TGT	S	C	538	180	hypothetical protein	WP_038429283.1	COG3210	U	Large exoprotein involved in heme utilization or adhesion
M23	DR76_RS25155	DR76_4795	1619	NZ_CP009072.1	5073492	C	T	GAA	AAA	E	K	547	183	mannose-1-phosphate guanylyltransferase 1	WP_000079263.1	COG0662	G	Mannose-6-phosphate isomerase
M23	DR76_RS25260	DR76_4816	1836	NZ_CP009072.1	5100215	C	T	GTT	ATT	V	I	79	27	helix-hairpin-helix domain-containing protein	WP_001327388.1	COG4248	R	Uncharacterized protein with protein kinase and helix-hairpin-helix DNA-binding domains
M23	DR76_RS25430	DR76_4845	793	NZ_CP009073.1	4557	C	T	GCT	GTT	A	V	950	317	hypothetical protein	WP_000944895.1	COG3500	X	Phage protein D
M23	DR76_RS25830	DR76_4931	2426	NZ_CP009074.1	15304	C	T	GTG	ATG	V	M	43	15	hypothetical protein	WP_000417394.1	COG0476	H	Molybdopterin or thiamine biosynthesis adenylyltransferase
M23	NZ_CP009072.1-intergenic145		1343	NZ_CP009072.1	148045	G	A
M23	NZ_CP009072.1-intergenic1935		2032	NZ_CP009072.1	2024097	G	A
M23	NZ_CP009072.1-intergenic2426		54	NZ_CP009072.1	2510865	C	T
M23	NZ_CP009072.1-intergenic2426		415	NZ_CP009072.1	2511008	A	G
M23	NZ_CP009072.1-intergenic2872		1472	NZ_CP009072.1	2960918	A	G
M23	NZ_CP009072.1-intergenic3291		1186	NZ_CP009072.1	3394115	C	T
M23	NZ_CP009072.1-intergenic3435		972	NZ_CP009072.1	3522573	G	A
M23	NZ_CP009072.1-intergenic3697		1474	NZ_CP009072.1	3805527	C	T
M23	NZ_CP009072.1-intergenic4695		2429	NZ_CP009072.1	4748260	G	A
M23	NZ_CP009072.1-intergenic4795		1935	NZ_CP009072.1	4851685	C	T
M23	NZ_CP009072.1-intergenic4982		1223	NZ_CP009072.1	5048442	G	A
M24	DR76_RS00800	DR76_150	2129	NZ_CP009072.1	158356	C	T	GGT	AGT	G	S	4195	1399	hypothetical protein	WP_077613789.1	COG2373	R	Uncharacterized conserved protein YfaS
M24	DR76_RS01335	DR76_256	1960	NZ_CP009072.1	277387	C	T	GGG	GAG	G	E	971	324	outer membrane usher protein	WP_001305198.1	COG3188	NW	Outer membrane usher protein FimD/PapC
M24	DR76_RS01565	DR76_300	2456	NZ_CP009072.1	338122	G	A	GCG	GTG	A	V	2030	677	sensor domain-containing phosphodiesterase	WP_001298577.1	COG2199	T	GGDEF domain
M24	DR76_RS02005	DR76_386	2583	NZ_CP009072.1	424110	G	A	CGG	CAG	R	Q	752	251	exopolyphosphatase	WP_001121348.1	COG0248	FTP	Exopolyphosphatase/pppGpp-phosphohydrolase
M24	DR76_RS02145	DR76_414	2361	NZ_CP009072.1	467483	G	A	GCG	GTG	A	V	914	305	molecular chaperone HscA	WP_001196608.1	COG0443	O	Molecular chaperone DnaK (HSP70)
M24	DR76_RS02470	DR76_476	2356	NZ_CP009072.1	537670	G	A	TCC	TTC	S	F	404	135	TonB-dependent vitamin B12 receptor BtuB	WP_001305033.1	COG4206	H	Outer membrane cobalamin receptor protein
M24	DR76_RS02485	DR76_479	3017	NZ_CP009072.1	540486	G	A	CGT	TGT	R	C	103	35	TetR family transcriptional regulator	WP_014639518.1	COG1309	K	DNA-binding transcriptional regulator
M24	DR76_RS02635	DR76_508	3019	NZ_CP009072.1	579948	G	A	TGG	TGA	W	*	444	148	bifunctional metallophosphatase/5'-nucleotidase	WP_001443192.1	COG0737	FV	2'
M24	DR76_RS03130	DR76_604	2482	NZ_CP009072.1	678369	G	A	GGC	GAC	G	D	977	326	fatty acid oxidation complex subunit alpha FadB	WP_000965959.1	COG1024	I	Enoyl-CoA hydratase/carnithine racemase
M24	DR76_RS03200	DR76_618	3132	NZ_CP009072.1	692282	G	A	GCC	ACC	A	T	433	145	carbohydrate kinase	WP_001117534.1	COG3734	G	2-keto-3-deoxy-galactonokinase
M24	DR76_RS03220	DR76_622	2937	NZ_CP009072.1	695851	G	A	GAA	AAA	E	K	844	282	C4-dicarboxylate ABC transporter permease	WP_000463030.1	COG3333	R	TctA family transporter
M24	DR76_RS03560	DR76_688	2789	NZ_CP009072.1	764029	G	A	GCT	GTT	A	V	797	266	ECA polysaccharide chain length modulation protein	WP_001314258.1	COG3765	M	LPS O-antigen chain length determinant protein
M24	DR76_RS03915	DR76_757	3059	NZ_CP009072.1	839495	G	A	GCT	GTT	A	V	1172	391	multidrug resistance protein MdtL	WP_000085973.1	COG2814	G	Predicted arabinose efflux permease
M24	DR76_RS04745	DR76_912	2696	NZ_CP009072.1	1008005	C	T	GAT	AAT	D	N	1852	618	alpha-amylase	WP_000761213.1	COG0366	G	Glycosidase
M24	DR76_RS04755	DR76_914	2694	NZ_CP009072.1	1011756	C	T	TGG	TGA	W	*	531	177	XylR family transcriptional regulator	WP_000494484.1	COG1609	K	DNA-binding transcriptional regulator
M24	DR76_RS05545	DR76_1067	1868.97	NZ_CP009072.1	1182932	T	TA	na	na	na	na	600	200	glycogen phosphorylase	WP_000993444.1	COG0058	G	Glucan phosphorylase
M24	DR76_RS05590	DR76_1076	2072	NZ_CP009072.1	1194008	C	T	CAG	TAG	Q	*	682	228	hypothetical protein	WP_000553740.1	COG4320	S	Uncharacterized conserved protein
M24	DR76_RS05660	DR76_1090	2784	NZ_CP009072.1	1212763	C	T	GCG	ACG	A	T	646	216	protein GntX	WP_001308099.1	COG1040	R	Predicted amidophosphoribosyltransferases
M24	DR76_RS06050	DR76_1166	2893	NZ_CP009072.1	1288087	C	T	TGG	TGA	W	*	351	117	type II secretion system protein M	WP_001298207.1	COG3149	U	Type II secretory pathway
M24	DR76_RS07895	DR76_1523	2912	NZ_CP009072.1	1639361	G	A	CGC	TGC	R	C	226	76	acyl-CoA synthetase	WP_000262881.1	COG0318	IQ	Acyl-CoA synthetase (AMP-forming)/AMP-acid ligase II
M24	DR76_RS07920	DR76_1528	2287	NZ_CP009072.1	1644690	G	A	CGA	CAA	R	Q	11	4	glycolate oxidase iron-sulfur subunit	WP_001194816.1	COG0247	C	Fe-S oxidoreductase
M24	DR76_RS08020	DR76_1548	2174	NZ_CP009072.1	1671464	G	A	TCG	TTG	S	L	188	63	capsule polysaccharide export inner-membrane protein KpsE	WP_000905920.1	COG3524	M	Capsule polysaccharide export protein KpsE/RkpR
M24	DR76_RS08285	DR76_1598	2773	NZ_CP009072.1	1718561	G	A	GGG	GAG	G	E	1553	518	aerobactin synthase IucA	WP_000605900.1	COG4264	P	Siderophore synthetase component
M24	DR76_RS08305	DR76_1602	3200	NZ_CP009072.1	1724653	G	A	GAG	AAG	E	K	1912	638	TonB-dependent siderophore receptor	WP_000079029.1	COG4206	H	Outer membrane cobalamin receptor protein
M24	DR76_RS08675	DR76_1662	2258	NZ_CP009072.1	1785657	G	A	GCG	ACG	A	T	553	185	tRNA (guanosine(46)-N7)-methyltransferase TrmB	WP_000786915.1	COG0220	J	tRNA G46 methylase TrmB
M24	DR76_RS09035	DR76_1731	2610	NZ_CP009072.1	1852212	C	T	CGC	TGC	R	C	541	181	lysine--tRNA ligase	WP_000003071.1	COG1190	J	Lysyl-tRNA synthetase (class II)
M24	DR76_RS09160	DR76_1755	2652	NZ_CP009072.1	1886320	C	T	ATG	ATA	M	I	42	14	xanthine dehydrogenase molybdenum-binding subunit XdhA	WP_000388086.1	COG1529	C	CO or xanthine dehydrogenase
M24	DR76_RS09325	DR76_1787	2696	NZ_CP009072.1	1926673	G	A	GCG	ACG	A	T	607	203	N-acetylmuramoyl-L-alanine amidase	WP_000016907.1	COG0860	M	N-acetylmuramoyl-L-alanine amidase
M24	DR76_RS09570	DR76_1836	2169	NZ_CP009072.1	1981351	G	A	TCC	TTC	S	F	1178	393	LOG family protein YgdH	WP_000627995.1	COG1611	R	Predicted Rossmann fold nucleotide-binding protein
M24	DR76_RS09605	DR76_1842	2453	NZ_CP009072.1	1986793	G	A	TGG	TGA	W	*	60	20	MFS transporter	WP_000097098.1	COG2271	G	Sugar phosphate permease
M24	DR76_RS09865	DR76_1893	2668	NZ_CP009072.1	2044296	G	A	GCC	GTC	A	V	1097	366	DNA mismatch repair protein MutS	WP_000103863.1	COG0249	L	DNA mismatch repair ATPase MutS
M24	DR76_RS10175	DR76_1956	2418	NZ_CP009072.1	2098006	G	A	GCA	GTA	A	V	278	93	glycine betaine/L-proline ABC transporter ATP-binding protein	WP_000985490.1	COG2239	P	Mg/Co/Ni transporter MgtE (contains CBS domain)
M24	DR76_RS10430	DR76_2007	1254	NZ_CP009072.1	2146336	C	T	na	na	na	na	95		could not retreive annotation for this gene in the gff file...	could not retreive annotation for this gene in the gff file...	32
M24	DR76_RS10950	DR76_2109	2559	NZ_CP009072.1	2257449	G	A	GGC	AGC	G	S	394	132	succinate--CoA ligase subunit alpha	WP_000114648.1	COG0074	C	Succinyl-CoA synthetase
M24	DR76_RS11360	DR76_2191	2819	NZ_CP009072.1	2346079	A	G	TGC	CGC	C	R	1297	433	anaerobic C4-dicarboxylate transporter DcuB	WP_000899522.1	COG2704	G	Anaerobic C4-dicarboxylate transporter
M24	DR76_RS12740	DR76_2457	2548	NZ_CP009072.1	2618622	G	A	CGT	TGT	R	C	1522	508	DNA methyltransferase	WP_001029745.1	COG0286	V	Type I restriction-modification system
M24	DR76_RS13175	DR76_2536	2369	NZ_CP009072.1	2700421	C	T	TCT	TTT	S	F	1922	641	isoleucine--tRNA ligase	WP_001286823.1	COG0060	J	Isoleucyl-tRNA synthetase
M24	DR76_RS13225	DR76_2544	2752	NZ_CP009072.1	2707755	C	T	CAT	TAT	H	Y	448	150	carbamoyl-phosphate synthase large chain	WP_001126335.1	COG0458	EF	Carbamoylphosphate synthase large subunit
M24	DR76_RS13690	DR76_2631	2307	NZ_CP009072.1	2808258	C	T	GCT	GTT	A	V	1088	363	pyruvate dehydrogenase complex dihydrolipoyllysine-residue acetyltransferase	WP_000963501.1	COG0508	C	Pyruvate/2-oxoglutarate dehydrogenase complex
M24	DR76_RS13735	DR76_2640	2497	NZ_CP009072.1	2821270	C	T	GGT	GAT	G	D	1289	430	glucose/quinate/shikimate family membrane-bound PQQ-dependent dehydrogenase	WP_001298426.1	COG4993	G	Glucose dehydrogenase
M24	DR76_RS14235	DR76_2743	2851	NZ_CP009072.1	2923416	G	A	CGT	TGT	R	C	412	138	IS110 family transposase ISEc45	WP_000555401.1	COG3547	X	Transposase
M24	DR76_RS14395	DR76_2774	1434	NZ_CP009072.1	2949593	G	A	CAT	TAT	H	Y	136	46	hypothetical protein	WP_014640408.1	-1	na	na
M24	DR76_RS14780	DR76_2843	1909	NZ_CP009072.1	3068606	G	A	GCG	ACG	A	T	430	144	ABC transporter ATP-binding protein	WP_001327263.1	COG1132	V	ABC-type multidrug transport system
M24	DR76_RS15335	DR76_2948	2287	NZ_CP009072.1	3162338	C	T	CCG	CTG	P	L	1139	380	trehalose-6-phosphate synthase	WP_001296148.1	COG0380	G	Trehalose-6-phosphate synthase
M24	DR76_RS15440	DR76_2969	1983	NZ_CP009072.1	3183072	G	A	GTA	ATA	V	I	145	49	Trimethylamine-N-oxide reductase 2	WP_000176878.1	COG0243	C	Anaerobic selenocysteine-containing dehydrogenase
M24	DR76_RS15915	DR76_3053	1792	NZ_CP009072.1	3264221	C	T	GAA	AAA	E	K	1075	359	hypothetical protein	WP_000219684.1	COG2718	R	Uncharacterized conserved protein YeaH/YhbH
M24	DR76_RS15955	DR76_3061	1841	NZ_CP009072.1	3273983	G	A	GAC	AAC	D	N	1063	355	oxidoreductase	WP_000645203.1	COG1063	ER	Threonine dehydrogenase or related Zn-dependent dehydrogenase
M24	DR76_RS16120	DR76_3092	1772	NZ_CP009072.1	3307551	C	T	CAG	TAG	Q	*	679	227	arginine N-succinyltransferase	WP_000989440.1	COG3138	E	Arginine/ornithine N-succinyltransferase beta subunit
M24	DR76_RS16230	DR76_3113	1693	NZ_CP009072.1	3328444	C	T	GAA	AAA	E	K	148	50	fructosamine kinase family protein	WP_000267670.1	COG3001	G	Fructosamine-3-kinase
M24	DR76_RS16795	DR76_3221	2416	NZ_CP009072.1	3436043	G	A	GAT	AAT	D	N	1243	415	beta-glucuronidase	WP_000945903.1	COG3250	G	Beta-galactosidase/beta-glucuronidase
M24	DR76_RS16855	DR76_3233	1780	NZ_CP009072.1	3450639	G	A	CCG	TCG	P	S	496	166	arginine/ornithine antiporter transporter	WP_000412379.1	COG0531	E	Amino acid transporter
M24	DR76_RS17610		2094	NZ_CP009072.1	3594393	G	A	TCG	TTG	S	L	2201	734	formate dehydrogenase-N subunit alpha	WP_011076399.1	COG0243	C	Anaerobic selenocysteine-containing dehydrogenase
M24	DR76_RS17755	DR76_3400	1725	NZ_CP009072.1	3626655	A	G	ACC	GCC	T	A	1561	521	TonB-dependent receptor	WP_000689386.1	COG4772	P	Outer membrane receptor for Fe3+-dicitrate
M24	DR76_RS17985	DR76_3443	2385	NZ_CP009072.1	3679254	G	A	GAA	AAA	E	K	964	322	lactate dehydrogenase	WP_000762229.1	COG1052	CHR	Lactate dehydrogenase or related 2-hydroxyacid dehydrogenase
M24	DR76_RS18110	DR76_3464	1939	NZ_CP009072.1	3701868	G	A	ACT	ATT	T	I	494	165	peptide ABC transporter substrate-binding protein	WP_000682995.1	COG4166	E	ABC-type oligopeptide transport system
M24	DR76_RS18165	DR76_3475	2089	NZ_CP009072.1	3712449	G	A	CGC	CAC	R	H	158	53	LacI family transcriptional regulator	WP_000075386.1	COG1609	K	DNA-binding transcriptional regulator
M24	DR76_RS18220	DR76_3486	2248	NZ_CP009072.1	3725274	C	T	TGG	TGA	W	*	705	235	sucrose phosphorylase	WP_001441953.1	COG0366	G	Glycosidase
M24	DR76_RS18300	DR76_3500	2228	NZ_CP009072.1	3737857	G	A	ACT	ATT	T	I	263	88	TolC family protein	WP_000946214.1	COG1538	M	Outer membrane protein TolC
M24	DR76_RS20180	DR76_3847	1695	NZ_CP009072.1	4051685	C	T	GTT	ATT	V	I	55	19	flagellar hook protein FlgE	WP_000885884.1	COG1749	N	Flagellar hook protein FlgE
M24	DR76_RS20510	DR76_3908	1964	NZ_CP009072.1	4103717	C	T	GAA	AAA	E	K	109	37	hypothetical protein	WP_000997076.1	-1	na	na
M24	DR76_RS20610	DR76_3928	1759	NZ_CP009072.1	4128249	C	T	GAG	AAG	E	K	28	10	EAL domain-containing protein	WP_000012016.1	COG2200	T	EAL domain
M24	DR76_RS20705	DR76_3948	2223	NZ_CP009072.1	4144907	C	T	GTT	ATT	V	I	1180	394	hypothetical protein	WP_000019322.1	COG0397	S	Uncharacterized conserved protein YdiU
M24	DR76_RS20805	DR76_3971	2246	NZ_CP009072.1	4164731	C	T	CCA	TCA	P	S	73	25	hypothetical protein	WP_000833175.1	-1	na	na
M24	DR76_RS21040	DR76_4016	2355	NZ_CP009072.1	4214849	C	T	GCG	GTG	A	V	3821	1274	trifunctional transcriptional regulator/proline dehydrogenase/L-glutamate gamma-semialdehyde dehydrogenase	WP_001304750.1	COG0506	E	Proline dehydrogenase
M24	DR76_RS21075	DR76_4023	2178	NZ_CP009072.1	4219843	C	T	GCC	GTC	A	V	287	96	pyrimidine utilization flavin reductase protein F	WP_001028102.1	COG1853	C	NADH-FMN oxidoreductase RutF
M24	DR76_RS21430	DR76_4088	2244	NZ_CP009072.1	4288995	C	T	GGA	GAA	G	E	377	126	DUF882 domain-containing protein	WP_001295932.1	COG3108	S	Uncharacterized conserved protein YcbK
M24	DR76_RS21535	DR76_4109	2473	NZ_CP009072.1	4316249	C	T	TCC	TTC	S	F	437	146	30S ribosomal protein S12 methylthiotransferase accessory protein YcaO	WP_000194829.1	COG1944	J	Ribosomal protein S12 methylthiotransferase accessory factor YcaO
M24	DR76_RS21535	DR76_4109	2124	NZ_CP009072.1	4316850	G	A	TGG	TGA	W	*	1038	346	30S ribosomal protein S12 methylthiotransferase accessory protein YcaO	WP_000194829.1	COG1944	J	Ribosomal protein S12 methylthiotransferase accessory factor YcaO
M24	DR76_RS22385	DR76_4272	1501	NZ_CP009072.1	4490243	C	T	GCT	ACT	A	T	667	223	cell envelope integrity protein TolA	WP_000030657.1	COG3064	M	Membrane protein involved in colicin uptake
M24	DR76_RS22825	DR76_4355	2523	NZ_CP009072.1	4577608	G	A	GAA	AAA	E	K	514	172	hypothetical protein	WP_001269673.1	COG2980	M	Outer membrane lipoprotein LptE/RlpB (LPS assembly)
M24	DR76_RS23440	DR76_4471	2257	NZ_CP009072.1	4701109	G	A	CGG	TGG	R	W	967	323	amino acid permease	WP_000982162.1	COG0531	E	Amino acid transporter
M24	DR76_RS23520	DR76_4487	176	NZ_CP009072.1	4722395	C	T	GGC	AGC	G	S	133	45	DNA polymerase III subunit gamma/tau	WP_000122015.1	COG2812	L	DNA polymerase III
M24	DR76_RS23525	DR76_4488	2316	NZ_CP009072.1	4722712	G	A	CGT	TGT	R	C	496	166	adenine phosphoribosyltransferase	WP_000127356.1	COG0503	F	Adenine/guanine phosphoribosyltransferase or related PRPP-binding protein
M24	DR76_RS23895	DR76_4561	2228	NZ_CP009072.1	4802098	C	T	CAT	TAT	H	Y	91	31	MFS transporter AraJ	WP_001304835.1	COG2814	G	Predicted arabinose efflux permease
M24	DR76_RS24120	DR76_4603	2618	NZ_CP009072.1	4843419	C	T	CGT	CAT	R	H	857	286	cytosine deaminase	WP_001443227.1	COG0402	FR	Cytosine/adenosine deaminase or related metal-dependent hydrolase
M24	DR76_RS24330	DR76_4643	2591	NZ_CP009072.1	4893764	G	A	ACA	ATA	T	I	242	81	intimin-like adhesin FdeC	WP_000092538.1	COG1388	M	LysM repeat
M24	DR76_RS24340	DR76_4645	2340	NZ_CP009072.1	4895621	G	A	GGT	GAT	G	D	173	58	aldo/keto reductase	WP_001172293.1	COG0667	R	Predicted oxidoreductase (related to aryl-alcohol dehydrogenase)
M24	DR76_RS24515	DR76_4675	2527	NZ_CP009072.1	4930611	G	A	CCA	TCA	P	S	217	73	DNA polymerase IV	WP_001226161.1	COG0389	L	Nucleotidyltransferase/DNA polymerase involved in DNA repair
M24	DR76_RS24655	DR76_4703	2569	NZ_CP009072.1	4974206	T	A	AGT	TGT	S	C	538	180	hypothetical protein	WP_038429283.1	COG3210	U	Large exoprotein involved in heme utilization or adhesion
M24	DR76_RS25310	DR76_4827	2297	NZ_CP009072.1	5114581	G	A	CCT	TCT	P	S	232	78	hypothetical protein	WP_000928864.1	COG1819	G	UDP:flavonoid glycosyltransferase YjiC
M24	DR76_RS25350	DR76_4834	2104	NZ_CP009072.1	5123657	G	A	GCG	GTG	A	V	107	36	DeoR/GlpR transcriptional regulator	WP_000178556.1	COG1349	KG	DNA-binding transcriptional regulator of sugar metabolism
M24	NZ_CP009072.1-intergenic590		2299	NZ_CP009072.1	643356	C	T
M24	NZ_CP009072.1-intergenic724		1885	NZ_CP009072.1	782707	C	T
M24	NZ_CP009072.1-intergenic1623		1947	NZ_CP009072.1	1685683	G	A
M24	NZ_CP009072.1-intergenic1636		2036	NZ_CP009072.1	1700752	G	A
M24	NZ_CP009072.1-intergenic1743		2165	NZ_CP009072.1	1801774	G	A
M24	NZ_CP009072.1-intergenic1821		2780	NZ_CP009072.1	1886448	G	A
M24	NZ_CP009072.1-intergenic1837		2069	NZ_CP009072.1	1904701	G	A
M24	NZ_CP009072.1-intergenic1893		2424	NZ_CP009072.1	1975021	G	A
M24	NZ_CP009072.1-intergenic2426		235	NZ_CP009072.1	2510865	C	T
M24	NZ_CP009072.1-intergenic2426		443	NZ_CP009072.1	2511008	A	G
M24	NZ_CP009072.1-intergenic2521		2474	NZ_CP009072.1	2602265	G	A
M24	NZ_CP009072.1-intergenic3190		1955	NZ_CP009072.1	3295455	C	T
M24	NZ_CP009072.1-intergenic3320		1614	NZ_CP009072.1	3418313	C	T
M24	NZ_CP009072.1-intergenic3697		2052	NZ_CP009072.1	3805560	C	T
M24	NZ_CP009072.1-intergenic4090		1181	NZ_CP009072.1	4136226	C	T
M24	NZ_CP009072.1-intergenic4729		2074	NZ_CP009072.1	4781559	C	T
M24	NZ_CP009072.1-intergenic4795		2213	NZ_CP009072.1	4851685	C	T
M24	NZ_CP009072.1-intergenic4810		2685	NZ_CP009072.1	4866943	C	T
M24	NZ_CP009072.1-intergenic4853		2855	NZ_CP009072.1	4912528	G	A
M24	NZ_CP009072.1-intergenic4898		2157	NZ_CP009072.1	4977548	G	A
M25	DR76_RS00120	DR76_23	1874	NZ_CP009072.1	29447	C	T	CAA	TAA	Q	*	2254	752	hypothetical protein	WP_001294404.1	COG1916	S	Pheromone shutdown protein TraB
M25	DR76_RS00425	DR76_81	966	NZ_CP009072.1	93488	G	A	GCC	ACC	A	T	796	266	ABC transporter substrate-binding protein	WP_001305178.1	COG4166	E	ABC-type oligopeptide transport system
M25	DR76_RS01390	DR76_267	1665	NZ_CP009072.1	296573	C	T	GGG	AGG	G	R	475	159	outer membrane autotransporter barrel domain-containing protein	WP_001537816.1	COG2911	U	Autotransporter translocation and assembly factor TamB
M25	DR76_RS02005	DR76_386	1751	NZ_CP009072.1	423819	G	A	GGT	GAT	G	D	461	154	exopolyphosphatase	WP_001121348.1	COG0248	FTP	Exopolyphosphatase/pppGpp-phosphohydrolase
M25	DR76_RS02220	DR76_429	1370	NZ_CP009072.1	481766	C	T	CGT	CAT	R	H	857	286	sugar ABC transporter ATP-binding protein	WP_000493487.1	COG1129	G	ABC-type sugar transport system
M25	DR76_RS02230	DR76_431	1503	NZ_CP009072.1	486978	C	T	CGC	CAC	R	H	29	10	DUF5107 domain-containing protein	WP_001305235.1	COG0457	R	Tetratricopeptide (TPR) repeat
M25	DR76_RS02255	DR76_436	1574	NZ_CP009072.1	492349	C	T	GCA	ACA	A	T	583	195	two-component system response regulator GlrR	WP_001305238.1	COG2204	T	DNA-binding transcriptional response regulator
M25	DR76_RS02440	DR76_468	1640	NZ_CP009072.1	529392	C	T	GTT	ATT	V	I	325	109	MFS transporter	WP_001443088.1	COG0477	GEPR	MFS family permease
M25	DR76_RS03405	DR76_657	2036	NZ_CP009072.1	731713	C	T	GAC	AAC	D	N	1573	525	DNA-dependent helicase	WP_000383407.1	COG0210	L	Superfamily I DNA or RNA helicase
M25	DR76_RS03765	DR76_727	2135	NZ_CP009072.1	807580	G	A	GCG	ACG	A	T	229	77	tRNA uridine(34) 5-carboxymethylaminomethyl synthesis enzyme MnmG	WP_000499788.1	COG0445	J	tRNA U34 5-carboxymethylaminomethyl modifying enzyme MnmG/GidA
M25	DR76_RS04055	DR76_781	2254	NZ_CP009072.1	866815	G	A	GCG	ACG	A	T	808	270	transporter	WP_001279773.1	COG0569	P	Trk K+ transport system
M25	DR76_RS04410	DR76_846	2684	NZ_CP009072.1	937824	G	A	GTA	ATA	V	I	475	159	ribonuclease PH	WP_001247093.1	COG0689	J	Ribonuclease PH
M25	DR76_RS04420	DR76_848	2346	NZ_CP009072.1	939240	G	A	ACC	ATC	T	I	167	56	nucleoid occlusion factor SlmA	WP_000818603.1	COG1309	K	DNA-binding transcriptional regulator
M25	DR76_RS04810	DR76_925	2254	NZ_CP009072.1	1024116	G	A	GCG	ACG	A	T	1249	417	glycine--tRNA ligase subunit beta	WP_001291788.1	COG0751	J	Glycyl-tRNA synthetase
M25	DR76_RS04945	DR76_950	2341	NZ_CP009072.1	1048351	G	A	TCA	TTA	S	L	1367	456	cellulose biosynthesis protein BcsE	WP_001204945.1	-1	na	na
M25	DR76_RS05060	DR76_972	2510	NZ_CP009072.1	1084256	G	A	ACC	ATC	T	I	1484	495	multidrug efflux RND transporter permease subunit	WP_000024904.1	COG0841	V	Multidrug efflux pump subunit AcrB
M25	DR76_RS05865	DR76_1130	1493	NZ_CP009072.1	1254023	G	A	GCA	GTA	A	V	35	12	DUF4223 domain-containing protein	WP_001031834.1	-1	na	na
M25	DR76_RS08600	DR76_1647	2156	NZ_CP009072.1	1769339	G	A	GAG	AAG	E	K	226	76	two-component sensor histidine kinase	WP_000995840.1	COG2205	T	K+-sensing histidine kinase KdpD
M25	DR76_RS08700	DR76_1666	1842	NZ_CP009072.1	1789067	G	A	GCG	ACG	A	T	676	226	DUF1202 domain-containing protein	WP_000745192.1	-1	na	na
M25	DR76_RS08750	DR76_1676	1726	NZ_CP009072.1	1796343	G	A	CAG	TAG	Q	*	385	129	ribosomal RNA small subunit methyltransferase E	WP_001222509.1	COG1385	J	16S rRNA U1498 N3-methylase RsmE
M25	DR76_RS09325	DR76_1787	1869	NZ_CP009072.1	1926751	G	A	GAG	AAG	E	K	685	229	N-acetylmuramoyl-L-alanine amidase	WP_000016907.1	COG0860	M	N-acetylmuramoyl-L-alanine amidase
M25	DR76_RS09980	DR76_1915	1849	NZ_CP009072.1	2063007	T	C	ATT	ACT	I	T	38	13	electron transporter HydN	WP_001078777.1	COG1142	C	Fe-S-cluster-containing hydrogenase component 2
M25	DR76_RS10065	DR76_1931	1875	NZ_CP009072.1	2080252	G	A	GAA	AAA	E	K	1090	364	alanine--tRNA ligase	WP_000047170.1	COG0013	J	Alanyl-tRNA synthetase
M25	DR76_RS10325	DR76_1986	1781	NZ_CP009072.1	2124904	G	A	GTA	ATA	V	I	79	27	signal recognition particle protein	WP_000460035.1	COG0541	U	Signal recognition particle GTPase
M25	DR76_RS12570	DR76_2425	2224	NZ_CP009072.1	2584921	G	A	GCA	ACA	A	T	355	119	type-1 fimbrial protein subunit A	WP_000695543.1	COG3539	N	Pilin (type 1 fimbria component protein)
M25	DR76_RS12730	DR76_2455	2543	NZ_CP009072.1	2615962	G	A	CGT	TGT	R	C	1174	392	type I restriction endonuclease subunit R	WP_000058884.1	COG0610	V	Type I site-specific restriction-modification system
M25	DR76_RS13735	DR76_2640	1372	NZ_CP009072.1	2822468	C	T	GGA	AGA	G	R	91	31	glucose/quinate/shikimate family membrane-bound PQQ-dependent dehydrogenase	WP_001298426.1	COG4993	G	Glucose dehydrogenase
M25	DR76_RS13815	DR76_2656	2116	NZ_CP009072.1	2836826	G	A	ACG	ATG	T	M	278	93	outer membrane usher protein	WP_000153313.1	COG3188	NW	Outer membrane usher protein FimD/PapC
M25	DR76_RS14050	DR76_2704	1698	NZ_CP009072.1	2893946	G	A	GTT	ATT	V	I	1156	386	tRNA(Ile)-lysidine synthetase	WP_000176513.1	COG0037	J	tRNA(Ile)-lysidine synthase TilS/MesJ
M25	DR76_RS14930	DR76_2874	1267	NZ_CP009072.1	3095748	C	T	GAA	AAA	E	K	607	203	hypothetical protein	WP_001106251.1	-1	na	na
M25	DR76_RS15215	DR76_2926	1585	NZ_CP009072.1	3144138	G	A	ATG	ATA	M	I	807	269	D-cysteine desulfhydrase	WP_001128236.1	COG2515	E	1-aminocyclopropane-1-carboxylate deaminase/D-cysteine desulfhydrase
M25	DR76_RS15335	DR76_2948	1607	NZ_CP009072.1	3162338	C	T	CCG	CTG	P	L	1139	380	trehalose-6-phosphate synthase	WP_001296148.1	COG0380	G	Trehalose-6-phosphate synthase
M25	DR76_RS15340	DR76_2949	1746	NZ_CP009072.1	3162941	G	A	GCT	GTT	A	V	119	40	universal stress protein C	WP_000122412.1	COG0589	T	Nucleotide-binding universal stress protein
M25	DR76_RS15430	DR76_2967	1523	NZ_CP009072.1	3180850	G	A	CGC	CAC	R	H	182	61	copper homeostasis protein CutC	WP_001185734.1	COG3142	P	Copper homeostasis protein CutC
M25	DR76_RS15550	DR76_2991	1164	NZ_CP009072.1	3206638	G	A	GGG	AGG	G	R	1432	478	phosphogluconate dehydratase	WP_001069461.1	COG0129	EG	Dihydroxyacid dehydratase/phosphogluconate dehydratase
M25	DR76_RS16230	DR76_3113	1483	NZ_CP009072.1	3327862	G	A	CCG	TCG	P	S	730	244	fructosamine kinase family protein	WP_000267670.1	COG3001	G	Fructosamine-3-kinase
M25	DR76_RS16370	DR76_3139	1661	NZ_CP009072.1	3354233	C	T	GGT	AGT	G	S	880	294	electron transfer flavoprotein subunit alpha	WP_000080731.1	COG2025	C	Electron transfer flavoprotein
M25	DR76_RS16425	DR76_3150	1763	NZ_CP009072.1	3365500	C	T	GTT	ATT	V	I	943	315	AI-2E family transporter	WP_000248637.1	COG0628	R	Predicted PurR-regulated permease PerM
M25	DR76_RS16525	DR76_3170	1121	NZ_CP009072.1	3386859	C	T	GAT	AAT	D	N	1354	452	FAD/NAD(P) binding domain-containing protein	WP_000848173.1	COG4529	R	Uncharacterized NAD(P)/FAD-binding protein YdhS
M25	DR76_RS16645	DR76_3192	1176	NZ_CP009072.1	3407823	C	T	GGT	GAT	G	D	1010	337	FUSC family protein	WP_000994343.1	COG1289	S	Uncharacterized membrane protein YccC
M25	DR76_RS16730	DR76_3209	1555	NZ_CP009072.1	3423745	C	T	CGC	CAC	R	H	200	67	electron transport complex subunit RsxC	WP_017686622.1	COG4656	C	Na+-translocating ferredoxin:NAD+ oxidoreductase RNF
M25	DR76_RS16770	DR76_3216	1489	NZ_CP009072.1	3429071	C	T	GCC	ACC	A	T	838	280	pyridoxal phosphate-dependent aminotransferase	WP_000459361.1	COG1168	ER	Bifunctional PLP-dependent enzyme with beta-cystathionase and maltose regulon repressor activities
M25	DR76_RS16850	DR76_3231	1340	NZ_CP009072.1	3449666	C	T	CGC	CAC	R	H	50	17	dihydrofolate reductase FolM	WP_000520812.1	COG1028	IQR	NAD(P)-dependent dehydrogenase
M25	DR76_RS17080	DR76_3276	1379	NZ_CP009072.1	3491570	C	T	TCC	TTC	S	F	311	104	antitermination protein	WP_001047131.1	COG0484	O	DnaJ-class molecular chaperone with C-terminal Zn finger domain
M25	DR76_RS17635	DR76_3379	1127	NZ_CP009072.1	3603944	C	T	CGA	TGA	R	*	745	249	nitrate reductase subunit beta	WP_000702529.1	COG1140	CP	Nitrate reductase beta subunit
M25	DR76_RS17650	DR76_3382	1090	NZ_CP009072.1	3606943	C	T	CGT	TGT	R	C	748	250	PhzF family protein	WP_000804368.1	COG0384	R	Predicted epimerase YddE/YHI9
M25	DR76_RS17865	DR76_3420	1265	NZ_CP009072.1	3644876	G	A	GCG	GTG	A	V	518	173	50S ribosomal protein L7/L12-serine acetyltransferase	WP_001304394.1	COG1670	JO	Protein N-acetyltransferase
M25	DR76_RS17890	DR76_3425	1441	NZ_CP009072.1	3649881	G	A	GGC	AGC	G	S	622	208	LysR family transcriptional regulator	WP_000414563.1	COG0583	K	DNA-binding transcriptional regulator
M25	DR76_RS17940	DR76_3434	1633	NZ_CP009072.1	3660977	G	A	CCC	CTC	P	L	815	272	hypothetical protein	WP_001704244.1	COG0671	I	Membrane-associated phospholipid phosphatase
M25	DR76_RS18005	DR76_3447	1537	NZ_CP009072.1	3685339	A	G	GAT	GGT	D	G	1100	367	porin OmpS2	WP_000837933.1	COG3203	M	Outer membrane protein (porin)
M25	DR76_RS18865	DR76_3608	1670	NZ_CP009072.1	3853226	G	A	GAA	AAA	E	K	43	15	molybdenum transporter	WP_000576827.1	COG0157	H	Nicotinate-nucleotide pyrophosphorylase
M25	DR76_RS19405	DR76_3704	1348	NZ_CP009072.1	3930669	C	T	ACA	ATA	T	I	644	215	phage recombination protein Bet	WP_000100847.1	COG3723	L	Recombinational DNA repair protein RecT
M25	DR76_RS19645	DR76_3748	1188	NZ_CP009072.1	3968592	C	T	GAC	AAC	D	N	130	44	tail attachment protein	WP_001204533.1	-1	na	na
M25	DR76_RS19980	DR76_3808	1534	NZ_CP009072.1	4008613	C	T	GGC	GAC	G	D	266	89	lipoprotein-releasing system protein LolC	WP_000284714.1	COG4591	M	ABC-type transport system
M25	DR76_RS20065	DR76_3825	1706	NZ_CP009072.1	4027897	C	T	GCA	ACA	A	T	661	221	DNA polymerase III subunit delta'	WP_001267923.1	COG0470	L	DNA polymerase III
M25	DR76_RS21495	DR76_4101	2130	NZ_CP009072.1	4306088	C	T	GGA	GAA	G	E	2039	680	ComEC family protein	WP_000705738.1	COG0658	R	Predicted membrane metal-binding protein
M25	DR76_RS21540	DR76_4110	1464	NZ_CP009072.1	4318069	C	T	CCG	TCG	P	S	91	31	formate transporter FocA	WP_000642546.1	COG2116	P	Formate/nitrite transporter FocA
M25	DR76_RS21915	DR76_4183	1751	NZ_CP009072.1	4402063	C	T	GCT	ACT	A	T	397	133	beta-aspartyl-peptidase	WP_000513800.1	COG1446	E	Isoaspartyl peptidase or L-asparaginase
M25	DR76_RS22590	DR76_4310	1775	NZ_CP009072.1	4533391	C	T	GGG	AGG	G	R	640	214	alpha-D-glucose phosphate-specific phosphoglucomutase	WP_001304801.1	COG0033	G	Phosphoglucomutase
M25	DR76_RS23035	DR76_4396	1558	NZ_CP009072.1	4615347	C	T	ATG	ATA	M	I	1959	653	carbon starvation protein	WP_001043146.1	COG1966	T	Carbon starvation protein CstA
M25	DR76_RS23265	DR76_4436	2458	NZ_CP009072.1	4665509	C	T	GTT	ATT	V	I	94	32	cysteine--tRNA ligase	WP_000912345.1	COG0215	J	Cysteinyl-tRNA synthetase
M25	DR76_RS23440	DR76_4471	397	NZ_CP009072.1	4702011	C	T	GGC	GAC	G	D	65	22	amino acid permease	WP_000982162.1	COG0531	E	Amino acid transporter
M25	DR76_RS23495	DR76_4481	1859	NZ_CP009072.1	4716530	G	A	CCG	TCG	P	S	139	47	ferrochelatase	WP_001250114.1	COG0276	H	Protoheme ferro-lyase (ferrochelatase)
M25	DR76_RS23620	DR76_4506	2085	NZ_CP009072.1	4741808	C	T	GAA	AAA	E	K	214	72	nitrogen regulatory protein P-II 2	WP_000780338.1	COG0347	TE	Nitrogen regulatory protein PII
M25	DR76_RS23965	DR76_4574	1722	NZ_CP009072.1	4812917	C	T	GAG	AAG	E	K	211	71	anti-adapter protein IraP	WP_000792973.1	-1	na	na
M25	DR76_RS24140	DR76_4607	2170	NZ_CP009072.1	4849922	C	T	GGC	AGC	G	S	508	170	2-methylcitrate synthase	WP_001285915.1	COG0372	C	Citrate synthase
M25	DR76_RS24330	DR76_4643	1087	NZ_CP009072.1	4892526	C	T	GGG	AGG	G	R	1480	494	intimin-like adhesin FdeC	WP_000092538.1	COG1388	M	LysM repeat
M25	DR76_RS24655	DR76_4703	1460	NZ_CP009072.1	4974206	T	A	AGT	TGT	S	C	538	180	hypothetical protein	WP_038429283.1	COG3210	U	Large exoprotein involved in heme utilization or adhesion
M25	DR76_RS25890	DR76_4952	2079	NZ_CP009074.1	22603	G	A	AGA	AAA	R	K	278	93	RepB family plasmid replication initiator protein	WP_000435063.1	COG5527	X	Protein involved in initiation of plasmid replication
M25	NZ_CP009072.1-intergenic212		1457	NZ_CP009072.1	231021	C	T
M25	NZ_CP009072.1-intergenic284		1908	NZ_CP009072.1	315653	G	T
M25	NZ_CP009072.1-intergenic284		2016	NZ_CP009072.1	315660	G	C
M25	NZ_CP009072.1-intergenic489		928	NZ_CP009072.1	535158	G	A
M25	NZ_CP009072.1-intergenic524		1301	NZ_CP009072.1	582071	C	T
M25	NZ_CP009072.1-intergenic971		2593	NZ_CP009072.1	1039619	G	A
M25	NZ_CP009072.1-intergenic1718		2360	NZ_CP009072.1	1782274	G	A
M25	NZ_CP009072.1-intergenic2008		2017	NZ_CP009072.1	2088096	G	A
M25	NZ_CP009072.1-intergenic2027		1136	NZ_CP009072.1	2106452	G	A
M25	NZ_CP009072.1-intergenic2426		81	NZ_CP009072.1	2510865	C	T
M25	NZ_CP009072.1-intergenic2426		284	NZ_CP009072.1	2511008	A	G
M25	NZ_CP009072.1-intergenic2434		2348	NZ_CP009072.1	2520703	G	A
M25	NZ_CP009072.1-intergenic2577		2219	NZ_CP009072.1	2657817	G	A
M25	NZ_CP009072.1-intergenic2777		2188	NZ_CP009072.1	2872399	G	A
M25	NZ_CP009072.1-intergenic2963		1084	NZ_CP009072.1	3091137	G	A
M25	NZ_CP009072.1-intergenic2983		1581	NZ_CP009072.1	3110936	G	A
M25	NZ_CP009072.1-intergenic3311		1046	NZ_CP009072.1	3409960	C	T
M25	NZ_CP009072.1-intergenic3452		1658	NZ_CP009072.1	3539203	G	A
M25	NZ_CP009072.1-intergenic3787		927	NZ_CP009072.1	3885896	G	A
M25	NZ_CP009072.1-intergenic4505		1491	NZ_CP009072.1	4559252	C	T
M25	NZ_CP009072.1-intergenic4708		2072	NZ_CP009072.1	4761072	G	A
M25	NZ_CP009072.1-intergenic4795		1837	NZ_CP009072.1	4851685	C	T
M25	NZ_CP009072.1-intergenic4841		2157	NZ_CP009072.1	4901624	C	T
M25	NZ_CP009072.1-intergenic4914		1585	NZ_CP009072.1	4994684	C	T
M26	DR76_RS00395	DR76_75	1325	NZ_CP009072.1	86014	G	A	GGC	GAC	G	D	236	79	elongation factor P-like protein YeiP	WP_001136827.1	COG0231	J	Translation elongation factor P (EF-P)/translation initiation factor 5A (eIF-5A)
M26	DR76_RS01740	DR76_334	1664	NZ_CP009072.1	369133	C	T	GGC	AGC	G	S	241	81	deferrochelatase/peroxidase	WP_001305214.1	COG2837	P	Periplasmic deferrochelatase/peroxidase EfeB
M26	DR76_RS01830	DR76_352	1561	NZ_CP009072.1	385467	C	T	CGT	CAT	R	H	77	26	phosphate acetyltransferase	WP_000584522.1	COG0280	C	Phosphotransacetylase
M26	DR76_RS01835	DR76_353	2074	NZ_CP009072.1	385860	C	T	GCG	ACG	A	T	484	162	ethanolamine utilization cobalamin adenosyltransferase	WP_000651298.1	COG4812	E	Ethanolamine utilization cobalamin adenosyltransferase
M26	DR76_RS26140		1446	NZ_CP009072.1	394838	C	T	CCA	CTA	P	L	116	39	hypothetical protein	WP_011076501.1	-1	na	na
M26	DR76_RS02130	DR76_411	1624	NZ_CP009072.1	465851	C	T	GGC	AGC	G	S	88	30	peptidase B	WP_000133524.1	COG0260	E	Leucyl aminopeptidase
M26	DR76_RS03555	DR76_687	1994	NZ_CP009072.1	762649	C	T	GGT	AGT	G	S	1075	359	UDP-N-acetylglucosamine 2-epimerase (non-hydrolyzing)	WP_000866670.1	COG0381	M	UDP-N-acetylglucosamine 2-epimerase
M26	DR76_RS03565	DR76_689	2720	NZ_CP009072.1	765789	C	T	GGG	GAG	G	E	152	51	undecaprenyl-phosphate alpha-N-acetylglucosaminyl 1-phosphate transferase	WP_001050960.1	COG0472	M	UDP-N-acetylmuramyl pentapeptide phosphotransferase/UDP-N-acetylglucosamine-1-phosphate transferase
M26	DR76_RS03600	DR76_694	2393	NZ_CP009072.1	771412	C	T	GAT	AAT	D	N	1768	590	DNA helicase Rep	WP_001238867.1	COG0210	L	Superfamily I DNA or RNA helicase
M26	DR76_RS04195		2619	NZ_CP009072.1	893034	G	A	CGT	TGT	R	C	148	50	hypothetical protein	WP_001192733.1	COG1129	G	ABC-type sugar transport system
M26	DR76_RS04545	DR76_873	2581	NZ_CP009072.1	963854	G	A	CGC	TGC	R	C	46	16	murein hydrolase activator EnvC	WP_001214150.1	COG4942	D	Septal ring factor EnvC
M26	DR76_RS04605	DR76_885	2408	NZ_CP009072.1	979166	G	A	GCA	GTA	A	V	476	159	DUF3251 domain-containing protein	WP_001049694.1	-1	na	na
M26	DR76_RS04675	DR76_899	2827	NZ_CP009072.1	995663	G	A	GCC	GTC	A	V	674	225	L-ribulose-5-phosphate 4-epimerase	WP_000893156.1	COG0235	G	Ribulose-5-phosphate 4-epimerase/Fuculose-1-phosphate aldolase
M26	DR76_RS04870	DR76_937	2035	NZ_CP009072.1	1035495	C	T	GCG	GTG	A	V	110	37	kdo(2)-lipid A phosphoethanolamine 7''-transferase	WP_001269202.1	COG2194	M	Phosphoethanolamine transferase for periplasmic glucans (OPG)
M26	DR76_RS04980	DR76_957	2671	NZ_CP009072.1	1061140	C	T	GCC	GTC	A	V	584	195	phosphodiesterase	WP_001266320.1	COG2199	T	GGDEF domain
M26	DR76_RS05275	DR76_1015	2166	NZ_CP009072.1	1128096	C	T	GCC	ACC	A	T	373	125	nickel import ATP-binding protein NikE	WP_000173679.1	COG1124	EP	ABC-type dipeptide/oligopeptide/nickel transport system
M26	DR76_RS05305	DR76_1021	2134	NZ_CP009072.1	1133526	C	T	GGC	GAC	G	D	854	285	pheromone autoinducer 2 transporter	WP_001297987.1	COG0628	R	Predicted PurR-regulated permease PerM
M26	DR76_RS05420	DR76_1042	2283	NZ_CP009072.1	1155220	C	T	CCG	CTG	P	L	1142	381	sn-glycerol-3-phosphate-binding periplasmic protein UgpB	WP_000803580.1	COG1653	G	ABC-type glycerol-3-phosphate transport system
M26	DR76_RS05640	DR76_1086	2604	NZ_CP009072.1	1206651	C	T	TCG	TTG	S	L	839	280	maltodextrin phosphorylase	WP_000081882.1	COG0058	G	Glucan phosphorylase
M26	DR76_RS05705	DR76_1099	2332	NZ_CP009072.1	1222446	C	T	GCC	GTC	A	V	281	94	two-component system sensor histidine kinase EnvZ	WP_001253708.1	COG2205	T	K+-sensing histidine kinase KdpD
M26	DR76_RS05750	DR76_1107	2218	NZ_CP009072.1	1231750	C	T	GTC	ATC	V	I	628	210	intracellular growth attenuator protein IgaA	WP_000104576.1	COG0111	HR	Phosphoglycerate dehydrogenase or related dehydrogenase
M26	DR76_RS05825	DR76_1122	2608	NZ_CP009072.1	1246921	C	T	CGC	TGC	R	C	550	184	hypothetical protein	WP_001254828.1	COG2188	K	DNA-binding transcriptional regulator
M26	DR76_RS06145	DR76_1185	2581	NZ_CP009072.1	1303527	C	T	CCG	CTG	P	L	239	80	50S ribosomal protein L22	WP_000447529.1	COG0091	J	Ribosomal protein L22
M26	DR76_RS06935	DR76_1339	1794	NZ_CP009072.1	1448632	C	T	GAA	AAA	E	K	52	18	U32 family peptidase	WP_001298329.1	COG0826	O	Collagenase-like protease
M26	DR76_RS07345	DR76_1419	2060	NZ_CP009072.1	1529829	C	T	GCG	ACG	A	T	1330	444	RNA polymerase sigma factor RpoD	WP_000437380.1	COG0568	K	DNA-directed RNA polymerase
M26	DR76_RS09155	DR76_1754	2130	NZ_CP009072.1	1883695	G	A	ACC	ATC	T	I	359	120	xanthine dehydrogenase FAD-binding subunit XdhB	WP_000459216.1	COG1319	C	CO or xanthine dehydrogenase
M26	DR76_RS09510	DR76_1824	1453.97	NZ_CP009072.1	1967249	T	TG	na	na	na	na	95	32	hypothetical protein	WP_000203905.1	COG2363	S	Uncharacterized membrane protein YgdD
M26	DR76_RS09680	DR76_1856	1691	NZ_CP009072.1	2007618	G	A	CCT	TCT	P	S	349	117	sugar kinase	WP_000039746.1	COG1070	G	Sugar (pentulose or hexulose) kinase
M26	DR76_RS11415	DR76_2201	2491	NZ_CP009072.1	2358602	C	T	GGG	AGG	G	R	64	22	cadaverine/lysine antiporter	WP_000092909.1	COG0531	E	Amino acid transporter
M26	DR76_RS12770	DR76_2463	2600	NZ_CP009072.1	2625343	C	T	GCG	ACG	A	T	208	70	carbon starvation protein A	WP_001295524.1	COG1966	T	Carbon starvation protein CstA
M26	DR76_RS12800	DR76_2468	2255	NZ_CP009072.1	2632640	C	T	AGC	AAC	S	N	1085	362	phosphoglycerol transferase I	WP_001292681.1	COG1368	M	Phosphoglycerol transferase MdoB or a related enzyme of AlkP superfamily
M26	DR76_RS13010	DR76_2506	2268	NZ_CP009072.1	2668078	C	T	GGC	GAC	G	D	140	47	right origin-binding protein	WP_000371666.1	COG2207	K	AraC-type DNA-binding domain and AraC-containing proteins
M26	DR76_RS13535	DR76_2604	1597	NZ_CP009072.1	2778616	C	T	CCT	TCT	P	S	115	39	D-alanine--D-alanine ligase B	WP_000130041.1	COG1181	MR	D-alanine-D-alanine ligase and related ATP-grasp enzymes
M26	DR76_RS13730	DR76_2639	1877	NZ_CP009072.1	2818542	G	A	ATG	ATA	M	I	3	1	multicopper oxidase CueO	WP_001189652.1	COG2132	DPM	Multicopper oxidase with three cupredoxin domains (includes cell division protein FtsP and spore coat protein CotA)
M26	DR76_RS14105	DR76_2715	1727	NZ_CP009072.1	2901703	C	T	GCC	ACC	A	T	136	46	Rcs stress response system protein RcsF	WP_001202329.1	-1	na	na
M26	DR76_RS14740	DR76_2835	1336	NZ_CP009072.1	3045610	G	A	GCG	GTG	A	V	167	56	TonB-dependent siderophore receptor	WP_000784548.1	COG4771	P	Outer membrane receptor for ferrienterochelin and colicins
M26	DR76_RS15555	DR76_2992	1711	NZ_CP009072.1	3207227	G	A	CGT	CAT	R	H	173	58	KHG/KDPG aldolase	WP_000800512.1	COG0800	G	2-keto-3-deoxy-6-phosphogluconate aldolase
M26	DR76_RS15920	DR76_3054	1774	NZ_CP009072.1	3265739	G	A	GCC	GTC	A	V	1604	535	PrkA family serine protein kinase	WP_001019882.1	COG2766	T	Predicted Ser/Thr protein kinase
M26	DR76_RS18000	DR76_3446	1849	NZ_CP009072.1	3683701	C	T	CCG	TCG	P	S	3352	1118	pyruvate:ferredoxin (flavodoxin) oxidoreductase	WP_000628258.1	COG0674	C	Pyruvate:ferredoxin oxidoreductase or related 2-oxoacid:ferredoxin oxidoreductase
M26	DR76_RS19855	DR76_3784	1393	NZ_CP009072.1	3991026	G	A	TCC	TTC	S	F	173	58	DUF1627 domain-containing protein	WP_000450998.1	COG1846	K	DNA-binding transcriptional regulator
M26	DR76_RS20485	DR76_3904	1217	NZ_CP009072.1	4097978	G	A	GCC	GTC	A	V	1133	378	autotransporter domain-containing protein	WP_000820423.1	COG3468	MU	Type V secretory pathway
M26	DR76_RS20580	DR76_3922	1860	NZ_CP009072.1	4119418	G	A	AGT	AAT	S	N	2429	810	ABC transporter ATP-binding protein	WP_001111200.1	COG1132	V	ABC-type multidrug transport system
M26	DR76_RS21705	DR76_4142	884	NZ_CP009072.1	4361625	G	A	GTG	ATG	V	M	634	212	DUF2867 domain-containing protein	WP_001136536.1	COG0702	R	Uncharacterized conserved protein YbjT
M26	DR76_RS21920	DR76_4184	1574	NZ_CP009072.1	4403287	G	A	GTA	ATA	V	I	625	209	molybdopterin molybdotransferase	WP_000397351.1	COG0303	H	Molybdopterin biosynthesis enzyme
M26	DR76_RS22210	DR76_4239	1560	NZ_CP009072.1	4461877	C	T	CAG	TAG	Q	*	721	241	acyl-CoA thioesterase	WP_001091562.1	COG4677	GI	Pectin methylesterase and related acyl-CoA thioesterases
M26	DR76_RS22530	DR76_4300	2046	NZ_CP009072.1	4518047	C	T	CGT	CAT	R	H	1193	398	deoxyribodipyrimidine photo-lyase	WP_000207167.1	COG0415	L	Deoxyribodipyrimidine photolyase
M26	DR76_RS22595	DR76_4311	1915	NZ_CP009072.1	4534478	C	T	GCT	ACT	A	T	124	42	replication initiation regulator SeqA	WP_000848387.1	COG3057	L	Negative regulator of replication initiation
M26	DR76_RS24655	DR76_4703	1628	NZ_CP009072.1	4974206	T	A	AGT	TGT	S	C	538	180	hypothetical protein	WP_038429283.1	COG3210	U	Large exoprotein involved in heme utilization or adhesion
M26	DR76_RS25315	DR76_4828	1256	NZ_CP009072.1	5115552	C	T	AGA	AAA	R	K	1430	477	DUF4034 domain-containing protein	WP_000434216.1	COG0790	T	TPR repeat
M26	NZ_CP009072.1-intergenic604		2016	NZ_CP009072.1	658764	C	T
M26	NZ_CP009072.1-intergenic1228		2246	NZ_CP009072.1	1303633	C	T
M26	NZ_CP009072.1-intergenic2214		2891	NZ_CP009072.1	2291290	C	T
M26	NZ_CP009072.1-intergenic2426		90	NZ_CP009072.1	2510865	C	T
M26	NZ_CP009072.1-intergenic2426		247	NZ_CP009072.1	2511008	A	G
M26	NZ_CP009072.1-intergenic3590		1716	NZ_CP009072.1	3694342	C	T
M26	NZ_CP009072.1-intergenic3787		1513	NZ_CP009072.1	3885751	C	T
M26	NZ_CP009072.1-intergenic4023		1416	NZ_CP009072.1	4070863	G	A
M26	NZ_CP009072.1-intergenic4795		1976	NZ_CP009072.1	4851685	C	T
M26	NZ_CP009072.1-intergenic4856		1489	NZ_CP009072.1	4919322	C	T
M26	NZ_CP009072.1-intergenic4856		1579	NZ_CP009072.1	4919386	C	T
M26	NZ_CP009072.1-intergenic4998		481	NZ_CP009072.1	5067829	C	T
M27	DR76_RS00310	DR76_59	1935	NZ_CP009072.1	66555	G	A	CCG	CTG	P	L	1706	569	catecholate siderophore receptor CirA	WP_000489277.1	COG4771	P	Outer membrane receptor for ferrienterochelin and colicins
M27	DR76_RS00440	DR76_84	1585	NZ_CP009072.1	97656	T	C	GTC	GCC	V	A	1028	343	microcin C ABC transporter ATP-binding protein YejF	WP_000194892.1	COG4172	Q	ABC-type microcin C transport system
M27	DR76_RS01625	DR76_311	1389	NZ_CP009072.1	344964	C	T	GCA	ACA	A	T	1183	395	nucleoside permease	WP_000020390.1	COG2211	G	Na+/melibiose symporter or related transporter
M27	DR76_RS01645	DR76_316	1836	NZ_CP009072.1	349670	G	A	TGG	TGA	W	*	564	188	bile acid:sodium symporter	WP_000765604.1	COG0385	R	Predicted Na+-dependent transporter
M27	DR76_RS01655	DR76_317	1392	NZ_CP009072.1	352292	G	A	CGC	TGC	R	C	46	16	DNA ligase (NAD(+)) LigA	WP_000443690.1	COG0272	L	NAD-dependent DNA ligase
M27	DR76_RS02070	DR76_399	2403	NZ_CP009072.1	446457	G	A	GCG	GTG	A	V	806	269	ribosome biogenesis GTPase Der	WP_001296291.1	COG1160	R	Predicted GTPases
M27	DR76_RS02115	DR76_408	1685	NZ_CP009072.1	460251	G	A	GCC	GTC	A	V	1937	646	hypothetical protein	WP_000736376.1	COG2373	R	Uncharacterized conserved protein YfaS
M27	DR76_RS03320	DR76_641	2316	NZ_CP009072.1	714816	C	T	TGG	TAG	W	*	1859	620	5-methyltetrahydropteroyltriglutamate--homocysteine methyltransferase	WP_000153937.1	COG0620	E	Methionine synthase II (cobalamin-independent)
M27	DR76_RS03450	DR76_666	2307	NZ_CP009072.1	740661	C	T	GAA	AAA	E	K	2014	672	adenylate cyclase	WP_000281692.1	COG3072	F	Adenylate cyclase
M27	DR76_RS03565	DR76_689	1674	NZ_CP009072.1	765453	C	T	GGC	GAC	G	D	488	163	undecaprenyl-phosphate alpha-N-acetylglucosaminyl 1-phosphate transferase	WP_001050960.1	COG0472	M	UDP-N-acetylmuramyl pentapeptide phosphotransferase/UDP-N-acetylglucosamine-1-phosphate transferase
M27	DR76_RS03940	DR76_761	2420	NZ_CP009072.1	846151	C	T	GGT	GAT	G	D	1055	352	membrane protein insertase YidC	WP_000378258.1	COG0706	M	Membrane protein insertase Oxa1/YidC/SpoIIIJ
M27	DR76_RS04585	DR76_881	3109	NZ_CP009072.1	969843	C	T	GGT	GAT	G	D	896	299	alpha-hydroxy-acid oxidizing enzyme	WP_000586976.1	COG1304	CIR	FMN-dependent dehydrogenase
M27	DR76_RS08635	DR76_1654	2621	NZ_CP009072.1	1776366	A	G	ATC	ACC	I	T	953	318	hypothetical protein	WP_001218754.1	COG0582	LX	Integrase
M27	DR76_RS10515	DR76_2023	2251	NZ_CP009072.1	2160587	G	A	GAT	AAT	D	N	922	308	DNA-directed RNA polymerase subunit beta'	WP_000653952.1	COG0086	K	DNA-directed RNA polymerase
M27	DR76_RS12295	DR76_2373	2332	NZ_CP009072.1	2536432	C	T	ACA	ATA	T	I	107	36	hypothetical protein	WP_001309180.1	COG0823	U	Periplasmic component of the Tol biopolymer transport system
M27	DR76_RS26975		1790	NZ_CP009072.1	2765844	C	T	GGA	AGA	G	R	61	21	hypothetical protein	WP_001308350.1	-1	na	na
M27	DR76_RS15445	DR76_2970	1676	NZ_CP009072.1	3186202	C	T	GGC	AGC	G	S	292	98	tRNA 5-methoxyuridine(34)/uridine 5-oxyacetic acid(34) synthase CmoB	WP_000564738.1	COG0500	QR	SAM-dependent methyltransferase
M27	DR76_RS15720	DR76_3021	1250	NZ_CP009072.1	3233259	C	T	CCC	CTC	P	L	509	170	23S rRNA (guanine(745)-N(1))-methyltransferase	WP_000010139.1	COG2226	H	Ubiquinone/menaquinone biosynthesis C-methylase UbiE
M27	DR76_RS15845	DR76_3041	1334	NZ_CP009072.1	3254646	C	T	CAT	TAT	H	Y	346	116	DUF1971 domain-containing protein	WP_000939318.1	COG3615	S	Uncharacterized protein/domain
M27	DR76_RS17610		1385	NZ_CP009072.1	3594174	C	T	GGT	GAT	G	D	2420	807	formate dehydrogenase-N subunit alpha	WP_011076399.1	COG0243	C	Anaerobic selenocysteine-containing dehydrogenase
M27	DR76_RS17960	DR76_3438	1382	NZ_CP009072.1	3665601	C	T	GGG	GAG	G	E	638	213	oxidoreductase	WP_000097806.1	COG0667	R	Predicted oxidoreductase (related to aryl-alcohol dehydrogenase)
M27	DR76_RS18000	DR76_3446	1242	NZ_CP009072.1	3680720	C	T	TCC	TTC	S	F	371	124	pyruvate:ferredoxin (flavodoxin) oxidoreductase	WP_000628258.1	COG0674	C	Pyruvate:ferredoxin oxidoreductase or related 2-oxoacid:ferredoxin oxidoreductase
M27	DR76_RS18435	DR76_3523	861	NZ_CP009072.1	3765064	C	T	GAA	AAA	E	K	169	57	protease	WP_000422035.1	COG0616	O	Periplasmic serine protease
M27	DR76_RS18510	DR76_3537	1339	NZ_CP009072.1	3779687	C	T	ATG	ATA	M	I	534	178	outer membrane protein W	WP_001298116.1	COG3047	M	Outer membrane protein W
M27	DR76_RS18570	DR76_3548	1295	NZ_CP009072.1	3790103	C	T	GGG	AGG	G	R	301	101	oligopeptide ABC transporter permease OppC	WP_000979659.1	COG1173	EP	ABC-type dipeptide/oligopeptide/nickel transport system
M27	DR76_RS24655	DR76_4703	1781	NZ_CP009072.1	4974206	T	A	AGT	TGT	S	C	538	180	hypothetical protein	WP_038429283.1	COG3210	U	Large exoprotein involved in heme utilization or adhesion
M27	DR76_RS25290	DR76_4823	1090	NZ_CP009072.1	5110087	G	A	GGC	AGC	G	S	52	18	MFS transporter	WP_000130831.1	COG2814	G	Predicted arabinose efflux permease
M27	NZ_CP009072.1-intergenic1170		2194	NZ_CP009072.1	1253784	C	T
M27	NZ_CP009072.1-intergenic2426		89	NZ_CP009072.1	2510865	C	T
M27	NZ_CP009072.1-intergenic2426		288	NZ_CP009072.1	2511008	A	G
M27	NZ_CP009072.1-intergenic3300		1191	NZ_CP009072.1	3401624	C	T
M27	NZ_CP009072.1-intergenic3455		1320	NZ_CP009072.1	3541349	C	T
M27	NZ_CP009072.1-intergenic3494		1258	NZ_CP009072.1	3588049	A	G
M27	NZ_CP009072.1-intergenic4795		1879	NZ_CP009072.1	4851685	C	T
M27	NZ_CP009072.1-intergenic4929		841	NZ_CP009072.1	5003300	G	A
M28	DR76_RS00090	DR76_18	1885	NZ_CP009072.1	16493	C	T	CGC	TGC	R	C	1012	338	methionine--tRNA ligase	WP_001350700.1	COG0073	J	tRNA-binding EMAP/Myf domain
M28	DR76_RS00810	DR76_152	1869	NZ_CP009072.1	164033	G	A	CGT	TGT	R	C	745	249	DUF2138 domain-containing protein	WP_000012318.1	COG4685	S	Uncharacterized conserved protein YfaA
M28	DR76_RS00890	DR76_167	1859	NZ_CP009072.1	186531	G	A	CAT	TAT	H	Y	1285	429	MFS transporter	WP_001297939.1	COG2271	G	Sugar phosphate permease
M28	DR76_RS01795	DR76_345	1674	NZ_CP009072.1	377861	C	T	TGG	TGA	W	*	1062	354	ethanolamine ammonia-lyase reactivating factor EutA	WP_001097489.1	COG4819	E	Ethanolamine utilization protein EutA
M28	DR76_RS03385	DR76_654	2612	NZ_CP009072.1	728591	C	T	CGT	CAT	R	H	359	120	magnesium transporter CorA	WP_000947159.1	COG0598	P	Mg2+ and Co2+ transporter CorA
M28	DR76_RS03960	DR76_764	2810	NZ_CP009072.1	848603	C	T	CCA	TCA	P	S	52	18	chromosomal replication initiator protein DnaA	WP_000059109.1	COG0593	L	Chromosomal replication initiation ATPase DnaA
M28	DR76_RS04065	DR76_783	2884	NZ_CP009072.1	870452	G	A	CGG	CAG	R	Q	1661	554	solute:sodium symporter family transporter	WP_001087166.1	COG4146	R	Uncharacterized membrane permease YidK
M28	DR76_RS04700	DR76_904	2134	NZ_CP009072.1	1000936	C	T	GGC	GAC	G	D	683	228	dehydroascorbate transporter	WP_000153839.1	COG1593	G	TRAP-type C4-dicarboxylate transport system
M28	DR76_RS04765	DR76_916	2834	NZ_CP009072.1	1013552	C	T	GAA	AAA	E	K	1513	505	D-xylose ABC transporter ATP-binding protein	WP_001146503.1	COG1129	G	ABC-type sugar transport system
M28	DR76_RS05015	DR76_963	2574	NZ_CP009072.1	1070581	C	T	GTC	ATC	V	I	805	269	MFS transporter	WP_001149007.1	COG0477	GEPR	MFS family permease
M28	DR76_RS06500	DR76_1254	2504	NZ_CP009072.1	1358031	G	A	ACG	ATG	T	M	92	31	oxidoreductase	WP_001148484.1	COG0604	CR	NADPH:quinone reductase or related Zn-dependent oxidoreductase
M28	DR76_RS06990	DR76_1350	2258	NZ_CP009072.1	1456725	C	T	GGG	AGG	G	R	442	148	penicillin-binding protein activator	WP_000249171.1	COG3107	M	Outer membrane lipoprotein LpoA
M28	DR76_RS08015	DR76_1547	2682	NZ_CP009072.1	1670245	C	T	GCG	ACG	A	T	238	80	polysialic acid transporter	WP_000976923.1	COG1596	M	Periplasmic protein involved in polysaccharide export
M28	DR76_RS08260	DR76_1593	2656	NZ_CP009072.1	1711962	C	T	TCC	TTC	S	F	338	113	N-acetylneuraminate epimerase 1	WP_011076578.1	COG3055	M	N-acetylneuraminic acid mutarotase
M28	DR76_RS08455		2388	NZ_CP009072.1	1744523	G	A	GGA	GAA	G	E	497	166	transposase	WP_001443102.1	COG2801	X	Transposase InsO and inactivated derivatives
M28	DR76_RS10065	DR76_1931	2665	NZ_CP009072.1	2080991	G	A	CGT	CAT	R	H	1829	610	alanine--tRNA ligase	WP_000047170.1	COG0013	J	Alanyl-tRNA synthetase
M28	DR76_RS10900	DR76_2099	2580	NZ_CP009072.1	2244597	G	A	GCA	ACA	A	T	361	121	replicative DNA helicase	WP_001296639.1	COG0305	L	Replicative DNA helicase
M28	DR76_RS11575	DR76_2232	453	NZ_CP009072.1	2390201	C	T	na	na	na	na	75		could not retreive annotation for this gene in the gff file...	could not retreive annotation for this gene in the gff file...	25
M28	DR76_RS12155	DR76_2344	2551	NZ_CP009072.1	2508233	G	A	GCG	ACG	A	T	496	166	hypothetical protein	WP_000594912.1	-1	na	na
M28	DR76_RS12310	DR76_2375	310	NZ_CP009072.1	2538205	C	T	GCC	GTC	A	V	371	124	antirestriction protein	WP_001350782.1	-1	na	na
M28	DR76_RS26975		2434	NZ_CP009072.1	2765843	C	T	GGA	GAA	G	E	62	21	hypothetical protein	WP_001308350.1	-1	na	na
M28	DR76_RS13495	DR76_2596	2025	NZ_CP009072.1	2767827	C	T	TCC	TTC	S	F	146	49	peptidoglycan synthase FtsI	WP_000642213.1	COG0768	DM	Cell division protein FtsI/penicillin-binding protein 2
M28	DR76_RS13750	DR76_2643	2040	NZ_CP009072.1	2824287	C	T	TCC	TTC	S	F	176	59	multidrug ABC transporter ATP-binding protein	WP_000150638.1	COG1131	V	ABC-type multidrug transport system
M28	DR76_RS14030	DR76_2700	1891	NZ_CP009072.1	2888866	G	A	GAT	AAT	D	N	3280	1094	DNA polymerase III subunit alpha	WP_001294736.1	COG0587	L	DNA polymerase III
M28	DR76_RS14720	DR76_2832	2355	NZ_CP009072.1	3040652	C	T	GGA	GAA	G	E	92	31	hypothetical protein	WP_001360219.1	COG1388	M	LysM repeat
M28	DR76_RS14960	DR76_2879	1239	NZ_CP009072.1	3101516	C	T	GTG	ATG	V	M	91	31	5-hydroxyisourate hydrolase	WP_000920127.1	COG2351	F	5-hydroxyisourate hydrolase (purine catabolism)
M28	DR76_RS15320	DR76_2945	1230	NZ_CP009072.1	3158295	G	A	GTT	ATT	V	I	553	185	arabinose import ATP-binding protein AraG	WP_001187819.1	COG1129	G	ABC-type sugar transport system
M28	DR76_RS15630	DR76_3005	1947	NZ_CP009072.1	3217418	C	T	CGC	TGC	R	C	577	193	protein-serine/threonine phosphatase	WP_000812743.1	COG0639	T	Diadenosine tetraphosphatase ApaH/serine/threonine protein phosphatase
M28	DR76_RS15935	DR76_3057	1750	NZ_CP009072.1	3269836	C	T	GAC	AAC	D	N	568	190	D-hexose-6-phosphate mutarotase	WP_001298237.1	COG0676	G	D-hexose-6-phosphate mutarotase
M28	DR76_RS16045	DR76_3077	2160	NZ_CP009072.1	3293220	A	G	GAG	GGG	E	G	1295	432	molecular chaperone DnaJ	WP_000995914.1	COG0790	T	TPR repeat
M28	DR76_RS16385	DR76_3142	1881	NZ_CP009072.1	3356411	C	T	GCC	GTC	A	V	200	67	AraC family transcriptional regulator	WP_000284798.1	COG1917	R	Cupin domain protein related to quercetin dioxygenase
M28	DR76_RS16700	DR76_3204	2120	NZ_CP009072.1	3416782	G	A	ACT	ATT	T	I	1403	468	dipeptide and tripeptide permease A	WP_000100937.1	COG3104	E	Dipeptide/tripeptide permease
M28	DR76_RS16780	DR76_3218	1691	NZ_CP009072.1	3432330	C	T	CAC	TAC	H	Y	646	216	Mal regulon transcriptional regulator MalI	WP_000179501.1	COG1609	K	DNA-binding transcriptional regulator
M28	DR76_RS17195	DR76_3297	1712	NZ_CP009072.1	3507304	G	A	GAA	AAA	E	K	223	75	phage minor tail protein G	WP_001297778.1	-1	na	na
M28	DR76_RS17970	DR76_3440	2020	NZ_CP009072.1	3675158	C	T	GTA	ATA	V	I	97	33	DUF1318 domain-containing protein	WP_001296049.1	COG3784	S	Uncharacterized conserved protein YdbL
M28	DR76_RS18315	DR76_3503	2069	NZ_CP009072.1	3742760	C	T	GAA	AAA	E	K	307	103	TetR/AcrR family transcriptional regulator	WP_000202113.1	COG1309	K	DNA-binding transcriptional regulator
M28	DR76_RS18765	DR76_3589	1905	NZ_CP009072.1	3832191	C	T	GAA	AAA	E	K	4	2	peptide chain release factor N(5)-glutamine methyltransferase	WP_000456474.1	COG2890	J	Methylase of polypeptide chain release factors
M28	DR76_RS20075	DR76_3827	1832	NZ_CP009072.1	4029722	C	T	TGG	TGA	W	*	486	162	cell division protein YceG	WP_000756838.1	COG1559	D	Cell division protein YceG
M28	DR76_RS20265	DR76_3864	2019	NZ_CP009072.1	4063871	C	T	ACG	ATG	T	M	140	47	N-methyl-L-tryptophan oxidase	WP_000872792.1	COG0665	E	Glycine/D-amino acid oxidase (deaminating)
M28	DR76_RS24305	DR76_4639	2525	NZ_CP009072.1	4885983	G	A	GCT	ACT	A	T	763	255	pyridine nucleotide-disulfide oxidoreductase	WP_001046333.1	COG1249	C	Pyruvate/2-oxoglutarate dehydrogenase complex
M28	DR76_RS24655	DR76_4703	1883	NZ_CP009072.1	4974206	T	A	AGT	TGT	S	C	538	180	hypothetical protein	WP_038429283.1	COG3210	U	Large exoprotein involved in heme utilization or adhesion
M28	DR76_RS24740	DR76_4717	2049	NZ_CP009072.1	4990416	C	T	TGG	TAG	W	*	383	128	hypothetical protein	WP_001305344.1	COG4772	P	Outer membrane receptor for Fe3+-dicitrate
M28	DR76_RS25180	DR76_4800	1799	NZ_CP009072.1	5078175	G	A	GCA	GTA	A	V	233	78	colanic acid biosynthesis acetyltransferase WcaF	WP_001153560.1	COG0110	R	Acetyltransferase (isoleucine patch superfamily)
M28	DR76_RS25285	DR76_4822	1947	NZ_CP009072.1	5108504	G	A	GGC	GAC	G	D	1547	516	multidrug transporter subunit MdtC	WP_000667557.1	COG0841	V	Multidrug efflux pump subunit AcrB
M28	DR76_RS25830	DR76_4931	2857	NZ_CP009074.1	14443	G	A	CAT	TAT	H	Y	904	302	hypothetical protein	WP_000417394.1	COG0476	H	Molybdopterin or thiamine biosynthesis adenylyltransferase
M28	NZ_CP009072.1-intergenic151		2090	NZ_CP009072.1	155430	G	A
M28	NZ_CP009072.1-intergenic234		2323	NZ_CP009072.1	253982	C	T
M28	NZ_CP009072.1-intergenic695		2692	NZ_CP009072.1	751583	C	T
M28	NZ_CP009072.1-intergenic839		2569	NZ_CP009072.1	896867	G	A
M28	NZ_CP009072.1-intergenic872		2812	NZ_CP009072.1	935032	C	T
M28	NZ_CP009072.1-intergenic1748		2443	NZ_CP009072.1	1806874	G	A
M28	NZ_CP009072.1-intergenic2345		2746	NZ_CP009072.1	2421967	C	T
M28	NZ_CP009072.1-intergenic2426		107	NZ_CP009072.1	2510865	C	T
M28	NZ_CP009072.1-intergenic2426		442	NZ_CP009072.1	2511008	A	G
M28	NZ_CP009072.1-intergenic2603		2071	NZ_CP009072.1	2684408	C	T
M28	NZ_CP009072.1-intergenic2890		1657	NZ_CP009072.1	2977220	C	T
M28	NZ_CP009072.1-intergenic3629		1744	NZ_CP009072.1	3730234	C	T
M28	NZ_CP009072.1-intergenic3822		1617	NZ_CP009072.1	3914972	C	T
M28	NZ_CP009072.1-intergenic4776		1466	NZ_CP009072.1	4829676	C	T
M28	NZ_CP009072.1-intergenic4795		2466	NZ_CP009072.1	4851685	C	T
M28	NZ_CP009074.1-intergenic3		2694	NZ_CP009074.1	3003	G	A
M29	DR76_RS00010	DR76_2	1432.97	NZ_CP009072.1	1631	AC	A	na	na	na	na	357	119	ADP-ribosylglycohydrolase family protein	WP_000846208.1	COG1397	O	ADP-ribosylglycohydrolase
M29	DR76_RS00070	DR76_15	1502	NZ_CP009072.1	13210	T	C	AAA	AGA	K	R	194	65	hypothetical protein	WP_000830479.1	COG3539	N	Pilin (type 1 fimbria component protein)
M29	DR76_RS00295	DR76_57	1976	NZ_CP009072.1	64513	G	A	CGC	TGC	R	C	631	211	GTP cyclohydrolase I FolE	WP_001139613.1	COG0302	H	GTP cyclohydrolase I
M29	DR76_RS00405	DR76_77	1565	NZ_CP009072.1	88780	C	T	TCT	TTT	S	F	623	208	GTP-binding protein	WP_000198833.1	COG0523	R	GTPase
M29	DR76_RS00435	DR76_83	1989	NZ_CP009072.1	95662	G	A	GGC	AGC	G	S	61	21	microcin C ABC transporter permease	WP_000088916.1	COG4239	Q	ABC-type microcin C transport system
M29	DR76_RS00480	DR76_92	2341	NZ_CP009072.1	105388	G	A	GAG	AAG	E	K	682	228	hypothetical protein	WP_000256203.1	COG3083	M	Membrane-anchored periplasmic protein YejM
M29	DR76_RS00490	DR76_94	1666	NZ_CP009072.1	106899	G	A	GAG	AAG	E	K	64	22	integrase	WP_000101718.1	COG0582	LX	Integrase
M29	DR76_RS00685	DR76_128	2374	NZ_CP009072.1	129986	G	A	GCC	GTC	A	V	1556	519	nitrate reductase catalytic subunit NapA	WP_000778032.1	COG0243	C	Anaerobic selenocysteine-containing dehydrogenase
M29	DR76_RS00915	DR76_172	1331	NZ_CP009072.1	192355	G	A	GAA	AAA	E	K	139	47	nucleoside triphosphatase	WP_001249883.1	COG0494	V	8-oxo-dGTP pyrophosphatase MutT and related house-cleaning NTP pyrophosphohydrolases
M29	DR76_RS01060	DR76_201	2066	NZ_CP009072.1	221602	G	A	CGT	TGT	R	C	2350	784	NADH-quinone oxidoreductase subunit G	WP_001443083.1	COG1034	C	NADH dehydrogenase/NADH:ubiquinone oxidoreductase 75 kD subunit (chain G)
M29	DR76_RS01495	DR76_287	2174	NZ_CP009072.1	323890	G	A	GGC	AGC	G	S	1555	519	sensor histidine kinase	WP_000544377.1	COG3275	T	Sensor histidine kinase
M29	DR76_RS02060	DR76_397	1879	NZ_CP009072.1	443590	C	T	GTC	ATC	V	I	1744	582	intimin-like inverse autotransporter protein SinH	WP_000218702.1	COG1388	M	LysM repeat
M29	DR76_RS02760	DR76_533	2335	NZ_CP009072.1	605491	G	A	GCC	GTC	A	V	134	45	sulfate ABC transporter substrate-binding protein	WP_000758729.1	COG1613	P	ABC-type sulfate transport system
M29	DR76_RS02875	DR76_553	2582	NZ_CP009072.1	625724	G	A	GAT	AAT	D	N	307	103	formate dehydrogenase-N subunit alpha	WP_000181558.1	COG0243	C	Anaerobic selenocysteine-containing dehydrogenase
M29	DR76_RS04040	DR76_779	2208	NZ_CP009072.1	865194	G	A	GTG	ATG	V	M	337	113	heat-shock protein IbpA	WP_001243437.1	COG0071	O	Molecular chaperone IbpA
M29	DR76_RS05370	DR76_1034	2616	NZ_CP009072.1	1145803	G	A	GTT	ATT	V	I	181	61	RNA polymerase sigma factor RpoH	WP_000130217.1	COG0568	K	DNA-directed RNA polymerase
M29	DR76_RS05820	DR76_1121	2214	NZ_CP009072.1	1245592	C	T	CCG	TCG	P	S	385	129	tryptophan--tRNA ligase	WP_000165543.1	COG0180	J	Tryptophanyl-tRNA synthetase
M29	DR76_RS07870	DR76_1518	2335	NZ_CP009072.1	1634068	G	A	GCG	ACG	A	T	757	253	LPS export ABC transporter permease LptF	WP_000779636.1	COG0795	MN	Lipopolysaccharide export LptBFGC system
M29	DR76_RS07940	DR76_1532	141	NZ_CP009072.1	1651490	G	A	TGG	TGA	W	*	813	271	IS4 family transposase	WP_011076592.1	COG3385	X	IS4 transposase
M29	DR76_RS08235	DR76_1588	879	NZ_CP009072.1	1707432	G	A	GGT	GAT	G	D	749	250	N-acetylneuraminate lyase	WP_001149834.1	COG0329	EM	Dihydrodipicolinate synthase/N-acetylneuraminate lyase
M29	DR76_RS08255	DR76_1592	863	NZ_CP009072.1	1711421	G	A	GTA	ATA	V	I	511	171	N-acetylneuraminic acid channel protein	WP_001296386.1	COG1452	M	LPS assembly outer membrane protein LptD (organic solvent tolerance protein OstA)
M29	DR76_RS08315	DR76_1603	2928	NZ_CP009072.1	1729089	G	A	AGC	AAC	S	N	3137	1046	autotransporter	WP_001209632.1	COG3468	MU	Type V secretory pathway
M29	DR76_RS08630	DR76_1653	2342	NZ_CP009072.1	1775307	C	T	GGC	GAC	G	D	521	174	tetratricopeptide repeat protein	WP_023140760.1	COG0457	R	Tetratricopeptide (TPR) repeat
M29	DR76_RS08645	DR76_1656	2146	NZ_CP009072.1	1777843	C	T	GCA	ACA	A	T	562	188	DUF554 domain-containing protein	WP_000234491.1	COG1811	S	Uncharacterized membrane protein YqgA
M29	DR76_RS08770	DR76_1680	2174	NZ_CP009072.1	1800256	C	T	GTG	ATG	V	M	913	305	S-adenosylmethionine synthase	WP_001062128.1	COG0192	H	S-adenosylmethionine synthetase
M29	DR76_RS09385	DR76_1799	2073	NZ_CP009072.1	1941071	C	T	GCG	ACG	A	T	2140	714	type VI secretion protein VasK	WP_000832727.1	COG3523	U	Type VI protein secretion system component VasK
M29	DR76_RS13335	DR76_2565	1894	NZ_CP009072.1	2730392	G	A	CGT	TGT	R	C	82	28	4-hydroxythreonine-4-phosphate dehydrogenase	WP_000241229.1	COG1995	H	4-hydroxy-L-threonine phosphate dehydrogenase PdxA
M29	DR76_RS13650	DR76_2625	1103	NZ_CP009072.1	2801263	C	T	CAA	TAA	Q	*	1606	536	type VI secretion system tube protein Hcp	WP_000502506.1	COG3157	U	Type VI protein secretion system component Hcp (secreted cytotoxin)
M29	DR76_RS13705	DR76_2634	2102	NZ_CP009072.1	2813547	C	T	CGC	TGC	R	C	475	159	aconitate hydratase B	WP_001295775.1	COG1049	C	Aconitase B
M29	DR76_RS14395	DR76_2774	941	NZ_CP009072.1	2949691	C	T	CGT	CAT	R	H	38	13	hypothetical protein	WP_014640408.1	-1	na	na
M29	DR76_RS14590	DR76_2807	732	NZ_CP009072.1	2992297	C	T	CAA	TAA	Q	*	124	42	colibactin biosynthesis aminomalonyl-acyl carrier protein ClbE	WP_001297917.1	COG0236	IQ	Acyl carrier protein
M29	DR76_RS14625	DR76_2814	1992	NZ_CP009072.1	3016095	C	T	CGC	TGC	R	C	337	113	colibactin biosynthesis amidase ClbL	WP_001297937.1	COG0154	J	Asp-tRNAAsn/Glu-tRNAGln amidotransferase A subunit or related amidase
M29	DR76_RS14760	DR76_2839	1934	NZ_CP009072.1	3050313	C	T	GGC	GAC	G	D	8564	2855	polyketide synthase	WP_000369530.1	COG0236	IQ	Acyl carrier protein
M29	DR76_RS14970	DR76_2881	1381	NZ_CP009072.1	3102636	G	A	AGT	AAT	S	N	227	76	two-component sensor histidine kinase	WP_000826735.1	COG2205	T	K+-sensing histidine kinase KdpD
M29	DR76_RS15685	DR76_3016	1248	NZ_CP009072.1	3230092	G	A	ATG	ATA	M	I	381	127	DNA-binding transcriptional regulator KdgR	WP_001262188.1	COG1414	K	DNA-binding transcriptional regulator
M29	DR76_RS16425	DR76_3150	1918	NZ_CP009072.1	3366319	C	T	GGT	AGT	G	S	124	42	AI-2E family transporter	WP_000248637.1	COG0628	R	Predicted PurR-regulated permease PerM
M29	DR76_RS16935	DR76_3248	2063	NZ_CP009072.1	3466563	G	A	CGT	TGT	R	C	508	170	dimethyl sulfoxide reductase anchor subunit	WP_000526507.1	COG3302	C	DMSO reductase anchor subunit
M29	DR76_RS17150	DR76_3288	1418	NZ_CP009072.1	3500169	G	A	GGG	GAG	G	E	1358	453	DNA packaging protein of prophage ( terminase large subunit)	WP_000507030.1	COG5525	X	Phage terminase
M29	DR76_RS17550	DR76_3362	1654	NZ_CP009072.1	3583608	G	A	GCG	ACG	A	T	1285	429	glycoside hydrolase family 10 protein	WP_000350354.1	COG1649	S	Uncharacterized lipoprotein YddW
M29	DR76_RS17955	DR76_3437	1364	NZ_CP009072.1	3664520	G	A	GCG	GTG	A	V	560	187	CDP-alcohol phosphatidyltransferase family protein	WP_000177540.1	COG0558	I	Phosphatidylglycerophosphate synthase
M29	DR76_RS18035	DR76_3451	1095	NZ_CP009072.1	3690477	G	A	CCT	TCT	P	S	235	79	ATP-dependent RNA helicase DbpA	WP_000123770.1	COG0513	L	Superfamily II DNA and RNA helicase
M29	DR76_RS18095	DR76_3461	1427	NZ_CP009072.1	3698846	G	A	GCA	ACA	A	T	682	228	universal stress protein E	WP_001262123.1	COG0589	T	Nucleotide-binding universal stress protein
M29	DR76_RS18785	DR76_3593	1693	NZ_CP009072.1	3835618	G	A	GCA	ACA	A	T	208	70	4-diphosphocytidyl-2C-methyl-D-erythritol kinase	WP_001260345.1	COG1947	I	4-diphosphocytidyl-2C-methyl-D-erythritol kinase
M29	DR76_RS18905	DR76_3616	1448	NZ_CP009072.1	3862689	C	T	GCT	ACT	A	T	478	160	D-amino acid dehydrogenase small subunit	WP_001266908.1	COG0665	E	Glycine/D-amino acid oxidase (deaminating)
M29	DR76_RS19210	DR76_3671	242	NZ_CP009072.1	3910769	G	A	CGC	TGC	R	C	40	14	phage head-stabilizing protein	WP_000258997.1	-1	na	na
M29	DR76_RS20075	DR76_3827	1344	NZ_CP009072.1	4029471	G	A	CCG	CTG	P	L	737	246	cell division protein YceG	WP_000756838.1	COG1559	D	Cell division protein YceG
M29	DR76_RS20860	DR76_3982	1435	NZ_CP009072.1	4172949	G	A	CGC	CAC	R	H	332	111	outer membrane lipoprotein carrier protein LolA	WP_000670561.1	COG2834	M	Outer membrane lipoprotein-sorting protein
M29	DR76_RS21040	DR76_4016	1950	NZ_CP009072.1	4214782	C	T	CCA	TCA	P	S	3754	1252	trifunctional transcriptional regulator/proline dehydrogenase/L-glutamate gamma-semialdehyde dehydrogenase	WP_001304750.1	COG0506	E	Proline dehydrogenase
M29	DR76_RS24655	DR76_4703	1950	NZ_CP009072.1	4974206	T	A	AGT	TGT	S	C	538	180	hypothetical protein	WP_038429283.1	COG3210	U	Large exoprotein involved in heme utilization or adhesion
M29	DR76_RS24690	DR76_4711	2195	NZ_CP009072.1	4981835	G	A	CGG	TGG	R	W	49	17	transposase	WP_001305336.1	COG2963	X	Transposase and inactivated derivatives
M29	NZ_CP009072.1-intergenic476		294	NZ_CP009072.1	520565	C	T
M29	NZ_CP009072.1-intergenic650		781	NZ_CP009072.1	706861	G	A
M29	NZ_CP009072.1-intergenic1422		769	NZ_CP009072.1	1477522	C	T
M29	NZ_CP009072.1-intergenic1594		1806	NZ_CP009072.1	1653785	G	A
M29	NZ_CP009072.1-intergenic2426		106	NZ_CP009072.1	2510865	C	T
M29	NZ_CP009072.1-intergenic2426		363	NZ_CP009072.1	2511008	A	G
M29	NZ_CP009072.1-intergenic3030		1048	NZ_CP009072.1	3147285	G	A
M29	NZ_CP009072.1-intergenic3263		1084	NZ_CP009072.1	3365226	G	A
M29	NZ_CP009072.1-intergenic3276		425	NZ_CP009072.1	3380144	G	A
M29	NZ_CP009072.1-intergenic3409		123	NZ_CP009072.1	3496704	G	A
M29	NZ_CP009072.1-intergenic3459		1181	NZ_CP009072.1	3546043	G	A
M29	NZ_CP009072.1-intergenic4795		1577	NZ_CP009072.1	4851685	C	T
M29	NZ_CP009073.1-intergenic46		2787	NZ_CP009073.1	31747	G	A
M29	NZ_CP009074.1-intergenic14		2504	NZ_CP009074.1	16046	G	A
M30	DR76_RS00135	DR76_26	914	NZ_CP009072.1	33056	G	A	ATG	ATA	M	I	330	110	hypothetical protein	WP_001296231.1	COG4808	S	Uncharacterized lipoprotein YehR
M30	DR76_RS00955	DR76_181	2050	NZ_CP009072.1	200868	C	T	GCA	GTA	A	V	314	105	4-amino-4-deoxy-L-arabinose-phospho-UDP flippase	WP_000523864.1	COG2076	V	Multidrug transporter EmrE and related cation transporters
M30	DR76_RS01090	DR76_208	2207	NZ_CP009072.1	229844	G	A	CCA	TCA	P	S	583	195	transcriptional regulator	WP_000622292.1	COG0583	K	DNA-binding transcriptional regulator
M30	DR76_RS01205	DR76_231	2183	NZ_CP009072.1	252370	G	A	GCG	GTG	A	V	677	226	amidophosphoribosyltransferase	WP_000334221.1	COG0034	F	Glutamine phosphoribosylpyrophosphate amidotransferase
M30	DR76_RS01395	DR76_268	1367	NZ_CP009072.1	297601	G	A	GCT	GTT	A	V	92	31	LuxR family transcriptional regulator	WP_000243056.1	COG2197	TK	DNA-binding response regulator
M30	DR76_RS01445	DR76_278	1990	NZ_CP009072.1	312243	G	A	CAT	TAT	H	Y	595	199	CoA:oxalate CoA-transferase	WP_001296273.1	COG1804	I	Crotonobetainyl-CoA:carnitine CoA-transferase CaiB and related acyl-CoA transferases
M30	DR76_RS01445	DR76_278	2135	NZ_CP009072.1	312351	G	A	CCG	TCG	P	S	487	163	CoA:oxalate CoA-transferase	WP_001296273.1	COG1804	I	Crotonobetainyl-CoA:carnitine CoA-transferase CaiB and related acyl-CoA transferases
M30	DR76_RS01970	DR76_379	1695	NZ_CP009072.1	415978	G	A	GGG	AGG	G	R	157	53	arsenate reductase (glutaredoxin)	WP_000166454.1	COG1393	P	Arsenate reductase and related proteins
M30	DR76_RS03640	DR76_702	2172	NZ_CP009072.1	781120	C	T	GTG	ATG	V	M	1303	435	acetolactate synthase 2 catalytic subunit	WP_001012593.1	COG0028	EH	Acetolactate synthase large subunit or other thiamine pyrophosphate-requiring enzyme
M30	DR76_RS10545	DR76_2029	2247	NZ_CP009072.1	2169249	G	A	CCG	TCG	P	S	247	83	phosphomethylpyrimidine synthase	WP_001305321.1	COG0422	H	Thiamine biosynthesis protein ThiC
M30	DR76_RS14760	DR76_2839	2113	NZ_CP009072.1	3051508	C	T	GGC	AGC	G	S	7369	2457	polyketide synthase	WP_000369530.1	COG0236	IQ	Acyl carrier protein
M30	DR76_RS16430	DR76_3151	2008	NZ_CP009072.1	3368750	C	T	CTC	TTC	L	F	2095	699	FAD-binding oxidoreductase	WP_000612982.1	COG0247	C	Fe-S oxidoreductase
M30	DR76_RS17750	DR76_3399	2097	NZ_CP009072.1	3624457	T	C	AAG	GAG	K	E	397	133	hypothetical protein	WP_000550679.1	COG3391	R	DNA-binding beta-propeller fold protein YncE
M30	DR76_RS18175	DR76_3477	1850	NZ_CP009072.1	3714949	C	T	CGA	CAA	R	Q	425	142	ABC transporter ATP-binding protein	WP_000057992.1	COG3842	E	ABC-type Fe3+/spermidine/putrescine transport systems
M30	DR76_RS27400		1857	NZ_CP009072.1	3857866	G	A	CTT	TTT	L	F	148	50	hypothetical protein	WP_001308594.1	-1	na	na
M30	DR76_RS19955	DR76_3803	1790	NZ_CP009072.1	4003603	G	A	TGG	TAG	W	*	566	189	membrane protein	WP_000723290.1	COG1512	S	Uncharacterized membrane protein YgcG
M30	DR76_RS20075	DR76_3827	2025	NZ_CP009072.1	4029390	G	A	ACC	ATC	T	I	818	273	cell division protein YceG	WP_000756838.1	COG1559	D	Cell division protein YceG
M30	DR76_RS20795	DR76_3969	937	NZ_CP009072.1	4159244	G	A	ACG	ATG	T	M	2165	722	hemagglutinin	WP_038429265.1	COG3210	U	Large exoprotein involved in heme utilization or adhesion
M30	DR76_RS21455	DR76_4093	1983	NZ_CP009072.1	4298593	G	A	GCT	GTT	A	V	317	106	tRNA uridine 5-oxyacetic acid(34) methyltransferase CmoM	WP_001304765.1	COG2227	H	2-polyprenyl-3-methyl-5-hydroxy-6-metoxy-1
M30	DR76_RS22255	DR76_4248	2072	NZ_CP009072.1	4472526	G	A	CAG	TAG	Q	*	730	244	molybdate ABC transporter substrate-binding protein	WP_000113014.1	COG0725	P	ABC-type molybdate transport system
M30	DR76_RS22685	DR76_4327	2392	NZ_CP009072.1	4549771	G	A	GTA	ATA	V	I	493	165	hypothetical protein	WP_000177663.1	COG1055	P	Na+/H+ antiporter NhaD or related arsenite permease
M30	DR76_RS22840	DR76_4358	2454	NZ_CP009072.1	4579755	G	A	GTG	ATG	V	M	382	128	adenosylcobalamin/alpha-ribazole phosphatase	WP_001443195.1	COG0406	G	Broad specificity phosphatase PhoE
M30	DR76_RS23275	DR76_4438	2077	NZ_CP009072.1	4666465	G	A	GCG	ACG	A	T	193	65	UDP-2%2C3-diacylglucosamine hydrolase	WP_000212234.1	COG2908	M	UDP-2
M30	DR76_RS23320	DR76_4447	2080	NZ_CP009072.1	4676249	G	A	GAA	AAA	E	K	973	325	allantoate amidohydrolase	WP_001298347.1	COG0624	E	Acetylornithine deacetylase/Succinyl-diaminopimelate desuccinylase or related deacylase
M30	DR76_RS23410	DR76_4465	2130	NZ_CP009072.1	4696047	G	A	TCA	TTA	S	L	680	227	iron export permease FetB	WP_001295323.1	COG0390	P	ABC-type iron transport system FetAB
M30	DR76_RS24655	DR76_4703	2507	NZ_CP009072.1	4974206	T	A	AGT	TGT	S	C	538	180	hypothetical protein	WP_038429283.1	COG3210	U	Large exoprotein involved in heme utilization or adhesion
M30	DR76_RS25315	DR76_4828	1999	NZ_CP009072.1	5116491	G	A	GCA	GTA	A	V	491	164	DUF4034 domain-containing protein	WP_000434216.1	COG0790	T	TPR repeat
M30	NZ_CP009072.1-intergenic88		554	NZ_CP009072.1	98622	C	T
M30	NZ_CP009072.1-intergenic1028		1760	NZ_CP009072.1	1101689	C	T
M30	NZ_CP009072.1-intergenic2311		156.97	NZ_CP009072.1	2390209	GA	G
M30	NZ_CP009072.1-intergenic2426		30.01	NZ_CP009072.1	2510865	C	T
M30	NZ_CP009072.1-intergenic2426		378	NZ_CP009072.1	2511008	A	G
M30	NZ_CP009072.1-intergenic2845		24.02	NZ_CP009072.1	2936713	C	A
M30	NZ_CP009072.1-intergenic2870		467	NZ_CP009072.1	2958879	C	T
M30	NZ_CP009072.1-intergenic3075		1581	NZ_CP009072.1	3189354	C	T
M30	NZ_CP009072.1-intergenic4795		1579	NZ_CP009072.1	4851685	C	T
M30	NZ_CP009072.1-intergenic4964		13.22	NZ_CP009072.1	5030300	G	A
M30	NZ_CP009072.1-intergenic5039		467	NZ_CP009072.1	5121751	G	A
M31	DR76_RS00260	DR76_51	2642	NZ_CP009072.1	57107	G	A	GAG	AAG	E	K	352	118	NAD-dependent dihydropyrimidine dehydrogenase subunit PreA	WP_000956067.1	COG0167	F	Dihydroorotate dehydrogenase
M31	DR76_RS01980	DR76_381	1677	NZ_CP009072.1	418016	G	A	GCC	GTC	A	V	389	130	uracil/xanthine transporter	WP_000198327.1	COG2233	F	Xanthine/uracil permease
M31	DR76_RS02005	DR76_386	1796	NZ_CP009072.1	423608	G	A	GTC	ATC	V	I	250	84	exopolyphosphatase	WP_001121348.1	COG0248	FTP	Exopolyphosphatase/pppGpp-phosphohydrolase
M31	DR76_RS03120	DR76_602	2545	NZ_CP009072.1	675527	C	T	GCG	ACG	A	T	346	116	YigZ family protein	WP_001295262.1	COG1739	R	Putative translation regulator
M31	DR76_RS03135	DR76_605	2259	NZ_CP009072.1	680301	C	T	ACA	ATA	T	I	710	237	acetyl-CoA C-acyltransferase FadA	WP_000438745.1	COG0183	I	Acetyl-CoA acetyltransferase
M31	DR76_RS03360	DR76_649	2606	NZ_CP009072.1	724431	C	T	GGG	AGG	G	R	307	103	phospholipase A	WP_001259692.1	COG2829	M	Outer membrane phospholipase A
M31	DR76_RS05610	DR76_1080	2409	NZ_CP009072.1	1197452	G	A	GTC	ATC	V	I	631	211	rhomboid family intramembrane serine protease GlpG	WP_000928723.1	COG0705	O	Membrane associated serine protease
M31	DR76_RS05980	DR76_1152	2011	NZ_CP009072.1	1275702	G	A	CCG	TCG	P	S	169	57	protein SlyX	WP_001153615.1	COG2900	S	Uncharacterized coiled-coil protein SlyX (sensitive to lysis X)
M31	DR76_RS07920	DR76_1528	2618	NZ_CP009072.1	1645768	G	A	ATG	ATA	M	I	1089	363	glycolate oxidase iron-sulfur subunit	WP_001194816.1	COG0247	C	Fe-S oxidoreductase
M31	DR76_RS07965	DR76_1537	2468	NZ_CP009072.1	1655773	G	A	GCG	ACG	A	T	328	110	ABC transporter permease	WP_077393321.1	COG1682	GM	ABC-type polysaccharide/polyol phosphate export permease
M31	DR76_RS08150	DR76_1576	1288	NZ_CP009072.1	1692864	G	A	ACG	ATG	T	M	1556	519	autotransporter domain-containing protein	WP_000820369.1	COG3468	MU	Type V secretory pathway
M31	DR76_RS08315	DR76_1603	2985	NZ_CP009072.1	1729794	C	T	GCA	GTA	A	V	3842	1281	autotransporter	WP_001209632.1	COG3468	MU	Type V secretory pathway
M31	DR76_RS08650	DR76_1657	2213	NZ_CP009072.1	1780541	G	A	CGC	CAC	R	H	1739	580	ornithine decarboxylase	WP_000839820.1	COG1982	E	Arginine/lysine/ornithine decarboxylase
M31	DR76_RS09100	DR76_1743	2373	NZ_CP009072.1	1868601	G	A	CAC	TAC	H	Y	2185	729	putative selenate reductase subunit YgfK	WP_000502378.1	COG0493	ER	NADPH-dependent glutamate synthase beta chain or related oxidoreductase
M31	DR76_RS09195	DR76_1762	2722	NZ_CP009072.1	1893253	G	A	GTG	ATG	V	M	361	121	sugar porter family MFS transporter	WP_000256426.1	COG2814	G	Predicted arabinose efflux permease
M31	DR76_RS09215	DR76_1766	2150	NZ_CP009072.1	1898469	G	A	ACC	ATC	T	I	8	3	HTH-type transcriptional regulator GalR	WP_000201041.1	COG1609	K	DNA-binding transcriptional regulator
M31	DR76_RS09515	DR76_1825	2899	NZ_CP009072.1	1967931	C	T	GCC	GTC	A	V	389	130	23S rRNA (cytidine(2498)-2'-O)-methyltransferase RlmM	WP_001045530.1	COG2933	J	23S rRNA C2498 (ribose-2'-O)-methylase RlmM
M31	DR76_RS09520	DR76_1826	2398	NZ_CP009072.1	1968901	C	T	TGT	TAT	C	Y	518	173	transcriptional regulator	WP_001305284.1	COG1349	KG	DNA-binding transcriptional regulator of sugar metabolism
M31	DR76_RS09705	DR76_1861	2287	NZ_CP009072.1	2013737	C	T	CCC	CTC	P	L	431	144	electron transfer flavoprotein subunit beta/FixA family protein	WP_001305277.1	COG2086	C	Electron transfer flavoprotein
M31	DR76_RS10605	DR76_2042	2295	NZ_CP009072.1	2179911	C	T	GCA	ACA	A	T	991	331	bifunctional phosphoribosylaminoimidazolecarboxamide formyltransferase/inosine monophosphate cyclohydrolase	WP_001187531.1	COG0138	F	AICAR transformylase/IMP cyclohydrolase PurH
M31	DR76_RS11250	DR76_2169	2880	NZ_CP009072.1	2322283	C	T	GAC	AAC	D	N	190	64	phosphonate C-P lyase system protein PhnG	WP_000542780.1	COG3624	P	Alpha-D-ribose 1-methylphosphonate 5-triphosphate synthase subunit PhnG
M31	DR76_RS11285	DR76_2176	2661	NZ_CP009072.1	2327722	C	T	CCA	TCA	P	S	316	106	clamp-binding protein CrfC	WP_000288549.1	COG0699	L	Replication fork clamp-binding protein CrfC (dynamin-like GTPase family)
M31	DR76_RS11590	DR76_2235	2581	NZ_CP009072.1	2392788	C	T	GCA	GTA	A	V	1067	356	bifunctional ADP-dependent NAD(P)H-hydrate dehydratase/NAD(P)H-hydrate epimerase	WP_000129526.1	COG0062	F	NAD(P)H-hydrate repair enzyme Nnr
M31	DR76_RS11820	DR76_2282	2135	NZ_CP009072.1	2434165	G	A	GTC	ATC	V	I	109	37	TetR/AcrR family transcriptional regulator	WP_001298021.1	COG1309	K	DNA-binding transcriptional regulator
M31	DR76_RS12605	DR76_2432	2608	NZ_CP009072.1	2591838	C	T	GGC	GAC	G	D	842	281	gluconate transporter	WP_000558251.1	COG2610	GR	H+/gluconate symporter or related permease
M31	DR76_RS13250	DR76_2548	2058	NZ_CP009072.1	2713507	G	A	CTT	TTT	L	F	841	281	crotonobetaine/carnitine-CoA ligase	WP_001443163.1	COG0318	IQ	Acyl-CoA synthetase (AMP-forming)/AMP-acid ligase II
M31	DR76_RS13345	DR76_2567	3020	NZ_CP009072.1	2732999	C	T	GCA	ACA	A	T	1168	390	LPS-assembly protein LptD	WP_000746170.1	COG1452	M	LPS assembly outer membrane protein LptD (organic solvent tolerance protein OstA)
M31	DR76_RS13435	DR76_2586	2149	NZ_CP009072.1	2756268	C	T	TGG	TGA	W	*	870	290	3-isopropylmalate dehydratase large subunit	WP_001140652.1	COG0065	E	Homoaconitase/3-isopropylmalate dehydratase large subunit
M31	DR76_RS13445	DR76_2588	2787	NZ_CP009072.1	2758301	C	T	CGT	CAT	R	H	1502	501	2-isopropylmalate synthase	WP_000082846.1	COG0119	E	Isopropylmalate/homocitrate/citramalate synthases
M31	DR76_RS14030	DR76_2700	2751	NZ_CP009072.1	2888977	G	A	GGC	AGC	G	S	3391	1131	DNA polymerase III subunit alpha	WP_001294736.1	COG0587	L	DNA polymerase III
M31	DR76_RS14040	DR76_2702	2312	NZ_CP009072.1	2891906	G	A	GCG	ACG	A	T	1768	590	lysine decarboxylase CadA	WP_001021003.1	COG1982	E	Arginine/lysine/ornithine decarboxylase
M31	DR76_RS14325	DR76_2761	822	NZ_CP009072.1	2932333	C	T	GCC	ACC	A	T	1057	353	phospholipase	WP_000102646.1	COG1752	R	Predicted acylesterase/phospholipase RssA
M31	DR76_RS14335	DR76_2764	961	NZ_CP009072.1	2935212	C	T	GGG	GAG	G	E	1475	492	hypothetical protein	WP_000544741.1	COG0699	L	Replication fork clamp-binding protein CrfC (dynamin-like GTPase family)
M31	DR76_RS15870	DR76_3045	2018	NZ_CP009072.1	3256958	G	A	GCT	ACT	A	T	241	81	DUF333 domain-containing protein	WP_000691930.1	COG3042	R	Putative hemolysin
M31	DR76_RS15960	DR76_3062	2224	NZ_CP009072.1	3274661	G	A	GGA	GAA	G	E	638	213	MFS transporter	WP_000435290.1	COG2271	G	Sugar phosphate permease
M31	DR76_RS15990	DR76_3068	1857	NZ_CP009072.1	3281508	C	T	CAT	TAT	H	Y	1234	412	MFS transporter	WP_001357805.1	COG0477	GEPR	MFS family permease
M31	DR76_RS16080	DR76_3084	2222	NZ_CP009072.1	3299888	C	T	TGG	TGA	W	*	540	180	thiamine ABC transporter permease	WP_000224927.1	COG4135	R	ABC-type uncharacterized transport system YnjBCD
M31	DR76_RS16200	DR76_3107	2082	NZ_CP009072.1	3322104	C	T	GTG	ATG	V	M	1465	489	catalase HPII	WP_000077879.1	COG0753	P	Catalase
M31	DR76_RS16260	DR76_3119	2182	NZ_CP009072.1	3333548	G	A	GCA	ACA	A	T	604	202	threonine--tRNA ligase	WP_001144202.1	COG0441	J	Threonyl-tRNA synthetase
M31	DR76_RS16315	DR76_3129	1668	NZ_CP009072.1	3343233	G	A	GCG	ACG	A	T	451	151	endopeptidase	WP_001209785.1	COG0791	M	Cell wall-associated hydrolase
M31	DR76_RS16355	DR76_3136	1298	NZ_CP009072.1	3352345	G	A	CAT	TAT	H	Y	139	47	cyclohexanecarboxylate-CoA ligase	WP_001546207.1	COG0318	IQ	Acyl-CoA synthetase (AMP-forming)/AMP-acid ligase II
M31	DR76_RS16395	DR76_3144	1971	NZ_CP009072.1	3359394	G	A	GCG	GTG	A	V	533	178	acetate CoA-transferase YdiF	WP_000805707.1	COG4670	I	Acyl CoA:acetate/3-ketoacid CoA transferase
M31	DR76_RS16555	DR76_3176	2125	NZ_CP009072.1	3392129	G	A	GCA	ACA	A	T	28	10	riboflavin synthase	WP_000493948.1	COG0307	H	Riboflavin synthase alpha chain
M31	DR76_RS16700	DR76_3204	1833	NZ_CP009072.1	3416750	C	T	GCG	ACG	A	T	1435	479	dipeptide and tripeptide permease A	WP_000100937.1	COG3104	E	Dipeptide/tripeptide permease
M31	DR76_RS16865	DR76_3235	2320	NZ_CP009072.1	3453226	C	T	CAT	TAT	H	Y	439	147	NAD(P)(+) transhydrogenase (Re/Si-specific) subunit alpha	WP_001298661.1	COG3288	C	NAD/NADP transhydrogenase alpha subunit
M31	DR76_RS17230	DR76_3304	21.04	NZ_CP009072.1	3513867	T	A	TAC	AAC	Y	N	634	212	host specificity protein J	WP_001546198.1	COG4733	X	Phage-related protein
M31	DR76_RS17630	DR76_3378	1943	NZ_CP009072.1	3602191	G	A	GGC	GAC	G	D	2729	910	nitrate reductase subunit alpha	WP_001304379.1	COG5013	CP	Nitrate reductase alpha subunit
M31	DR76_RS17660	DR76_3384	1566	NZ_CP009072.1	3608517	C	T	CCG	TCG	P	S	313	105	flavin reductase family protein	WP_000077285.1	COG1853	C	NADH-FMN oxidoreductase RutF
M31	DR76_RS17725	DR76_3395	1575	NZ_CP009072.1	3619167	C	T	GGT	AGT	G	S	1285	429	type VI secretion system tip protein VgrG	WP_038429245.1	COG3501	UXR	Uncharacterized conserved protein
M31	DR76_RS27350		1671	NZ_CP009072.1	3647558	C	T	GCT	GTT	A	V	53	18	hypothetical protein	WP_001327304.1	-1	na	na
M31	DR76_RS19520	DR76_3725	1950	NZ_CP009072.1	3942793	C	T	CCT	TCT	P	S	31	11	adenylosuccinate lyase	WP_000423742.1	COG0015	F	Adenylosuccinate lyase
M31	DR76_RS20075	DR76_3827	1453.97	NZ_CP009072.1	4029342	G	GC	na	na	na	na	866	289	cell division protein YceG	WP_000756838.1	COG1559	D	Cell division protein YceG
M31	DR76_RS20315	DR76_3873	2463	NZ_CP009072.1	4071280	G	A	CCG	TCG	P	S	2173	725	glucan biosynthesis protein H	WP_001304473.1	COG2943	MG	Membrane glycosyltransferase
M31	DR76_RS20985	DR76_4005	1639	NZ_CP009072.1	4196531	G	A	GCG	GTG	A	V	821	274	GGDEF domain-containing protein	WP_000409832.1	COG3706	TK	Two-component response regulator
M31	DR76_RS21440	DR76_4090	2154	NZ_CP009072.1	4292538	G	A	CGT	TGT	R	C	3583	1195	chromosome partition protein MukB	WP_000572716.1	COG3096	D	Chromosome condensin MukBEF
M31	DR76_RS21570	DR76_4116	2761	NZ_CP009072.1	4325372	G	A	CCG	CTG	P	L	437	146	dimethylsulfoxide reductase%2C chain B	WP_000213094.1	COG0437	C	Fe-S-cluster-containing dehydrogenase component
M31	DR76_RS21860	DR76_4172	1863	NZ_CP009072.1	4387328	C	T	GGG	GAG	G	E	974	325	D-alanyl-D-alanine carboxypeptidase	WP_000195961.1	COG1686	M	D-alanyl-D-alanine carboxypeptidase
M31	DR76_RS21905	DR76_4181	2097	NZ_CP009072.1	4399436	C	T	GGG	AGG	G	R	181	61	glutathione-binding protein GsiB	WP_000090180.1	COG0747	E	ABC-type transport system
M31	DR76_RS22085	DR76_4215	1862	NZ_CP009072.1	4437778	G	A	GCC	ACC	A	T	451	151	secretion protein HlyD	WP_000976405.1	COG0845	MV	Multidrug efflux pump subunit AcrA (membrane-fusion protein)
M31	DR76_RS22370	DR76_4269	2776	NZ_CP009072.1	4487524	G	A	CAA	TAA	Q	*	130	44	cell division protein CpoB	WP_000097574.1	COG1729	R	Periplasmic TolA-binding protein (function unknown)
M31	DR76_RS22465	DR76_4287	2230	NZ_CP009072.1	4507661	G	A	GCA	GTA	A	V	29	10	succinate dehydrogenase flavoprotein subunit	WP_000775540.1	COG1053	C	Succinate dehydrogenase/fumarate reductase
M31	DR76_RS24180	DR76_4615	2653	NZ_CP009072.1	4858377	C	T	GCC	ACC	A	T	775	259	carbamate kinase	WP_000661611.1	COG0549	E	Carbamate kinase
M31	DR76_RS24655	DR76_4703	2490	NZ_CP009072.1	4974206	T	A	AGT	TGT	S	C	538	180	hypothetical protein	WP_038429283.1	COG3210	U	Large exoprotein involved in heme utilization or adhesion
M31	DR76_RS24700	DR76_4713	2739	NZ_CP009072.1	4984607	C	T	GCA	ACA	A	T	103	35	L-fucose:H+ symporter permease	WP_000998353.1	COG0738	G	Fucose permease
M31	DR76_RS25115	DR76_4787	896	NZ_CP009072.1	5061199	C	T	GGA	GAA	G	E	1115	372	O6 family O-antigen flippase	WP_001297889.1	COG2244	M	Membrane protein involved in the export of O-antigen and teichoic acid
M31	DR76_RS25740	DR76_4910	3487	NZ_CP009073.1	46099	C	T	CAG	TAG	Q	*	220	74	hypothetical protein	WP_000609135.1	-1	na	na
M31	NZ_CP009072.1-intergenic369		1967	NZ_CP009072.1	397734	C	T
M31	NZ_CP009072.1-intergenic603		2758	NZ_CP009072.1	657858	C	T
M31	NZ_CP009072.1-intergenic1664		2445	NZ_CP009072.1	1733961	C	T
M31	NZ_CP009072.1-intergenic1673		2172	NZ_CP009072.1	1739898	C	T
M31	NZ_CP009072.1-intergenic1697		2906	NZ_CP009072.1	1757367	C	T
M31	NZ_CP009072.1-intergenic2224		2546	NZ_CP009072.1	2305013	C	T
M31	NZ_CP009072.1-intergenic2232		1693	NZ_CP009072.1	2314106	C	T
M31	NZ_CP009072.1-intergenic2426		131	NZ_CP009072.1	2510865	C	T
M31	NZ_CP009072.1-intergenic2426		151	NZ_CP009072.1	2511008	A	G
M31	NZ_CP009072.1-intergenic2613		1917	NZ_CP009072.1	2694585	T	C
M31	NZ_CP009072.1-intergenic3230		1712	NZ_CP009072.1	3332379	G	A
M31	NZ_CP009072.1-intergenic3626		1516	NZ_CP009072.1	3728143	C	T
M31	NZ_CP009072.1-intergenic3915		1999	NZ_CP009072.1	3981998	C	T
M31	NZ_CP009072.1-intergenic4115		2171	NZ_CP009072.1	4154471	G	A
M31	NZ_CP009072.1-intergenic4558		1670	NZ_CP009072.1	4603592	C	T
M31	NZ_CP009072.1-intergenic4795		2288	NZ_CP009072.1	4851685	C	T
M32	DR76_RS00760	DR76_142	1603	NZ_CP009072.1	148894	C	T	CCC	CTC	P	L	719	240	two-component system sensor histidine kinase AtoS	WP_001443081.1	COG3852	T	Signal transduction histidine kinase
M32	DR76_RS02530	DR76_488	2367	NZ_CP009072.1	551779	C	T	AGC	AAC	S	N	608	203	N-acetyl-gamma-glutamyl-phosphate reductase	WP_000935379.1	COG0002	E	N-acetyl-gamma-glutamylphosphate reductase
M32	DR76_RS02775	DR76_535	1696	NZ_CP009072.1	607956	C	T	GCG	ACG	A	T	34	12	cation-efflux pump FieF	WP_001076748.1	COG0053	P	Divalent metal cation (Fe/Co/Zn/Cd) transporter
M32	DR76_RS03960	DR76_764	2980	NZ_CP009072.1	848808	C	T	ACG	ATG	T	M	257	86	chromosomal replication initiator protein DnaA	WP_000059109.1	COG0593	L	Chromosomal replication initiation ATPase DnaA
M32	DR76_RS04365	DR76_837	2998	NZ_CP009072.1	926688	G	A	CAT	TAT	H	Y	1999	667	DNA helicase RecG	WP_000678402.1	COG1200	L	RecG-like helicase
M32	DR76_RS04375	DR76_839	2653	NZ_CP009072.1	930995	G	A	CCG	TCG	P	S	502	168	bifunctional GTP diphosphokinase/guanosine-3'%2C5'-bis(diphosphate) 3'-diphosphatase	WP_000280473.1	COG0317	TK	(p)ppGpp synthase/hydrolase
M32	DR76_RS04845	DR76_933	2533	NZ_CP009072.1	1029758	C	T	CAT	TAT	H	Y	292	98	molybdopterin guanine dinucleotide-containing S/N-oxide reductase	WP_000013964.1	COG0243	C	Anaerobic selenocysteine-containing dehydrogenase
M32	DR76_RS05750	DR76_1107	3732	NZ_CP009072.1	1232082	C	T	GGC	GAC	G	D	296	99	intracellular growth attenuator protein IgaA	WP_000104576.1	COG0111	HR	Phosphoglycerate dehydrogenase or related dehydrogenase
M32	DR76_RS07275	DR76_1405	1875	NZ_CP009072.1	1511520	C	T	GAG	AAG	E	K	1222	408	NADPH-dependent 2%2C4-dienoyl-CoA reductase	WP_000121468.1	COG0446	I	NADPH-dependent 2
M32	DR76_RS07290	DR76_1408	2167	NZ_CP009072.1	1517731	C	T	GGC	GAC	G	D	242	81	amino acid permease	WP_001285446.1	COG0531	E	Amino acid transporter
M32	DR76_RS07425	DR76_1434	2273	NZ_CP009072.1	1545647	C	A	CAG	AAG	Q	K	667	223	inorganic triphosphatase	WP_000046300.1	COG3025	P	Inorganic triphosphatase YgiF
M32	DR76_RS11120	DR76_2143	2209	NZ_CP009072.1	2295384	G	A	CTC	TTC	L	F	688	230	ABC transporter permease	WP_001296651.1	COG0601	EP	ABC-type dipeptide/oligopeptide/nickel transport system
M32	DR76_RS11880	DR76_2293	2507	NZ_CP009072.1	2445784	C	T	AGC	AAC	S	N	821	274	HlyC/CorC family transporter	WP_000935036.1	COG1253	R	Hemolysin or related protein
M32	DR76_RS12165	DR76_2346	2380	NZ_CP009072.1	2509942	G	A	TCA	TTA	S	L	764	255	IS30 family transposase	WP_001254876.1	COG2826	X	Transposase and inactivated derivatives
M32	DR76_RS12230	DR76_2359	2136	NZ_CP009072.1	2522513	G	A	GCG	ACG	A	T	850	284	hypothetical protein	WP_000339850.1	COG4222	S	Uncharacterized conserved protein
M32	DR76_RS12415	DR76_2397	2059	NZ_CP009072.1	2557728	G	A	TGG	TAG	W	*	788	263	multidrug DMT transporter permease	WP_000471145.1	COG4975	G	Glucose uptake protein GlcU
M32	DR76_RS12440	DR76_2401	2101	NZ_CP009072.1	2563417	G	A	TCC	TTC	S	F	242	81	dihydrodipicolinate synthase family protein	WP_000714563.1	COG0329	EM	Dihydrodipicolinate synthase/N-acetylneuraminate lyase
M32	DR76_RS12935	DR76_2493	2638	NZ_CP009072.1	2652887	G	A	GCC	ACC	A	T	655	219	thymidine phosphorylase	WP_000477811.1	COG0213	F	Thymidine phosphorylase
M32	DR76_RS13140	DR76_2530	2375	NZ_CP009072.1	2692361	G	A	GAC	AAC	D	N	781	261	arylsulfatase	WP_001443162.1	COG3119	P	Arylsulfatase A or related enzyme
M32	DR76_RS13365	DR76_2571	2554	NZ_CP009072.1	2741096	G	A	CGG	TGG	R	W	352	118	DNA polymerase II	WP_000035632.1	COG0417	L	DNA polymerase elongation subunit (family B)
M32	DR76_RS13695	DR76_2632	2116	NZ_CP009072.1	2809787	G	A	GAA	AAA	E	K	517	173	dihydrolipoyl dehydrogenase	WP_000102485.1	COG1249	C	Pyruvate/2-oxoglutarate dehydrogenase complex
M32	DR76_RS13710	DR76_2635	2488	NZ_CP009072.1	2816149	G	A	GGC	GAC	G	D	305	102	UPF0231 family protein	WP_000384304.1	COG3112	S	Uncharacterized protein YacL
M32	DR76_RS13750	DR76_2643	2240	NZ_CP009072.1	2824539	G	A	CGC	CAC	R	H	428	143	multidrug ABC transporter ATP-binding protein	WP_000150638.1	COG1131	V	ABC-type multidrug transport system
M32	DR76_RS13910	DR76_2675	2323	NZ_CP009072.1	2859831	G	A	GCC	GTC	A	V	110	37	cobalamin-binding protein	WP_001304480.1	COG0614	P	ABC-type Fe3+-hydroxamate transport system
M32	DR76_RS13945	DR76_2682	2548	NZ_CP009072.1	2868401	G	A	CTC	TTC	L	F	976	326	bifunctional uridylyltransferase/uridylyl-removing protein	WP_001094532.1	COG2844	OT	UTP:GlnB (protein PII) uridylyltransferase
M32	DR76_RS13970	DR76_2687	2128	NZ_CP009072.1	2873468	G	A	GGC	AGC	G	S	136	46	ribosome-recycling factor	WP_000622418.1	COG0233	J	Ribosome recycling factor
M32	DR76_RS13985	DR76_2691	2223	NZ_CP009072.1	2876496	G	A	CGC	CAC	R	H	359	120	phosphatidate cytidylyltransferase	WP_000922440.1	COG0575	I	CDP-diglyceride synthetase
M32	DR76_RS14120	DR76_2718	2200	NZ_CP009072.1	2904154	G	A	ACA	ATA	T	I	335	112	methionine import ATP-binding protein MetN	WP_000593994.1	COG1135	E	ABC-type methionine transport system
M32	DR76_RS14485	DR76_2787	381	NZ_CP009072.1	2962026	C	T	GGC	GAC	G	D	626	209	YaiO family outer membrane beta-barrel protein	WP_000589885.1	-1	na	na
M32	DR76_RS15675	DR76_3014	1552	NZ_CP009072.1	3227770	G	A	GGC	GAC	G	D	536	179	protease HtpX	WP_000984517.1	COG0501	O	Zn-dependent protease with chaperone function
M32	DR76_RS15685	DR76_3016	2241	NZ_CP009072.1	3229982	C	T	CGT	TGT	R	C	271	91	DNA-binding transcriptional regulator KdgR	WP_001262188.1	COG1414	K	DNA-binding transcriptional regulator
M32	DR76_RS15810	DR76_3036	1378	NZ_CP009072.1	3248902	G	A	GGC	GAC	G	D	359	120	tRNA (adenosine(37)-N6)-threonylcarbamoyltransferase complex dimerization subunit type 1 TsaB	WP_001220976.1	COG1214	J	tRNA A37 threonylcarbamoyladenosine modification protein TsaB
M32	DR76_RS16080	DR76_3084	1942	NZ_CP009072.1	3299416	C	T	GAA	AAA	E	K	1012	338	thiamine ABC transporter permease	WP_000224927.1	COG4135	R	ABC-type uncharacterized transport system YnjBCD
M32	DR76_RS16945	DR76_3250	1903	NZ_CP009072.1	3468860	G	A	CCG	TCG	P	S	1264	422	dimethyl sulfoxide reductase subunit A	WP_016265898.1	COG0243	C	Anaerobic selenocysteine-containing dehydrogenase
M32	DR76_RS18000	DR76_3446	1749	NZ_CP009072.1	3683188	C	T	CGT	TGT	R	C	2839	947	pyruvate:ferredoxin (flavodoxin) oxidoreductase	WP_000628258.1	COG0674	C	Pyruvate:ferredoxin oxidoreductase or related 2-oxoacid:ferredoxin oxidoreductase
M32	DR76_RS18125	DR76_3466	2197	NZ_CP009072.1	3704179	C	T	CGT	TGT	R	C	445	149	alpha/beta hydrolase	WP_001529058.1	COG1073	T	Fermentation-respiration switch protein FrsA
M32	DR76_RS18930	DR76_3621	1859	NZ_CP009072.1	3868690	C	T	GCC	ACC	A	T	973	325	DNA polymerase V subunit UmuC	WP_000457597.1	COG0389	L	Nucleotidyltransferase/DNA polymerase involved in DNA repair
M32	DR76_RS20075	DR76_3827	1870	NZ_CP009072.1	4029934	G	A	CAG	TAG	Q	*	274	92	cell division protein YceG	WP_000756838.1	COG1559	D	Cell division protein YceG
M32	DR76_RS20130	DR76_3838	2216	NZ_CP009072.1	4038734	G	A	CCG	CTG	P	L	644	215	ribosomal large subunit pseudouridine synthase C	WP_000846350.1	COG0564	J	Pseudouridylate synthase
M32	DR76_RS20585	DR76_3923	1581	NZ_CP009072.1	4121602	C	T	CGC	TGC	R	C	850	284	esterase family protein	WP_000933673.1	COG2382	P	Enterochelin esterase or related enzyme
M32	DR76_RS23020	DR76_4393	1659	NZ_CP009072.1	4612711	C	T	GAT	AAT	D	N	973	325	pyridoxal phosphate-dependent aminotransferase	WP_000183964.1	COG0436	E	Aspartate/methionine/tyrosine aminotransferase
M32	DR76_RS23020	DR76_4393	2381	NZ_CP009072.1	4613386	C	T	GCG	ACG	A	T	298	100	pyridoxal phosphate-dependent aminotransferase	WP_000183964.1	COG0436	E	Aspartate/methionine/tyrosine aminotransferase
M32	DR76_RS24295	DR76_4637	1811	NZ_CP009072.1	4882983	C	T	AGT	AAT	S	N	632	211	(Fe-S)-binding protein	WP_001102123.1	COG0247	C	Fe-S oxidoreductase
M32	DR76_RS24595	DR76_4691	2165	NZ_CP009072.1	4949416	C	T	TGG	TGA	W	*	1974	658	type I secretion system permease/ATPase	WP_000835430.1	COG2274	V	ABC-type bacteriocin/lantibiotic exporters
M32	DR76_RS24655	DR76_4703	2640	NZ_CP009072.1	4974206	T	A	AGT	TGT	S	C	538	180	hypothetical protein	WP_038429283.1	COG3210	U	Large exoprotein involved in heme utilization or adhesion
M32	DR76_RS25675	DR76_4896	3331	NZ_CP009073.1	34796	C	T	CGT	TGT	R	C	280	94	transcriptional regulator	WP_000160645.1	COG0863	L	DNA modification methylase
M32	NZ_CP009072.1-intergenic395		1726	NZ_CP009072.1	427211	G	A
M32	NZ_CP009072.1-intergenic758		2174	NZ_CP009072.1	817439	C	T
M32	NZ_CP009072.1-intergenic791		2852	NZ_CP009072.1	854691	C	T
M32	NZ_CP009072.1-intergenic999		2078	NZ_CP009072.1	1071655	G	A
M32	NZ_CP009072.1-intergenic1458		1910	NZ_CP009072.1	1512797	C	T
M32	NZ_CP009072.1-intergenic1705		2204	NZ_CP009072.1	1767789	G	A
M32	NZ_CP009072.1-intergenic1885		1006	NZ_CP009072.1	1966164	G	A
M32	NZ_CP009072.1-intergenic2088		2358	NZ_CP009072.1	2155398	G	A
M32	NZ_CP009072.1-intergenic2422		2521	NZ_CP009072.1	2507482	G	A
M32	NZ_CP009072.1-intergenic2426		44	NZ_CP009072.1	2510865	C	T
M32	NZ_CP009072.1-intergenic2426		220	NZ_CP009072.1	2511008	A	G
M32	NZ_CP009072.1-intergenic2576		722.97	NZ_CP009072.1	2655712	A	AT
M32	NZ_CP009072.1-intergenic2830		2328	NZ_CP009072.1	2925207	G	A
M32	NZ_CP009072.1-intergenic2851		1663	NZ_CP009072.1	2943396	G	A
M32	NZ_CP009072.1-intergenic3123		1558	NZ_CP009072.1	3232743	G	A
M32	NZ_CP009072.1-intergenic3289		1740	NZ_CP009072.1	3392000	C	T
M32	NZ_CP009072.1-intergenic3412		1711	NZ_CP009072.1	3497960	G	A
M32	NZ_CP009072.1-intergenic4145		32.01	NZ_CP009072.1	4182269	G	A
M32	NZ_CP009072.1-intergenic4791		2122	NZ_CP009072.1	4845568	C	T
M32	NZ_CP009072.1-intergenic4795		2015	NZ_CP009072.1	4851685	C	T
M33	DR76_RS00010	DR76_2	1979	NZ_CP009072.1	1831	G	A	GGA	GAA	G	E	557	186	ADP-ribosylglycohydrolase family protein	WP_000846208.1	COG1397	O	ADP-ribosylglycohydrolase
M33	DR76_RS00215	DR76_43	2320	NZ_CP009072.1	48842	G	A	GCC	GTC	A	V	1391	464	multidrug resistance outer membrane protein MdtQ	WP_001078152.1	COG1538	M	Outer membrane protein TolC
M33	DR76_RS00705	DR76_132	1533	NZ_CP009072.1	132846	G	A	GAT	AAT	D	N	154	52	ecotin	WP_000849214.1	COG4574	O	Serine protease inhibitor ecotin
M33	DR76_RS01370	DR76_263	2802	NZ_CP009072.1	286372	C	T	GGC	GAC	G	D	335	112	phospholipid-binding lipoprotein MlaA	WP_000776774.1	COG2853	M	ABC-type transporter Mla maintaining outer membrane lipid asymmetry
M33	DR76_RS01530	DR76_294	2068	NZ_CP009072.1	331782	C	T	GAC	AAC	D	N	130	44	fructose-like phosphotransferase enzyme IIB component 1	WP_000038456.1	COG1445	G	Phosphotransferase system fructose-specific component IIB
M33	DR76_RS02050	DR76_395	2408	NZ_CP009072.1	438880	G	A	CAG	TAG	Q	*	3094	1032	hypothetical protein	WP_000059885.1	-1	na	na
M33	DR76_RS02420	DR76_465	1739	NZ_CP009072.1	523793	G	A	GGG	AGG	G	R	601	201	DTW domain-containing protein	WP_001298618.1	COG3148	S	Uncharacterized conserved protein YfiP
M33	DR76_RS02465	DR76_475	2786	NZ_CP009072.1	535920	G	A	GCA	GTA	A	V	365	122	glutamate racemase	WP_001529515.1	COG0796	M	Glutamate racemase
M33	DR76_RS03015	DR76_580	2941	NZ_CP009072.1	652586	G	A	GGC	GAC	G	D	305	102	two-component system sensor histidine kinase NtrB	WP_000190574.1	COG3852	T	Signal transduction histidine kinase
M33	DR76_RS03045	DR76_586	2891	NZ_CP009072.1	661075	C	T	GTC	ATC	V	I	586	196	DNA polymerase I	WP_000249989.1	COG0258	L	5'-3' exonuclease
M33	DR76_RS03115	DR76_601	2738	NZ_CP009072.1	674616	A	G	TTT	CTT	F	L	604	202	potassium transporter	WP_000545665.1	COG0168	P	Trk-type K+ transport system
M33	DR76_RS03195	DR76_617	3215	NZ_CP009072.1	691662	G	A	GTT	ATT	V	I	604	202	IclR family transcriptional regulator	WP_001305366.1	COG1414	K	DNA-binding transcriptional regulator
M33	DR76_RS03225	DR76_623	2928	NZ_CP009072.1	696664	G	A	CGT	TGT	R	C	634	212	uridine phosphorylase	WP_000045172.1	COG2820	F	Uridine phosphorylase
M33	DR76_RS03275	DR76_633	3256	NZ_CP009072.1	706184	G	A	GGT	GAT	G	D	269	90	LysR family transcriptional regulator	WP_000470718.1	COG0583	K	DNA-binding transcriptional regulator
M33	DR76_RS03285	DR76_635	2713	NZ_CP009072.1	709864	G	A	CGG	TGG	R	W	31	11	transketolase	WP_001088087.1	COG0021	G	Transketolase
M33	DR76_RS03320	DR76_641	2147	NZ_CP009072.1	715879	G	A	CTC	TTC	L	F	796	266	5-methyltetrahydropteroyltriglutamate--homocysteine methyltransferase	WP_000153937.1	COG0620	E	Methionine synthase II (cobalamin-independent)
M33	DR76_RS03510	DR76_678	2360	NZ_CP009072.1	753341	G	A	GCG	GTG	A	V	560	187	UDP-N-acetyl-D-mannosaminuronic acid transferase	WP_001064038.1	COG1922	M	UDP-N-acetyl-D-mannosaminuronic acid transferase
M33	DR76_RS03600	DR76_694	2736	NZ_CP009072.1	772453	C	T	GAC	AAC	D	N	727	243	DNA helicase Rep	WP_001238867.1	COG0210	L	Superfamily I DNA or RNA helicase
M33	DR76_RS03640	DR76_702	3550	NZ_CP009072.1	781452	G	A	CCG	CTG	P	L	971	324	acetolactate synthase 2 catalytic subunit	WP_001012593.1	COG0028	EH	Acetolactate synthase large subunit or other thiamine pyrophosphate-requiring enzyme
M33	DR76_RS04205	DR76_805	3176	NZ_CP009072.1	894308	C	T	GGA	AGA	G	R	1147	383	ATP-binding protein	WP_001217199.1	COG3950	R	Predicted ATP-binding protein involved in virulence
M33	DR76_RS04235	DR76_812	3256	NZ_CP009072.1	899888	G	A	CGC	CAC	R	H	524	175	inovirus Gp2 family protein	WP_000772910.1	COG1595	K	DNA-directed RNA polymerase specialized sigma subunit
M33	DR76_RS04565	DR76_877	2918	NZ_CP009072.1	966744	G	A	GAC	AAC	D	N	160	54	protein-export protein SecB	WP_000003377.1	COG1952	U	Preprotein translocase subunit SecB
M33	DR76_RS04810	DR76_925	2931	NZ_CP009072.1	1024909	G	A	CGC	CAC	R	H	2042	681	glycine--tRNA ligase subunit beta	WP_001291788.1	COG0751	J	Glycyl-tRNA synthetase
M33	DR76_RS05045	DR76_969	238	NZ_CP009072.1	1079792	C	T	CCG	TCG	P	S	1219	407	glutamate decarboxylase alpha	WP_000372240.1	COG0076	E	Glutamate or tyrosine decarboxylase or a related PLP-dependent protein
M33	DR76_RS05115	DR76_984	3080	NZ_CP009072.1	1093638	C	T	GGT	AGT	G	S	238	80	heme utilization cystosolic carrier protein HutX	WP_000020034.1	COG3721	P	Putative heme iron utilization protein
M33	DR76_RS05250	DR76_1010	2725	NZ_CP009072.1	1124773	C	T	GAA	AAA	E	K	685	229	PTS galactitol transporter subunit IIC	WP_001304938.1	COG3775	G	Phosphotransferase system
M33	DR76_RS05490	DR76_1056	3114	NZ_CP009072.1	1167278	C	T	ACC	ATC	T	I	518	173	GntR family transcriptional regulator	WP_000730252.1	COG1609	K	DNA-binding transcriptional regulator
M33	DR76_RS05530	DR76_1064	2623	NZ_CP009072.1	1178115	G	A	GGC	GAC	G	D	521	174	glycogen debranching enzyme	WP_000192578.1	COG1523	G	Pullulanase/glycogen debranching enzyme
M33	DR76_RS06030	DR76_1162	2480	NZ_CP009072.1	1284972	C	T	ACC	ATC	T	I	1316	439	lysozyme	WP_000773147.1	COG3979	G	Chitodextrinase
M33	DR76_RS06040	DR76_1164	2637	NZ_CP009072.1	1287250	C	T	CAG	TAG	Q	*	457	153	bacterioferritin	WP_000675504.1	COG2193	P	Bacterioferritin (cytochrome b1)
M33	DR76_RS06105	DR76_1177	2982	NZ_CP009072.1	1298991	C	T	CGC	TGC	R	C	871	291	general secretion pathway protein GspA	WP_000107588.1	COG3267	U	Type II secretory pathway
M33	DR76_RS06450	DR76_1246	1758	NZ_CP009072.1	1348897	C	T	CCT	CTT	P	L	116	39	sugar ABC transporter	WP_001298583.1	COG1879	G	ABC-type sugar transport system
M33	DR76_RS06645	DR76_1282	2766	NZ_CP009072.1	1389061	C	T	ACT	ATT	T	I	455	152	N-acetylmannosamine-6-P epimerase	WP_000054239.1	COG3010	G	Putative N-acetylmannosamine-6-phosphate epimerase
M33	DR76_RS06765	DR76_1306	2470	NZ_CP009072.1	1413773	A	G	CAG	CGG	Q	R	353	118	phospholipid-binding protein	WP_000476478.1	COG2854	I	ABC-type transporter Mla maintaining outer membrane lipid asymmetry
M33	DR76_RS06915	DR76_1336	3130	NZ_CP009072.1	1444095	C	T	GCA	GTA	A	V	785	262	DEAD/DEAH box family ATP-dependent RNA helicase	WP_001295553.1	COG0513	L	Superfamily II DNA and RNA helicase
M33	DR76_RS07750	DR76_1495	2472	NZ_CP009072.1	1612223	C	T	CGT	TGT	R	C	313	105	biopolymer transporter ExbD	WP_001240712.1	COG0848	U	Biopolymer transport protein ExbD
M33	DR76_RS07790	DR76_1502	2777	NZ_CP009072.1	1617989	G	A	GGG	GAG	G	E	206	69	hydrogenase	WP_001081868.1	COG0437	C	Fe-S-cluster-containing dehydrogenase component
M33	DR76_RS07915	DR76_1527	1827	NZ_CP009072.1	1643989	C	T	CGC	TGC	R	C	373	125	glycolate oxidase subunit GlcE	WP_000943077.1	COG0277	C	FAD/FMN-containing dehydrogenase
M33	DR76_RS07935	DR76_1531	2807	NZ_CP009072.1	1649119	C	T	GCG	GTG	A	V	260	87	glycolate permease GlcA	WP_000259320.1	COG1620	C	L-lactate permease
M33	DR76_RS08135	DR76_1573	2345	NZ_CP009072.1	1689256	C	T	CGT	CAT	R	H	1148	383	IS66 family transposase ISEc49	WP_001546148.1	COG3316	X	Transposase (or an inactivated derivative)
M33	DR76_RS08625	DR76_1652	2328	NZ_CP009072.1	1774119	C	T	CAT	TAT	H	Y	790	264	hypothetical protein	WP_000378671.1	COG2194	M	Phosphoethanolamine transferase for periplasmic glucans (OPG)
M33	DR76_RS08725	DR76_1671	1673	NZ_CP009072.1	1792652	C	T	AGC	AAC	S	N	122	41	YggS family pyridoxal phosphate enzyme	WP_000997795.1	COG0325	R	Uncharacterized pyridoxal phosphate-containing protein
M33	DR76_RS08755	DR76_1677	2184	NZ_CP009072.1	1797463	C	T	GGC	AGC	G	S	52	18	deoxyribonuclease I	WP_001327408.1	COG2356	L	Endonuclease I
M33	DR76_RS08950	DR76_1714	2359	NZ_CP009072.1	1833511	C	T	ACG	ATG	T	M	485	162	Xaa-Pro aminopeptidase	WP_001280386.1	COG0006	E	Xaa-Pro aminopeptidase
M33	DR76_RS09025	DR76_1729	2544	NZ_CP009072.1	1849095	C	T	CCG	CTG	P	L	356	119	single-stranded-DNA-specific exonuclease RecJ	WP_000813189.1	COG0608	L	Single-stranded DNA-specific exonuclease
M33	DR76_RS09075	DR76_1738	2191	NZ_CP009072.1	1860032	G	A	CAA	TAA	Q	*	1048	350	guanine deaminase	WP_001305298.1	COG0402	FR	Cytosine/adenosine deaminase or related metal-dependent hydrolase
M33	DR76_RS09095	DR76_1742	2330	NZ_CP009072.1	1866380	C	T	TGG	TGA	W	*	1305	435	chlorohydrolase/aminohydrolase	WP_000906282.1	COG0402	FR	Cytosine/adenosine deaminase or related metal-dependent hydrolase
M33	DR76_RS09195	DR76_1762	2258	NZ_CP009072.1	1894127	G	A	GGC	GAC	G	D	1235	412	sugar porter family MFS transporter	WP_000256426.1	COG2814	G	Predicted arabinose efflux permease
M33	DR76_RS09630	DR76_1847	2594	NZ_CP009072.1	1995590	C	T	CGG	TGG	R	W	409	137	GTP pyrophosphokinase	WP_000226815.1	COG0317	TK	(p)ppGpp synthase/hydrolase
M33	DR76_RS10185	DR76_1958	2072	NZ_CP009072.1	2099671	G	A	CGC	TGC	R	C	2083	695	class 1b ribonucleoside-diphosphate reductase subunit alpha	WP_000246575.1	COG0209	F	Ribonucleotide reductase alpha subunit
M33	DR76_RS10400	DR76_2000	2671	NZ_CP009072.1	2137336	C	T	GCA	GTA	A	V	842	281	ribosomal large subunit pseudouridine synthase D	WP_000079112.1	COG0564	J	Pseudouridylate synthase
M33	DR76_RS10980	DR76_2115	3368	NZ_CP009072.1	2265153	C	T	CCC	TCC	P	S	169	57	thiamine phosphate synthase	WP_000270369.1	COG0432	H	Thiamin phosphate synthase YjbQ
M33	DR76_RS12085	DR76_2331	2968	NZ_CP009072.1	2495325	G	A	CGC	CAC	R	H	668	223	LPS export ABC transporter permease LptF	WP_000584109.1	COG0795	MN	Lipopolysaccharide export LptBFGC system
M33	DR76_RS12435	DR76_2400	2110	NZ_CP009072.1	2560909	G	A	CCC	TCC	P	S	1834	612	YjhG/YagF family D-xylonate dehydratase	WP_000116325.1	COG0129	EG	Dihydroxyacid dehydratase/phosphogluconate dehydratase
M33	DR76_RS12570	DR76_2425	2585	NZ_CP009072.1	2584700	C	T	GCA	GTA	A	V	134	45	type-1 fimbrial protein subunit A	WP_000695543.1	COG3539	N	Pilin (type 1 fimbria component protein)
M33	DR76_RS12680	DR76_2445	2547	NZ_CP009072.1	2604806	C	T	GCC	ACC	A	T	136	46	hypothetical protein	WP_001317601.1	COG3204	S	Uncharacterized protein YjiK
M33	DR76_RS12800	DR76_2468	2168	NZ_CP009072.1	2632470	G	A	CGT	TGT	R	C	1255	419	phosphoglycerol transferase I	WP_001292681.1	COG1368	M	Phosphoglycerol transferase MdoB or a related enzyme of AlkP superfamily
M33	DR76_RS12880	DR76_2483	2074	NZ_CP009072.1	2642568	C	T	CCG	TCG	P	S	76	26	ribosomal-protein-alanine N-acetyltransferase RimI	WP_001092461.1	COG0456	J	Ribosomal protein S18 acetylase RimI and related acetyltransferases
M33	DR76_RS12990	DR76_2503	1466.97	NZ_CP009072.1	2664055	T	TAGCCCGGAAA	na	na	na	na	363	121	murein transglycosylase	WP_000409442.1	COG0741	M	Soluble lytic murein transglycosylase and related regulatory proteins (some contain LysM/invasin domains)
M33	DR76_RS14870	DR76_2861	1155	NZ_CP009072.1	3084584	G	A	GGT	AGT	G	S	1129	377	hypothetical protein	WP_001120270.1	COG1555	L	DNA uptake protein ComE and related DNA-binding proteins
M33	DR76_RS15115	DR76_2908	1953	NZ_CP009072.1	3125679	G	A	CAA	TAA	Q	*	1525	509	flagellar basal body M-ring protein FliF	WP_000994423.1	COG1766	NU	Flagellar biosynthesis/type III secretory pathway M-ring protein FliF/YscJ
M33	DR76_RS15195	DR76_2922	1912	NZ_CP009072.1	3139060	G	A	GCG	ACG	A	T	145	49	flagellin FliC	WP_000079699.1	COG1344	N	Flagellin and related hook-associated protein FlgL
M33	DR76_RS15440	DR76_2969	1613	NZ_CP009072.1	3184041	G	A	GCG	ACG	A	T	1114	372	Trimethylamine-N-oxide reductase 2	WP_000176878.1	COG0243	C	Anaerobic selenocysteine-containing dehydrogenase
M33	DR76_RS15560	DR76_2993	1788	NZ_CP009072.1	3208078	G	A	CAT	TAT	H	Y	853	285	phosphoribosylglycinamide formyltransferase 2	WP_000173466.1	COG0027	F	Formate-dependent phosphoribosylglycinamide formyltransferase (GAR transformylase)
M33	DR76_RS16235	DR76_3114	2337	NZ_CP009072.1	3328710	C	T	AGC	AAC	S	N	278	93	endoribonuclease GhoS	WP_000146146.1	-1	na	na
M33	DR76_RS16545	DR76_3174	2199	NZ_CP009072.1	3389280	G	A	GTT	ATT	V	I	64	22	hypothetical protein	WP_000534254.1	COG3468	MU	Type V secretory pathway
M33	DR76_RS16545	DR76_3174	1541	NZ_CP009072.1	3389716	G	A	GGG	GAG	G	E	500	167	hypothetical protein	WP_000534254.1	COG3468	MU	Type V secretory pathway
M33	DR76_RS17230	DR76_3304	1398	NZ_CP009072.1	3516190	G	A	GGA	GAA	G	E	2957	986	host specificity protein J	WP_001546198.1	COG4733	X	Phage-related protein
M33	DR76_RS17355	DR76_3324	1016	NZ_CP009072.1	3538520	C	T	TCC	TTC	S	F	1007	336	carbohydrate porin	WP_001022801.1	COG4580	G	Maltoporin (phage lambda and maltose receptor)
M33	DR76_RS17475	DR76_3348	1700	NZ_CP009072.1	3561617	C	T	ACC	ATC	T	I	1982	661	fimbrial biogenesis outer membrane usher protein	WP_000123643.1	COG3188	NW	Outer membrane usher protein FimD/PapC
M33	DR76_RS17625	DR76_3377	1749	NZ_CP009072.1	3598218	C	T	TCC	TTC	S	F	239	80	NarK family nitrate/nitrite MFS transporter	WP_001207887.1	COG2223	P	Nitrate/nitrite transporter NarK
M33	DR76_RS18405	DR76_3518	1513	NZ_CP009072.1	3759213	C	T	GAA	AAA	E	K	61	21	hypothetical protein	WP_001296035.1	-1	na	na
M33	DR76_RS18735	DR76_3583	1948	NZ_CP009072.1	3827199	C	T	AGC	AAC	S	N	35	12	cation transport regulator ChaB	WP_001146444.1	COG4572	P	Cation transport regulator ChaB
M33	DR76_RS19580	DR76_3736	1918	NZ_CP009072.1	3956507	G	A	TCC	TTC	S	F	272	91	Ail/Lom family protein	WP_001233154.1	COG3637	M	Opacity protein and related surface antigens
M33	DR76_RS20075	DR76_3827	1903	NZ_CP009072.1	4029519	G	A	TCA	TTA	S	L	689	230	cell division protein YceG	WP_000756838.1	COG1559	D	Cell division protein YceG
M33	DR76_RS20155	DR76_3842	1402	NZ_CP009072.1	4046375	G	A	CGC	TGC	R	C	571	191	flagellar assembly peptidoglycan hydrolase FlgJ	WP_001304468.1	COG1705	MN	Flagellum-specific peptidoglycan hydrolase FlgJ
M33	DR76_RS20280	DR76_3867	2033	NZ_CP009072.1	4066044	G	A	GAT	AAT	D	N	205	69	hypothetical protein	WP_000749270.1	COG2353	R	Polyisoprenoid-binding periplasmic protein YceI
M33	DR76_RS20975	DR76_4003	2123	NZ_CP009072.1	4195232	C	T	TGG	TGA	W	*	474	158	integrase	WP_000279878.1	COG0582	LX	Integrase
M33	DR76_RS21950	DR76_4190	2319	NZ_CP009072.1	4410033	C	T	CGT	CAT	R	H	1574	525	ABC-F family ATPase	WP_000961458.1	COG0488	R	ATPase components of ABC transporters with duplicated ATPase domains
M33	DR76_RS23330	DR76_4449	1776	NZ_CP009072.1	4677970	C	T	GCG	ACG	A	T	613	205	glycerate kinase	WP_001304820.1	COG1929	G	Glycerate kinase
M33	DR76_RS23680	DR76_4519	3011	NZ_CP009072.1	4756289	C	T	GGT	GAT	G	D	917	306	ATP-dependent Clp protease ATP-binding subunit ClpX	WP_000130305.1	COG1219	O	ATP-dependent protease Clp
M33	DR76_RS23820	DR76_4546	2664	NZ_CP009072.1	4782999	C	T	CAG	TAG	Q	*	508	170	nucleoside-specific channel-forming protein Tsx	WP_001295827.1	COG3248	M	Nucleoside-specific outer membrane channel protein Tsx
M33	DR76_RS24655	DR76_4703	2743	NZ_CP009072.1	4970477	C	T	GAT	AAT	D	N	4267	1423	hypothetical protein	WP_038429283.1	COG3210	U	Large exoprotein involved in heme utilization or adhesion
M33	DR76_RS24655	DR76_4703	2376	NZ_CP009072.1	4974206	T	A	AGT	TGT	S	C	538	180	hypothetical protein	WP_038429283.1	COG3210	U	Large exoprotein involved in heme utilization or adhesion
M33	DR76_RS24695	DR76_4712	2241	NZ_CP009072.1	4982507	C	T	GGA	GAA	G	E	875	292	DUF4432 domain-containing protein	WP_000107474.1	COG2017	G	Galactose mutarotase or related enzyme
M33	DR76_RS25900	DR76_4955	1334	NZ_CP009074.1	23882	C	T	GCC	GTC	A	V	128	43	hypothetical protein	WP_001546351.1	-1	na	na
M33	NZ_CP009072.1-intergenic267		1773	NZ_CP009072.1	286998	C	T
M33	NZ_CP009072.1-intergenic1003		2437	NZ_CP009072.1	1076784	A	G
M33	NZ_CP009072.1-intergenic1205		1560	NZ_CP009072.1	1286524	C	T
M33	NZ_CP009072.1-intergenic1460		2112	NZ_CP009072.1	1516516	C	T
M33	NZ_CP009072.1-intergenic1569		2466	NZ_CP009072.1	1623272	C	T
M33	NZ_CP009072.1-intergenic1747		2402	NZ_CP009072.1	1806042	G	A
M33	NZ_CP009072.1-intergenic2378		2234	NZ_CP009072.1	2455576	G	A
M33	NZ_CP009072.1-intergenic2426		146	NZ_CP009072.1	2510865	C	T
M33	NZ_CP009072.1-intergenic2426		266	NZ_CP009072.1	2511008	A	G
M33	NZ_CP009072.1-intergenic2427		2420	NZ_CP009072.1	2512059	G	A
M33	NZ_CP009072.1-intergenic2434		3063	NZ_CP009072.1	2521582	G	A
M33	NZ_CP009072.1-intergenic3412		1219	NZ_CP009072.1	3498186	C	T
M33	NZ_CP009072.1-intergenic3535		1418	NZ_CP009072.1	3630506	G	A
M33	NZ_CP009072.1-intergenic4172		2121	NZ_CP009072.1	4215029	C	T
M33	NZ_CP009072.1-intergenic4795		2360	NZ_CP009072.1	4851685	C	T
M33	NZ_CP009072.1-intergenic4877		1954	NZ_CP009072.1	4941374	C	T
M34	DR76_RS00010	DR76_2	1995.97	NZ_CP009072.1	1631	AC	A	na	na	na	na	357	119	ADP-ribosylglycohydrolase family protein	WP_000846208.1	COG1397	O	ADP-ribosylglycohydrolase
M34	DR76_RS00070	DR76_15	1944	NZ_CP009072.1	13210	T	C	AAA	AGA	K	R	194	65	hypothetical protein	WP_000830479.1	COG3539	N	Pilin (type 1 fimbria component protein)
M34	DR76_RS00295	DR76_57	2176	NZ_CP009072.1	64513	G	A	CGC	TGC	R	C	631	211	GTP cyclohydrolase I FolE	WP_001139613.1	COG0302	H	GTP cyclohydrolase I
M34	DR76_RS00405	DR76_77	2235	NZ_CP009072.1	88780	C	T	TCT	TTT	S	F	623	208	GTP-binding protein	WP_000198833.1	COG0523	R	GTPase
M34	DR76_RS00435	DR76_83	1973	NZ_CP009072.1	95662	G	A	GGC	AGC	G	S	61	21	microcin C ABC transporter permease	WP_000088916.1	COG4239	Q	ABC-type microcin C transport system
M34	DR76_RS00480	DR76_92	2359	NZ_CP009072.1	105388	G	A	GAG	AAG	E	K	682	228	hypothetical protein	WP_000256203.1	COG3083	M	Membrane-anchored periplasmic protein YejM
M34	DR76_RS00490	DR76_94	2121	NZ_CP009072.1	106899	G	A	GAG	AAG	E	K	64	22	integrase	WP_000101718.1	COG0582	LX	Integrase
M34	DR76_RS00685	DR76_128	2458	NZ_CP009072.1	129986	G	A	GCC	GTC	A	V	1556	519	nitrate reductase catalytic subunit NapA	WP_000778032.1	COG0243	C	Anaerobic selenocysteine-containing dehydrogenase
M34	DR76_RS00915	DR76_172	1819	NZ_CP009072.1	192355	G	A	GAA	AAA	E	K	139	47	nucleoside triphosphatase	WP_001249883.1	COG0494	V	8-oxo-dGTP pyrophosphatase MutT and related house-cleaning NTP pyrophosphohydrolases
M34	DR76_RS01060	DR76_201	1578	NZ_CP009072.1	221602	G	A	CGT	TGT	R	C	2350	784	NADH-quinone oxidoreductase subunit G	WP_001443083.1	COG1034	C	NADH dehydrogenase/NADH:ubiquinone oxidoreductase 75 kD subunit (chain G)
M34	DR76_RS01495	DR76_287	1999	NZ_CP009072.1	323890	G	A	GGC	AGC	G	S	1555	519	sensor histidine kinase	WP_000544377.1	COG3275	T	Sensor histidine kinase
M34	DR76_RS02060	DR76_397	2449	NZ_CP009072.1	443590	C	T	GTC	ATC	V	I	1744	582	intimin-like inverse autotransporter protein SinH	WP_000218702.1	COG1388	M	LysM repeat
M34	DR76_RS02760	DR76_533	3152	NZ_CP009072.1	605491	G	A	GCC	GTC	A	V	134	45	sulfate ABC transporter substrate-binding protein	WP_000758729.1	COG1613	P	ABC-type sulfate transport system
M34	DR76_RS02875	DR76_553	3098	NZ_CP009072.1	625724	G	A	GAT	AAT	D	N	307	103	formate dehydrogenase-N subunit alpha	WP_000181558.1	COG0243	C	Anaerobic selenocysteine-containing dehydrogenase
M34	DR76_RS04040	DR76_779	2543	NZ_CP009072.1	865194	G	A	GTG	ATG	V	M	337	113	heat-shock protein IbpA	WP_001243437.1	COG0071	O	Molecular chaperone IbpA
M34	DR76_RS05370	DR76_1034	3015	NZ_CP009072.1	1145803	G	A	GTT	ATT	V	I	181	61	RNA polymerase sigma factor RpoH	WP_000130217.1	COG0568	K	DNA-directed RNA polymerase
M34	DR76_RS05820	DR76_1121	2724	NZ_CP009072.1	1245592	C	T	CCG	TCG	P	S	385	129	tryptophan--tRNA ligase	WP_000165543.1	COG0180	J	Tryptophanyl-tRNA synthetase
M34	DR76_RS07870	DR76_1518	3261	NZ_CP009072.1	1634068	G	A	GCG	ACG	A	T	757	253	LPS export ABC transporter permease LptF	WP_000779636.1	COG0795	MN	Lipopolysaccharide export LptBFGC system
M34	DR76_RS07940	DR76_1532	333	NZ_CP009072.1	1651490	G	A	TGG	TGA	W	*	813	271	IS4 family transposase	WP_011076592.1	COG3385	X	IS4 transposase
M34	DR76_RS08235	DR76_1588	1918	NZ_CP009072.1	1707432	G	A	GGT	GAT	G	D	749	250	N-acetylneuraminate lyase	WP_001149834.1	COG0329	EM	Dihydrodipicolinate synthase/N-acetylneuraminate lyase
M34	DR76_RS08255	DR76_1592	2152	NZ_CP009072.1	1711421	G	A	GTA	ATA	V	I	511	171	N-acetylneuraminic acid channel protein	WP_001296386.1	COG1452	M	LPS assembly outer membrane protein LptD (organic solvent tolerance protein OstA)
M34	DR76_RS08315	DR76_1603	3087	NZ_CP009072.1	1729089	G	A	AGC	AAC	S	N	3137	1046	autotransporter	WP_001209632.1	COG3468	MU	Type V secretory pathway
M34	DR76_RS08630	DR76_1653	2913	NZ_CP009072.1	1775307	C	T	GGC	GAC	G	D	521	174	tetratricopeptide repeat protein	WP_023140760.1	COG0457	R	Tetratricopeptide (TPR) repeat
M34	DR76_RS08645	DR76_1656	2752	NZ_CP009072.1	1777843	C	T	GCA	ACA	A	T	562	188	DUF554 domain-containing protein	WP_000234491.1	COG1811	S	Uncharacterized membrane protein YqgA
M34	DR76_RS08770	DR76_1680	3356	NZ_CP009072.1	1800256	C	T	GTG	ATG	V	M	913	305	S-adenosylmethionine synthase	WP_001062128.1	COG0192	H	S-adenosylmethionine synthetase
M34	DR76_RS09385	DR76_1799	2147	NZ_CP009072.1	1941071	C	T	GCG	ACG	A	T	2140	714	type VI secretion protein VasK	WP_000832727.1	COG3523	U	Type VI protein secretion system component VasK
M34	DR76_RS13335	DR76_2565	2711	NZ_CP009072.1	2730392	G	A	CGT	TGT	R	C	82	28	4-hydroxythreonine-4-phosphate dehydrogenase	WP_000241229.1	COG1995	H	4-hydroxy-L-threonine phosphate dehydrogenase PdxA
M34	DR76_RS13650	DR76_2625	1919	NZ_CP009072.1	2801263	C	T	CAA	TAA	Q	*	1606	536	type VI secretion system tube protein Hcp	WP_000502506.1	COG3157	U	Type VI protein secretion system component Hcp (secreted cytotoxin)
M34	DR76_RS13705	DR76_2634	2542	NZ_CP009072.1	2813547	C	T	CGC	TGC	R	C	475	159	aconitate hydratase B	WP_001295775.1	COG1049	C	Aconitase B
M34	DR76_RS14395	DR76_2774	1602	NZ_CP009072.1	2949691	C	T	CGT	CAT	R	H	38	13	hypothetical protein	WP_014640408.1	-1	na	na
[truncated: 824 more rows]
