# Supplementary material for: Chemogenomic Screen for Imipenem Resistance in Gram-Negative Bacteria
Source: mSystems. 2019 Nov 19;4(6):e00465-19. doi: 10.1128/mSystems.00465-19 (PMC6867876; doi:10.1128/mSystems.00465-19)
Supplement: TABLE S3 [file mSystems.00465-19-st003.xlsx]

## Sheet: All_mutations_KP_IMP
Table S3. K. pneumoniae mutants and their corresponding mutations
K. pneumoniae Mutant Number	Gene_ID	Old_Gene_ID	Score	Chromosome	Position of the mutation on the chromosome	Nucleotide WT	Nucleotide Mut	Codon WT	Codon Mut	Aminoacid WT	Aminoacid Mut	Position of the mutation in the gene	Position of the mutation in the protein	Protein Function	Protein Nub	COG_ID	COG_letter	COG_name
M1	DR88_RS23795	DR88_4701	3020	NZ_KN046818.1	225677	C	T	GCG	GTG	A	V	893	298	L-methionine/branched-chain amino acid transporter	WP_004146698.1	COG0531	E	Amino acid transporter
M1	DR88_RS23105	DR88_10	2669	NZ_KN046818.1	386177	G	A	TGG	TGA	W	*	402	134	ABC transporter permease	WP_004146909.1	COG1172	G	Ribose/xylose/arabinose/galactoside ABC-type transport system
M1	DR88_RS22380	DR88_156	2565	NZ_KN046818.1	535302	G	A	GTC	ATC	V	I	247	83	2-(5''-triphosphoribosyl)-3'-dephosphocoenzyme-A synthase	WP_004222628.1	COG1767	H	Triphosphoribosyl-dephospho-CoA synthetase
M1	DR88_RS19495	DR88_748	2003	NZ_KN046818.1	1182223	G	A	GCG	GTG	A	V	395	132	sugar ABC transporter ATP-binding protein	WP_004176928.1	COG1129	G	ABC-type sugar transport system
M1	DR88_RS19185	DR88_810	2650	NZ_KN046818.1	1254643	G	A	GCC	GTC	A	V	80	27	anaerobic C4-dicarboxylate transporter DcuC	WP_004147571.1	COG3069	C	C4-dicarboxylate transporter
M1	DR88_RS17905	DR88_1072	2008	NZ_KN046818.1	1523169	G	A	GTG	ATG	V	M	220	74	ATP-dependent Clp protease adaptor ClpS	WP_002896520.1	COG2127	O	ATP-dependent Clp protease adapter protein ClpS
M1	DR88_RS16825	DR88_1301	1793	NZ_KN046818.1	1782395	C	T	CGT	CAT	R	H	2033	678	exonuclease	WP_004147979.1	COG0847	L	DNA polymerase III
M1	DR88_RS16130	DR88_1460	1127	NZ_KN046818.1	1940752	G	A	GCC	ACC	A	T	259	87	MarR family transcriptional regulator	WP_025860959.1	COG1846	K	DNA-binding transcriptional regulator
M1	DR88_RS16055	DR88_1475	1636	NZ_KN046818.1	1957944	G	A	GGC	GAC	G	D	2108	703	type I DNA topoisomerase	WP_002901763.1	COG0550	L	DNA topoisomerase IA
M1	DR88_RS15120	DR88_3676	1362	NZ_KN046818.1	2175147	G	A	GGT	GAT	G	D	212	71	CoA transferase subunit B	WP_004151559.1	COG2057	I	Acyl CoA:acetate/3-ketoacid CoA transferase
M1	DR88_RS14720	DR88_3764	1461	NZ_KN046818.1	2267537	G	A	GCC	GTC	A	V	17	6	multiple antibiotic resistance regulatory periplasmic protein MarB	WP_002904394.1	-1	na	na
M1	DR88_RS14485	DR88_3815	1434	NZ_KN046818.1	2311249	G	A	CCG	TCG	P	S	805	269	fimbrial biogenesis outer membrane usher protein	WP_004148374.1	COG3188	NW	Outer membrane usher protein FimD/PapC
M1	DR88_RS13725	DR88_3975	1443	NZ_KN046818.1	2475062	G	A	CCA	TCA	P	S	1162	388	3-phenylpropionate dioxygenase	WP_004148514.1	COG4638	PR	Phenylpropionate dioxygenase or related ring-hydroxylating dioxygenase
M1	DR88_RS10800	DR88_2833	2239.97	NZ_KN046818.1	3141298	GACCA	G	na	na	na	na	211	71	rod shape-determining protein MreC	WP_004149974.1	COG1792	D	Cell shape-determining protein MreC
M1	DR88_RS10390	DR88_2751	2661	NZ_KN046818.1	3226046	G	A	CGC	TGC	R	C	400	134	U32 family peptidase	WP_002918233.1	COG0826	O	Collagenase-like protease
M1	DR88_RS09340	DR88_2536	2274	NZ_KN046818.1	3446123	C	T	GCG	GTG	A	V	89	30	phosphoglycerate dehydrogenase	WP_002916493.1	COG0111	HR	Phosphoglycerate dehydrogenase or related dehydrogenase
M1	DR88_RS08540	DR88_2369	1928	NZ_KN046818.1	3626076	C	T	CCC	CTC	P	L	581	194	N-acetylmuramoyl-L-alanine amidase	WP_004174538.1	COG0860	M	N-acetylmuramoyl-L-alanine amidase
M1	DR88_RS07685	DR88_2198	2005	NZ_KN046818.1	3804152	C	T	GCC	GTC	A	V	1019	340	carbamoyltransferase HypF	WP_032443959.1	COG0068	O	Hydrogenase maturation factor HypF (carbamoyltransferase)
M1	DR88_RS07045	DR88_2067	2053	NZ_KN046818.1	3933116	A	G	GAT	GGT	D	G	206	69	tRNA (adenosine(37)-N6)-methyltransferase TrmM	WP_002914079.1	COG4123	J	tRNA1(Val) A37 N6-methylase TrmN6
M1	DR88_RS05695	DR88_1785	1997	NZ_KN046818.1	4221144	C	T	CGC	TGC	R	C	94	32	NADH-quinone oxidoreductase subunit N	WP_004151107.1	COG1007	C	NADH:ubiquinone oxidoreductase subunit 2 (chain N)
M1	DR88_RS05045	DR88_1655	1597	NZ_KN046818.1	4377478	C	T	CAC	TAC	H	Y	493	165	ABC transporter permease	WP_002912641.1	COG1173	EP	ABC-type dipeptide/oligopeptide/nickel transport system
M1	DR88_RS04660	DR88_1571	1346	NZ_KN046818.1	4479279	G	A	GGG	AGG	G	R	394	132	hypothetical protein	WP_004175291.1	-1	na	na
M1	DR88_RS04110	DR88_2954	2891	NZ_KN046818.1	4601888	C	T	GCC	ACC	A	T	43	15	shikimate kinase	WP_002920267.1	COG0703	E	Shikimate kinase
M1	DR88_RS03550	DR88_3068	2848	NZ_KN046818.1	4732231	G	A	CCT	CTT	P	L	1100	367	insulinase family protein	WP_002921436.1	COG0612	R	Predicted Zn-dependent peptidase
M1	DR88_RS03395	DR88_3100	2162	NZ_KN046818.1	4777382	G	A	GCC	GTC	A	V	1757	586	molybdopterin guanine dinucleotide-containing S/N-oxide reductase	WP_032443995.1	COG0243	C	Anaerobic selenocysteine-containing dehydrogenase
M1	DR88_RS00760	DR88_4997	2537	NZ_KN046819.1	69786	G	A	CGG	CAG	R	Q	266	89	DUF2726 domain-containing protein	WP_025861845.1	COG0551	L	ssDNA-binding Zn-finger and Zn-ribbon domains of topoisomerase 1
M1	DR88_RS00295	DR88_5275	3141	NZ_KN046821.1	4291	C	T	GGA	AGA	G	R	94	32	hypothetical protein	WP_071531390.1	COG0697	GER	Permease of the drug/metabolite transporter (DMT) superfamily
M1	NZ_KN046818.1-intergenic1721		1710	NZ_KN046818.1	1820218	G	A
M1	NZ_KN046818.1-intergenic1911		1772	NZ_KN046818.1	2028309	G	A
M1	NZ_KN046818.1-intergenic2217		1483	NZ_KN046818.1	2345208	G	A
M1	NZ_KN046818.1-intergenic3323		2373	NZ_KN046818.1	3500048	C	T
M1	NZ_KN046818.1-intergenic3565		1954	NZ_KN046818.1	3749685	C	T
M1	NZ_KN046818.1-intergenic4049		799	NZ_KN046818.1	4246172	C	T
M1	NZ_KN046818.1-intergenic4172		1770	NZ_KN046818.1	4393756	C	T
M2	DR88_RS24495	DR88_4847	2286	NZ_KN046818.1	71468	C	T	CCG	TCG	P	S	661	221	carbonic anhydrase	WP_032443767.1	COG0288	P	Carbonic anhydrase
M2	DR88_RS21950	DR88_242	2111	NZ_KN046818.1	643380	G	A	GGC	AGC	G	S	1168	390	aconitate hydratase B	WP_004147096.1	COG1049	C	Aconitase B
M2	DR88_RS20970	DR88_448	1955	NZ_KN046818.1	858819	G	A	GCC	GTC	A	V	950	317	ethanolamine permease	WP_025861890.1	COG1113	E	L-asparagine transporter and related permeases
M2	DR88_RS20635	DR88_515	2171	NZ_KN046818.1	927282	C	T	TCC	TTC	S	F	1244	415	tRNA 4-thiouridine(8) synthase ThiI	WP_004144657.1	COG0301	HJ	Adenylyl- and sulfurtransferase ThiI
M2	DR88_RS20515	DR88_539	2050	NZ_KN046818.1	951642	G	A	GAA	AAA	E	K	82	28	ATP-dependent Clp endopeptidase%2C proteolytic subunit ClpP	WP_025861679.1	COG0740	O	ATP-dependent protease ClpP
M2	DR88_RS20495	DR88_543	1586	NZ_KN046818.1	958683	G	A	ATG	ATA	M	I	1740	580	peptidylprolyl isomerase	WP_004177252.1	COG0760	O	Parvulin-like peptidyl-prolyl isomerase
M2	DR88_RS19800	DR88_685	2268	NZ_KN046818.1	1111303	G	A	GCC	ACC	A	T	925	309	mechanosensitive ion channel family protein	WP_004142570.1	COG0668	M	Small-conductance mechanosensitive channel
M2	DR88_RS19575	DR88_732	1361	NZ_KN046818.1	1163225	C	T	GGG	AGG	G	R	673	225	ABC transporter ATP-binding protein	WP_004147499.1	COG0444	EP	ABC-type dipeptide/oligopeptide/nickel transport system
M2	DR88_RS19270	DR88_793	1839	NZ_KN046818.1	1235297	C	T	GAG	AAG	E	K	496	166	ABC transporter permease	WP_004147554.1	COG1172	G	Ribose/xylose/arabinose/galactoside ABC-type transport system
M2	DR88_RS18655	DR88_918	1712	NZ_KN046818.1	1354913	G	A	GCC	GTC	A	V	188	63	2%2C3-bisphosphoglycerate-dependent phosphoglycerate mutase	WP_002895089.1	COG0588	G	Phosphoglycerate mutase (BPG-dependent)
M2	DR88_RS18360	DR88_981	1363	NZ_KN046818.1	1420425	G	A	TCT	TTT	S	F	41	14	LysR family transcriptional regulator	WP_004147689.1	COG0583	K	DNA-binding transcriptional regulator
M2	DR88_RS17945	DR88_1064	1887	NZ_KN046818.1	1513010	G	A	CAC	TAC	H	Y	523	175	NADH oxidoreductase	WP_004147771.1	COG1018	C	Ferredoxin-NADP reductase
M2	DR88_RS17700	DR88_1116	1544	NZ_KN046818.1	1581287	C	T	GGT	AGT	G	S	325	109	phosphoporin PhoE	WP_004141771.1	COG3203	M	Outer membrane protein (porin)
M2	DR88_RS17315	DR88_1200	1395	NZ_KN046818.1	1679392	C	T	CGC	TGC	R	C	337	113	phosphate starvation protein PhoH	WP_004147894.1	COG1702	T	Phosphate starvation-inducible protein PhoH
M2	DR88_RS16785	DR88_1311	1627	NZ_KN046818.1	1795729	G	A	CGG	CAG	R	Q	80	27	DinI family protein	WP_025368263.1	-1	na	na
M2	DR88_RS16320	DR88_1420	1430	NZ_KN046818.1	1901051	C	T	GAG	AAG	E	K	1420	474	thiamine ABC transporter permease	WP_004148074.1	COG4135	R	ABC-type uncharacterized transport system YnjBCD
M2	DR88_RS16015	DR88_1483	1065	NZ_KN046818.1	1966809	G	A	CGT	CAT	R	H	191	64	orotidine-5'-phosphate decarboxylase	WP_004151907.1	COG0284	F	Orotidine-5'-phosphate decarboxylase
M2	DR88_RS15770	DR88_1535	1368	NZ_KN046818.1	2023546	G	A	GTG	ATG	V	M	1837	613	type VI secretion system ATPase TssH	WP_004148167.1	COG0542	O	ATP-dependent Clp protease ATP-binding subunit ClpA
M2	DR88_RS15425	DR88_3613	1405	NZ_KN046818.1	2105352	G	A	GGC	GAC	G	D	293	98	3-oxoadipyl-CoA thiolase	WP_004148223.1	COG0183	I	Acetyl-CoA acetyltransferase
M2	DR88_RS14385	DR88_3835	1159	NZ_KN046818.1	2330027	C	T	TGG	TGA	W	*	627	209	calcium-binding protein	WP_004148392.1	COG3386	G	Sugar lactone lactonase YvrE
M2	DR88_RS28105	DR88_3885	1640	NZ_KN046818.1	2380186	C	T	CGT	TGT	R	C	214	72	hypothetical protein	WP_071531370.1	COG1670	JO	Protein N-acetyltransferase
M2	DR88_RS10615	DR88_2796	2442	NZ_KN046818.1	3183674	G	A	CAT	TAT	H	Y	667	223	RNA polymerase sigma-54 factor	WP_004149952.1	COG1508	K	DNA-directed RNA polymerase specialized sigma subunit
M2	DR88_RS09975	DR88_2668	1651	NZ_KN046818.1	3307569	G	A	GGC	GAC	G	D	1172	391	diol dehydratase reactivase subunit alpha	WP_002917661.1	COG0849	D	Cell division ATPase FtsA
M2	DR88_RS07795	DR88_2220	2067	NZ_KN046818.1	3782146	G	A	GTA	ATA	V	I	1978	660	beta-1%2C4 mannanase	WP_004149497.1	COG3291	S	PKD repeat
M2	DR88_RS06515	DR88_1951	1914	NZ_KN046818.1	4048400	G	A	CCT	TCT	P	S	1372	458	phosphatase	WP_004149294.1	COG3119	P	Arylsulfatase A or related enzyme
M2	DR88_RS05335	DR88_1713	2151	NZ_KN046818.1	4309270	G	A	GTC	ATC	V	I	733	245	lysine transporter	WP_002912929.1	COG0833	E	Amino acid permease
M2	DR88_RS04835	DR88_1609	1534	NZ_KN046818.1	4441441	G	A	GGG	GAG	G	E	119	40	UDP-galactopyranose mutase	WP_004149005.1	COG0562	M	UDP-galactopyranose mutase
M2	DR88_RS04820	DR88_1606	1127	NZ_KN046818.1	4445788	G	A	GCA	ACA	A	T	1153	385	glycosyl transferase	WP_004149002.1	COG1216	G	Glycosyltransferase
M2	DR88_RS03630	DR88_3052	2577	NZ_KN046818.1	4711920	G	A	GTA	ATA	V	I	667	223	MFS transporter	WP_004188264.1	COG3104	E	Dipeptide/tripeptide permease
M2	DR88_RS02520	DR88_3280	2307	NZ_KN046818.1	4966534	G	A	GAC	AAC	D	N	367	123	MFS transporter	WP_025861323.1	COG2814	G	Predicted arabinose efflux permease
M2	DR88_RS01660	DR88_3455	50	NZ_KN046818.1	5154922	T	A	na	na	na	na	1018		could not retreive annotation for this gene in the gff file...	could not retreive annotation for this gene in the gff file...	340
M2	DR88_RS01580	DR88_3471	2615	NZ_KN046818.1	5172120	G	A	AGC	AAC	S	N	1556	519	DNA helicase Rep	WP_004181641.1	COG0210	L	Superfamily I DNA or RNA helicase
M2	DR88_RS01415	DR88_3505	2372	NZ_KN046818.1	5205389	G	A	GTG	ATG	V	M	520	174	DUF484 domain-containing protein	WP_002883395.1	COG3159	S	Uncharacterized conserved protein YigA
M2	DR88_RS00875	DR88_4970	895	NZ_KN046819.1	42491	G	A	GAA	AAA	E	K	379	127	conjugal transfer protein TrbI	WP_025861823.1	COG0277	C	FAD/FMN-containing dehydrogenase
M2	DR88_RS00615	DR88_5150	1149	NZ_KN046820.1	18203	C	T	CTT	TTT	L	F	829	277	IS110 family transposase ISKpn2	WP_032444102.1	COG3547	X	Transposase
M2	DR88_RS0127235		2030	NZ_KN046821.1	25041	C	T	CGT	TGT	R	C	694	232	DNA adenine methylase	WP_025862065.1	COG0338	L	Site-specific DNA-adenine methylase
M2	NZ_KN046818.1-intergenic199		1989	NZ_KN046818.1	211116	C	T
M2	NZ_KN046818.1-intergenic2274		931	NZ_KN046818.1	2403203	C	T
M2	NZ_KN046818.1-intergenic3000		1907	NZ_KN046818.1	3174305	G	A
M2	NZ_KN046818.1-intergenic3682		1135	NZ_KN046818.1	3869249	G	A
M2	NZ_KN046819.1-intergenic58		630	NZ_KN046819.1	44725	C	T
M2	NZ_KN046820.1-intergenic52		1519	NZ_KN046820.1	61465	G	A
M3	DR88_RS23595	DR88_4661	2163	NZ_KN046818.1	268481	C	T	ACC	ATC	T	I	425	142	ribose ABC transporter permease	WP_004146665.1	COG4158	R	Predicted ABC-type sugar transport system
M3	DR88_RS21225	DR88_388	1710	NZ_KN046818.1	798352	C	T	GAT	AAT	D	N	754	252	diaminohydroxyphosphoribosylaminopyrimidine deaminase	WP_004147205.1	COG0508	C	Pyruvate/2-oxoglutarate dehydrogenase complex
M3	DR88_RS20040	DR88_636	1123	NZ_KN046818.1	1053520	C	T	CGA	CAA	R	Q	428	143	GNAT family N-acetyltransferase	WP_020316411.1	COG4552	R	Predicted acetyltransferase
M3	DR88_RS15980	DR88_1490	1080	NZ_KN046818.1	1973272	C	T	GCG	ACG	A	T	346	116	enoyl-ACP reductase FabI	WP_004140277.1	COG0623	I	Enoyl-[acyl-carrier-protein] reductase (NADH)
M3	DR88_RS15540	DR88_3588	913	NZ_KN046818.1	2078533	C	T	CGG	CAG	R	Q	743	248	transcriptional regulator FeaR	WP_016947236.1	COG2207	K	AraC-type DNA-binding domain and AraC-containing proteins
M3	DR88_RS14795	DR88_3749	1176	NZ_KN046818.1	2252940	C	T	GTC	ATC	V	I	745	249	beta-galactosidase	WP_004148330.1	COG3250	G	Beta-galactosidase/beta-glucuronidase
M3	DR88_RS14115	DR88_3896	1068	NZ_KN046818.1	2390717	G	A	TGC	TAC	C	Y	221	74	nitrate reductase	WP_004148447.1	COG1953	FH	Cytosine/uracil/thiamine/allantoin permease
M3	DR88_RS12995	DR88_4128	881	NZ_KN046818.1	2622544	C	T	GCA	ACA	A	T	175	59	transporter	WP_004184323.1	-1	na	na
M3	DR88_RS12895	DR88_4148	869	NZ_KN046818.1	2642065	C	T	GGC	GAC	G	D	674	225	iron ABC transporter substrate-binding protein	WP_004148645.1	COG1840	P	ABC-type Fe3+ transport system
M3	DR88_RS12530	DR88_4231	602	NZ_KN046818.1	2723666	C	T	GGG	GAG	G	E	284	95	acyl-CoA esterase	WP_002909015.1	COG2050	Q	Acyl-coenzyme A thioesterase PaaI
M3	DR88_RS12135	DR88_4315	1187	NZ_KN046818.1	2818705	C	T	GCC	GTC	A	V	677	226	redox-regulated ATPase YchF	WP_004148779.1	COG0012	J	Ribosome-binding ATPase YchF
M3	DR88_RS11940	DR88_4362	1057	NZ_KN046818.1	2871429	C	T	GTG	ATG	V	M	1348	450	circularly permuted type 2 ATP-grasp protein	WP_004180417.1	COG2308	S	Uncharacterized conserved protein
M3	DR88_RS11930	DR88_4364	1049	NZ_KN046818.1	2876423	C	T	CAG	TAG	Q	*	1267	423	TonB-dependent siderophore receptor	WP_004148817.1	COG4773	P	Outer membrane receptor for ferric coprogen and ferric-rhodotorulic acid
M3	DR88_RS09470	DR88_2562	1570	NZ_KN046818.1	3418465	C	T	GTG	ATG	V	M	1087	363	MFS transporter	WP_004149802.1	COG2814	G	Predicted arabinose efflux permease
M3	DR88_RS08700	DR88_2401	1539	NZ_KN046818.1	3585083	C	T	GTC	ATC	V	I	772	258	carbohydrate ABC transporter permease	WP_002915996.1	COG0395	G	ABC-type glycerol-3-phosphate transport system
M3	DR88_RS08000	DR88_2261	1981	NZ_KN046818.1	3735781	C	T	CAG	TAG	Q	*	268	90	murein hydrolase activator NlpD	WP_004149542.1	COG1388	M	LysM repeat
M3	DR88_RS01710	DR88_3446	1800	NZ_KN046818.1	5144535	G	A	GAT	AAT	D	N	646	216	DNA-binding transcriptional regulator OxyR	WP_002883015.1	COG0583	K	DNA-binding transcriptional regulator
M3	DR88_RS29485		1309	NZ_KN046820.1	1848	A	G	GAC	GGC	D	G	176	59	hypothetical protein	WP_004150550.1	-1	na	na
M3	DR88_RS00185	DR88_5184	1756	NZ_KN046821.1	23505	G	A	GAA	AAA	E	K	388	130	ankyrin repeat domain-containing protein	WP_004148910.1	COG0666	T	Ankyrin repeat
M3	NZ_KN046818.1-intergenic1497		1745	NZ_KN046818.1	1585774	C	T
M3	NZ_KN046818.1-intergenic2686		1180	NZ_KN046818.1	2842461	C	T
M4	DR88_RS20455	DR88_551	2236	NZ_KN046818.1	965461	G	A	GAC	AAC	D	N	373	125	multidrug ABC transporter permease/ATP-binding protein	WP_004147344.1	COG1132	V	ABC-type multidrug transport system
M4	DR88_RS15760	DR88_1537	1498	NZ_KN046818.1	2027087	C	T	CGC	TGC	R	C	352	118	DUF4123 domain-containing protein	WP_004176427.1	-1	na	na
M4	DR88_RS13515	DR88_4019	803	NZ_KN046818.1	2523220	G	A	CGG	TGG	R	W	727	243	NADP-dependent oxidoreductase	WP_004148547.1	COG2130	QR	NADPH-dependent curcumin reductase CurA
M4	DR88_RS13400	DR88_4045	1113	NZ_KN046818.1	2546928	G	A	GGG	GAG	G	E	1076	359	membrane protein	WP_004148561.1	COG3135	Q	Predicted benzoate:H+ symporter BenE
M4	DR88_RS0125905		1689	NZ_KN046818.1	2613712	C	T	GAT	AAT	D	N	172	58	hypothetical protein	WP_032443898.1	-1	na	na
M4	DR88_RS13035	DR88_4121	1135	NZ_KN046818.1	2616117	C	T	CCC	CTC	P	L	557	186	AraC family transcriptional regulator	WP_004148613.1	COG2207	K	AraC-type DNA-binding domain and AraC-containing proteins
M4	DR88_RS12980	DR88_4130	54	NZ_KN046818.1	2625382	A	G	CTT	CCT	L	P	314	105	glycosyl transferase	WP_004148636.1	COG0189	HJ	Glutathione synthase/RimK-type ligase
M4	DR88_RS12420	DR88_4254	1107	NZ_KN046818.1	2750146	C	T	GAG	AAG	E	K	775	259	threonine--tRNA ligase	WP_002910026.1	COG0441	J	Threonyl-tRNA synthetase
M4	DR88_RS0126020		1540	NZ_KN046818.1	2796804	C	T	GTG	ATG	V	M	2584	862	nitrite reductase (NAD(P)H)	WP_077260960.1	COG1251	C	NAD(P)H-nitrite reductase
M4	DR88_RS12010	DR88_4345	1740	NZ_KN046818.1	2853752	C	T	GGC	GAC	G	D	122	41	ABC transporter ATP-binding protein	WP_004148803.1	COG0411	E	ABC-type branched-chain amino acid transport system
M4	DR88_RS10290	DR88_2731	2605	NZ_KN046818.1	3242173	G	A	GCG	GTG	A	V	848	283	tagatose-1%2C6-bisphosphate aldolase	WP_002918071.1	COG4573	G	Tagatose-1
M4	DR88_RS09730	DR88_2618	2404	NZ_KN046818.1	3357258	C	T	CGT	TGT	R	C	1081	361	DNA topoisomerase IV subunit A	WP_004181324.1	COG0188	L	DNA gyrase/topoisomerase IV
M4	DR88_RS09175	DR88_2503	2155	NZ_KN046818.1	3479993	C	T	TCC	TTC	S	F	305	102	hypothetical protein	WP_004157874.1	COG0739	M	Murein DD-endopeptidase MepM and murein hydrolase activator NlpD
M4	DR88_RS0126325		2543	NZ_KN046818.1	3484629	C	T	GCT	GTT	A	V	83	28	hypothetical protein	WP_000854792.1	COG1109	G	Phosphomannomutase
M4	DR88_RS08995	DR88_2464	2346	NZ_KN046818.1	3523973	C	T	AGC	AAC	S	N	242	81	fluoride efflux transporter CrcB	WP_004214240.1	COG0239	DP	Fluoride ion exporter CrcB/FEX
M4	DR88_RS08540	DR88_2369	1782	NZ_KN046818.1	3626109	G	A	GGG	GAG	G	E	614	205	N-acetylmuramoyl-L-alanine amidase	WP_004174538.1	COG0860	M	N-acetylmuramoyl-L-alanine amidase
M4	DR88_RS07915	DR88_2244	24.98	NZ_KN046818.1	3755071	CT	C	na	na	na	na	1948	650	hypothetical protein	WP_004149520.1	COG0470	L	DNA polymerase III
M4	DR88_RS06345	DR88_1917	2126	NZ_KN046818.1	4090872	C	T	CGC	CAC	R	H	167	56	transketolase	WP_004149269.1	COG0021	G	Transketolase
M4	DR88_RS04915	DR88_1628	974	NZ_KN046818.1	4414827	C	T	ACC	ATC	T	I	911	304	tyrosine protein kinase	WP_004149036.1	COG0489	D	Chromosome partitioning ATPase
M4	DR88_RS04095	DR88_2957	2167	NZ_KN046818.1	4604432	C	T	GCG	ACG	A	T	271	91	hypothetical protein	WP_004174028.1	COG3166	NW	Tfp pilus assembly protein PilN
M4	DR88_RS03975	DR88_2983	2750	NZ_KN046818.1	4636788	C	T	CGA	CAA	R	Q	818	273	rhomboid family intramembrane serine protease GlpG	WP_004151408.1	COG0705	O	Membrane associated serine protease
M4	DR88_RS03685	DR88_3041	2384	NZ_KN046818.1	4701427	G	A	GGC	GAC	G	D	1232	411	nickel ABC transporter%2C nickel/metallophore periplasmic binding protein	WP_004150101.1	COG0747	E	ABC-type transport system
M4	DR88_RS29550		1405	NZ_KN046820.1	80285	G	A	GCA	GTA	A	V	218	73	hypothetical protein	WP_004150769.1	-1	na	na
M4	NZ_KN046818.1-intergenic558		494	NZ_KN046818.1	590720	C	T
M4	NZ_KN046818.1-intergenic1731		962	NZ_KN046818.1	1839459	C	T
M4	NZ_KN046818.1-intergenic1865		908	NZ_KN046818.1	1972678	C	T
M4	NZ_KN046818.1-intergenic2857		1044	NZ_KN046818.1	3008614	C	T
M4	NZ_KN046818.1-intergenic3521		2095	NZ_KN046818.1	3699351	C	T
M5	DR88_RS23955	DR88_4734	2408	NZ_KN046818.1	192652	G	A	GGC	GAC	G	D	719	240	tRNA epoxyqueuosine(34) reductase QueG	WP_025861946.1	COG1600	J	Epoxyqueuosine reductase QueG (queuosine biosynthesis)
M5	DR88_RS19465	DR88_754	1261	NZ_KN046818.1	1189101	G	A	GCG	ACG	A	T	706	236	transketolase	WP_023282274.1	COG3958	G	Transketolase
M5	DR88_RS19045	DR88_838	1433	NZ_KN046818.1	1282813	G	A	GCT	GTT	A	V	380	127	apolipoprotein N-acyltransferase	WP_004147589.1	COG0815	M	Apolipoprotein N-acyltransferase
M5	DR88_RS27790		1169	NZ_KN046818.1	1296086	G	A	CCG	CTG	P	L	98	33	hypothetical protein	WP_004147598.1	-1	na	na
M5	DR88_RS18675	DR88_915	1830	NZ_KN046818.1	1350915	G	A	GGG	GAG	G	E	152	51	nicotinamide riboside transporter PnuC	WP_004151689.1	COG3201	H	Nicotinamide riboside transporter PnuC
M5	DR88_RS16990	DR88_1265	2003	NZ_KN046818.1	1745019	C	T	GAT	AAT	D	N	415	139	transcription-repair coupling factor	WP_025860870.1	COG1197	LK	Transcription-repair coupling factor (superfamily II helicase)
M5	DR88_RS15090	DR88_3682	1332	NZ_KN046818.1	2183097	C	T	GCG	ACG	A	T	394	132	fumarate hydratase	WP_004148277.1	COG1838	C	Tartrate dehydratase beta subunit/Fumarate hydratase class I
M5	DR88_RS14345	DR88_3843	1173	NZ_KN046818.1	2339304	G	A	CGT	TGT	R	C	694	232	DeoR/GlpR transcriptional regulator	WP_004143408.1	COG1349	KG	DNA-binding transcriptional regulator of sugar metabolism
M5	DR88_RS13275	DR88_4070	1410	NZ_KN046818.1	2572922	C	T	CCG	CTG	P	L	539	180	beta-glucosidase	WP_032443893.1	COG2723	G	Beta-glucosidase/6-phospho-beta-glucosidase/beta-galactosidase
M5	DR88_RS10685	DR88_2810	1878	NZ_KN046818.1	3165326	C	T	GCG	GTG	A	V	668	223	N-acetylmannosamine-6-phosphate 2-epimerase	WP_004185859.1	COG3010	G	Putative N-acetylmannosamine-6-phosphate epimerase
M5	DR88_RS09885	DR88_2649	1692	NZ_KN046818.1	3326483	G	A	GCC	GTC	A	V	1448	483	urease subunit alpha	WP_002916874.1	COG0804	E	Urease alpha subunit
M5	DR88_RS07915	DR88_2244	12.27	NZ_KN046818.1	3755958	A	G	CTA	CCA	L	P	1061	354	hypothetical protein	WP_004149520.1	COG0470	L	DNA polymerase III
M5	DR88_RS04895	DR88_1623	54	NZ_KN046818.1	4421871	C	A	TCC	TAC	S	Y	1079	360	polysaccharide pyruvyl transferase family protein	WP_004149026.1	COG2327	M	Polysaccharide pyruvyl transferase family protein WcaK
M5	DR88_RS04515	DR88_1541	97	NZ_KN046818.1	4531347	A	G	GAG	GGG	E	G	5051	1684	colibactin non-ribosomal peptide synthetase ClbJ	WP_032443988.1	COG1020	Q	Non-ribosomal peptide synthetase component F
M5	DR88_RS03550	DR88_3068	2414	NZ_KN046818.1	4733173	G	A	CCC	CTC	P	L	158	53	insulinase family protein	WP_002921436.1	COG0612	R	Predicted Zn-dependent peptidase
M5	DR88_RS03160	DR88_3149	2562	NZ_KN046818.1	4832162	G	A	TGC	TAC	C	Y	446	149	alpha-hydroxy-acid oxidizing enzyme	WP_002922420.1	COG1304	CIR	FMN-dependent dehydrogenase
M5	DR88_RS02480	DR88_3288	2006	NZ_KN046818.1	4974005	G	A	CTT	TTT	L	F	1582	528	PTS alpha-glucoside EIICB component	WP_002923307.1	COG1263	G	Phosphotransferase system IIC components
M5	DR88_RS02355	DR88_3315	2261	NZ_KN046818.1	5004955	G	A	GCC	ACC	A	T	673	225	hypothetical protein	WP_004151542.1	COG2091	H	Phosphopantetheinyl transferase
M5	DR88_RS01540	DR88_3479	1837	NZ_KN046818.1	5181231	G	A	TGG	TGA	W	*	387	129	UDP-N-acetylglucosamine--undecaprenyl-phosphate N-acetylglucosaminephosphotransferase	WP_002883295.1	COG0472	M	UDP-N-acetylmuramyl pentapeptide phosphotransferase/UDP-N-acetylglucosamine-1-phosphate transferase
M5	DR88_RS01410	DR88_3506	2505	NZ_KN046818.1	5205605	C	T	GCC	GTC	A	V	32	11	tyrosine recombinase XerC	WP_002883396.1	COG4973	L	Site-specific recombinase XerC
M5	DR88_RS00490	DR88_5031	54	NZ_KN046820.1	51815	G	C	GCT	GGT	A	G	7232	2411	hypothetical protein	WP_004150750.1	-1	na	na
M5	DR88_RS00280	DR88_5272	22.03	NZ_KN046821.1	5607	C	A	AAC	AAA	N	K	15	5	hypothetical protein	WP_004150497.1	COG1694	V	NTP pyrophosphatase
M5	NZ_KN046818.1-intergenic1529		279	NZ_KN046818.1	1623036	G	A
M5	NZ_KN046818.1-intergenic1741		1442	NZ_KN046818.1	1849036	G	A
M5	NZ_KN046818.1-intergenic1925		839	NZ_KN046818.1	2045234	C	T
M5	NZ_KN046818.1-intergenic3216		1427	NZ_KN046818.1	3381991	G	A
M5	NZ_KN046818.1-intergenic3250		12.27	NZ_KN046818.1	3419630	T	C
M5	NZ_KN046818.1-intergenic4278		1428	NZ_KN046818.1	4534416	G	A
M6	DR88_RS24565	DR88_4861	2070	NZ_KN046818.1	55021	C	T	ATG	ATA	M	I	804	268	hypothetical protein	WP_025862133.1	-1	na	na
M6	DR88_RS24525	DR88_4853	2244	NZ_KN046818.1	65800	C	T	ATG	ATA	M	I	222	74	type I restriction endonuclease	WP_077260974.1	COG4096	V	Type I site-specific restriction endonuclease
M6	DR88_RS22650	DR88_101	1748	NZ_KN046818.1	475232	G	A	GGG	GAG	G	E	446	149	phosphopentomutase	WP_004151380.1	COG1015	G	Phosphopentomutase
M6	DR88_RS20490	DR88_544	1812	NZ_KN046818.1	959162	G	A	GCC	ACC	A	T	196	66	competence protein ComEA	WP_002891859.1	COG1555	L	DNA uptake protein ComE and related DNA-binding proteins
M6	DR88_RS20300	DR88_584	1875	NZ_KN046818.1	999147	C	T	GTG	ATG	V	M	40	14	multidrug efflux RND transporter permease subunit	WP_004147373.1	COG0841	V	Multidrug efflux pump subunit AcrB
M6	DR88_RS19775	DR88_690	1701	NZ_KN046818.1	1116565	C	T	GGC	GAC	G	D	161	54	MFS transporter	WP_002892885.1	COG2814	G	Predicted arabinose efflux permease
M6	DR88_RS19450	DR88_757	1326	NZ_KN046818.1	1193366	C	T	GCC	GTC	A	V	806	269	enterochelin esterase	WP_004147519.1	COG2382	P	Enterochelin esterase or related enzyme
M6	DR88_RS19430	DR88_761	1381	NZ_KN046818.1	1199457	C	T	GGC	GAC	G	D	284	95	iron-enterobactin transporter permease	WP_004147521.1	COG4779	P	ABC-type enterobactin transport system
M6	DR88_RS18235	DR88_1006	1800	NZ_KN046818.1	1446214	G	A	GGG	AGG	G	R	562	188	GntR family transcriptional regulator	WP_004151705.1	COG2188	K	DNA-binding transcriptional regulator
M6	DR88_RS17865	DR88_1080	1344	NZ_KN046818.1	1533061	G	A	GAA	AAA	E	K	313	105	DNA translocase FtsK	WP_032443821.1	COG1674	D	DNA segregation ATPase FtsK/SpoIIIE and related proteins
M6	DR88_RS17810	DR88_1091	1315	NZ_KN046818.1	1552253	G	A	TCC	TTC	S	F	134	45	30S ribosomal protein S12 methylthiotransferase accessory protein YcaO	WP_004147805.1	COG1944	J	Ribosomal protein S12 methylthiotransferase accessory factor YcaO
M6	DR88_RS16840	DR88_1297	1304	NZ_KN046818.1	1778265	C	T	GCG	ACG	A	T	343	115	NUDIX hydrolase	WP_004150802.1	COG0494	V	8-oxo-dGTP pyrophosphatase MutT and related house-cleaning NTP pyrophosphohydrolases
M6	DR88_RS15510	DR88_3596	1014	NZ_KN046818.1	2088476	G	A	GGC	GAC	G	D	854	285	FAD-dependent oxidoreductase	WP_004148215.1	COG2072	P	Predicted flavoprotein CzcO associated with the cation diffusion facilitator CzcD
M6	DR88_RS13990	DR88_3921	44	NZ_KN046818.1	2419426	T	C	AAC	GAC	N	D	1783	595	penicillin-binding protein 2	WP_025861974.1	COG0768	DM	Cell division protein FtsI/penicillin-binding protein 2
M6	DR88_RS13700	DR88_3979	769	NZ_KN046818.1	2480941	C	T	CGC	CAC	R	H	359	120	MFS transporter	WP_032443890.1	COG0477	GEPR	MFS family permease
M6	DR88_RS12955	DR88_4136	1065	NZ_KN046818.1	2631118	C	T	GCG	ACG	A	T	37	13	c-type cytochrome biogenesis protein CcmF	WP_032443900.1	COG1138	CO	Cytochrome c biogenesis factor
M6	DR88_RS10955	DR88_2866	2140	NZ_KN046818.1	3110107	G	A	ACC	ATC	T	I	923	308	MexX family efflux pump subunit	WP_004150001.1	COG0845	MV	Multidrug efflux pump subunit AcrA (membrane-fusion protein)
M6	DR88_RS08540	DR88_2369	1971	NZ_KN046818.1	3625940	G	A	GAT	AAT	D	N	445	149	N-acetylmuramoyl-L-alanine amidase	WP_004174538.1	COG0860	M	N-acetylmuramoyl-L-alanine amidase
M6	DR88_RS08000	DR88_2261	1915	NZ_KN046818.1	3736290	G	A	TGG	TGA	W	*	777	259	murein hydrolase activator NlpD	WP_004149542.1	COG1388	M	LysM repeat
M6	DR88_RS07460	DR88_2151	1442	NZ_KN046818.1	3846056	C	T	CGT	CAT	R	H	14	5	carboxymuconolactone decarboxylase family protein	WP_021312379.1	COG2128	P	Alkylhydroperoxidase family enzyme
M6	DR88_RS07345	DR88_2128	1522	NZ_KN046818.1	3869916	C	T	CCG	TCG	P	S	421	141	amino acid ABC transporter substrate-binding protein	WP_004149417.1	COG0834	ET	ABC-type amino acid transport/signal transduction system
M6	DR88_RS07265	DR88_2112	1637	NZ_KN046818.1	3887516	C	T	GCG	GTG	A	V	725	242	LysR family transcriptional regulator	WP_004185288.1	COG0583	K	DNA-binding transcriptional regulator
M6	DR88_RS06770	DR88_2012	1690	NZ_KN046818.1	3997895	C	T	ACC	ATC	T	I	605	202	histidine--tRNA ligase	WP_004149335.1	COG0124	J	Histidyl-tRNA synthetase
M6	DR88_RS06410	DR88_1929	1620	NZ_KN046818.1	4072887	C	T	CCG	TCG	P	S	34	12	4-hydroxy-tetrahydrodipicolinate synthase	WP_002913803.1	COG0329	EM	Dihydrodipicolinate synthase/N-acetylneuraminate lyase
M6	DR88_RS06085	DR88_1864	1734	NZ_KN046818.1	4136393	G	A	na	na	na	na	1		could not retreive annotation for this gene in the gff file...	could not retreive annotation for this gene in the gff file...	1
M6	DR88_RS28545	DR88_1621	1376	NZ_KN046818.1	4423493	G	A	TGT	TAT	C	Y	380	127	hypothetical protein	WP_004149023.1	COG2244	M	Membrane protein involved in the export of O-antigen and teichoic acid
M6	DR88_RS04820	DR88_1606	1266	NZ_KN046818.1	4445594	C	T	CCG	CTG	P	L	959	320	glycosyl transferase	WP_004149002.1	COG1216	G	Glycosyltransferase
M6	DR88_RS03590	DR88_3060	2527	NZ_KN046818.1	4722407	G	A	CGC	CAC	R	H	644	215	alpha%2Calpha-trehalase	WP_004150117.1	COG1626	G	Neutral trehalase
M6	DR88_RS03190	DR88_3143	2233	NZ_KN046818.1	4826417	A	G	AAA	GAA	K	E	4	2	mannitol-1-phosphate 5-dehydrogenase	WP_004150175.1	COG0246	G	Mannitol-1-phosphate/altronate dehydrogenases
M6	NZ_KN046818.1-intergenic760		1641	NZ_KN046818.1	804693	C	T
M6	NZ_KN046818.1-intergenic1445		1312	NZ_KN046818.1	1517314	C	T
M6	NZ_KN046818.1-intergenic2270		1386	NZ_KN046818.1	2399926	G	A
M6	NZ_KN046818.1-intergenic3022		2431	NZ_KN046818.1	3192148	G	A
M6	NZ_KN046820.1-intergenic22		1661	NZ_KN046820.1	32594	C	T
M7	DR88_RS22490	DR88_133	1440	NZ_KN046818.1	511320	G	A	GAT	AAT	D	N	586	196	molecular chaperone DnaJ	WP_002887955.1	COG0484	O	DnaJ-class molecular chaperone with C-terminal Zn finger domain
M7	DR88_RS21195	DR88_397	2274	NZ_KN046818.1	810815	G	A	GAC	AAC	D	N	1594	532	PapC/FimD family outer membrane usher protein	WP_004147219.1	COG3188	NW	Outer membrane usher protein FimD/PapC
M7	DR88_RS20205	DR88_603	1828	NZ_KN046818.1	1021503	G	A	CCC	TCC	P	S	7	3	Cys-tRNA(Pro) deacylase	WP_002892205.1	COG2606	J	Cys-tRNA(Pro) deacylase
M7	DR88_RS19895	DR88_665	1298	NZ_KN046818.1	1089451	G	A	CCG	TCG	P	S	955	319	hydrophobe/amphiphile efflux-1 family RND transporter	WP_032443802.1	COG0841	V	Multidrug efflux pump subunit AcrB
M7	DR88_RS19060	DR88_835	1486	NZ_KN046818.1	1279081	C	T	GGG	AGG	G	R	403	135	glutamate/aspartate transporter permease GltK	WP_002894707.1	COG0765	E	ABC-type amino acid transport system
M7	DR88_RS15470	DR88_3604	1131	NZ_KN046818.1	2098155	G	A	TGG	TGA	W	*	159	53	phenylacetate-CoA oxygenase subunit PaaA	WP_004148220.1	COG3396	Q	1
M7	DR88_RS0125820		1400	NZ_KN046818.1	2384559	C	T	CCT	TCT	P	S	406	136	cysteine hydrolase	WP_025862003.1	COG1335	HR	Nicotinamidase-related amidase
M7	DR88_RS13840	DR88_3952	964	NZ_KN046818.1	2448501	A	G	ATC	GTC	I	V	157	53	NAD-dependent malic enzyme	WP_002906125.1	COG0281	C	Malic enzyme
M7	DR88_RS08540	DR88_2369	1644	NZ_KN046818.1	3626076	C	T	CCC	CTC	P	L	581	194	N-acetylmuramoyl-L-alanine amidase	WP_004174538.1	COG0860	M	N-acetylmuramoyl-L-alanine amidase
M7	DR88_RS07575	DR88_2175	1714	NZ_KN046818.1	3826176	T	C	na	na	na	na	48		could not retreive annotation for this gene in the gff file...	could not retreive annotation for this gene in the gff file...	16
M7	DR88_RS06085	DR88_1864	1437	NZ_KN046818.1	4136443	C	T	na	na	na	na	51		could not retreive annotation for this gene in the gff file...	could not retreive annotation for this gene in the gff file...	17
M7	DR88_RS04515	DR88_1541	105	NZ_KN046818.1	4531347	A	G	GAG	GGG	E	G	5051	1684	colibactin non-ribosomal peptide synthetase ClbJ	WP_032443988.1	COG1020	Q	Non-ribosomal peptide synthetase component F
M7	DR88_RS01145	DR88_5099	1018	NZ_KN046818.1	5264634	C	T	GGT	GAT	G	D	1001	334	anaerobic C4-dicarboxylate transporter	WP_025862009.1	COG2704	G	Anaerobic C4-dicarboxylate transporter
M7	DR88_RS00215	DR88_5177	1632	NZ_KN046821.1	14588	C	T	GAT	AAT	D	N	1471	491	hypothetical protein	WP_025862068.1	-1	na	na
M7	NZ_KN046818.1-intergenic1298		1453	NZ_KN046818.1	1359832	C	T
M7	NZ_KN046818.1-intergenic1347		543	NZ_KN046818.1	1409781	G	A
M7	NZ_KN046818.1-intergenic1446		1040	NZ_KN046818.1	1519140	C	T
M7	NZ_KN046818.1-intergenic2828		982	NZ_KN046818.1	2983282	G	A
M7	NZ_KN046818.1-intergenic3778		1250	NZ_KN046818.1	3973274	C	T
M8	DR88_RS24020	DR88_4748	2763	NZ_KN046818.1	178834	C	T	GCG	ACG	A	T	43	15	ribonuclease R	WP_002885668.1	COG0557	K	Exoribonuclease R
M8	DR88_RS19915	DR88_660	1612	NZ_KN046818.1	1083432	C	T	GTC	ATC	V	I	496	166	PLP-dependent aminotransferase family protein	WP_004147486.1	COG1167	KE	DNA-binding transcriptional regulator
M8	DR88_RS19835	DR88_678	2708	NZ_KN046818.1	1100370	C	T	GCT	GTT	A	V	32	11	PTS mannose transporter subunit IID	WP_004176976.1	COG3716	G	Phosphotransferase system
M8	DR88_RS19410	DR88_765	1921	NZ_KN046818.1	1203629	C	T	ACG	ATG	T	M	8	3	isochorismate synthase EntC	WP_004147528.1	COG1169	HQ	Isochorismate synthase EntC
M8	DR88_RS17415	DR88_1177	1753	NZ_KN046818.1	1654823	C	T	GGC	GAC	G	D	566	189	FAD-binding oxidoreductase	WP_004147878.1	COG0665	E	Glycine/D-amino acid oxidase (deaminating)
M8	DR88_RS15250	DR88_3650	1242	NZ_KN046818.1	2146236	C	T	AGC	AAC	S	N	1487	496	DUF945 domain-containing protein	WP_004190339.1	COG5339	S	Uncharacterized conserved protein YdgA
M8	DR88_RS14565	DR88_3799	1783	NZ_KN046818.1	2294918	G	A	GCG	ACG	A	T	169	57	DUF2132 domain-containing protein	WP_002904643.1	COG4628	S	Uncharacterized conserved protein
M8	DR88_RS11970	DR88_4353	1412	NZ_KN046818.1	2864441	C	T	CGT	CAT	R	H	236	79	transcriptional regulator TdcA	WP_002910764.1	COG0583	K	DNA-binding transcriptional regulator
M8	DR88_RS08705	DR88_2402	2379	NZ_KN046818.1	3584171	C	T	GGT	AGT	G	S	769	257	ABC transporter ATP-binding protein	WP_004149643.1	COG3842	E	ABC-type Fe3+/spermidine/putrescine transport systems
M8	DR88_RS08540	DR88_2369	2484	NZ_KN046818.1	3626207	C	T	CGC	TGC	R	C	712	238	N-acetylmuramoyl-L-alanine amidase	WP_004174538.1	COG0860	M	N-acetylmuramoyl-L-alanine amidase
M8	DR88_RS08255	DR88_2312	2738	NZ_KN046818.1	3673604	C	T	TGG	TAG	W	*	1700	567	L-fucose isomerase	WP_004149585.1	COG2407	G	L-fucose isomerase or related protein
M8	DR88_RS07525	DR88_2165	1378	NZ_KN046818.1	3831806	C	T	GGC	AGC	G	S	1363	455	2-isopropylmalate synthase	WP_004149451.1	COG0119	E	Isopropylmalate/homocitrate/citramalate synthases
M8	DR88_RS05995	DR88_1846	2111	NZ_KN046818.1	4157733	C	T	GGG	GAG	G	E	152	51	formate transporter	WP_004149224.1	COG2116	P	Formate/nitrite transporter FocA
M8	DR88_RS04945	DR88_1635	1432	NZ_KN046818.1	4404388	C	T	TCT	TTT	S	F	1154	385	outer membrane assembly protein AsmA	WP_004149045.1	COG2982	M	Uncharacterized protein involved in outer membrane biogenesis
M8	DR88_RS03975	DR88_2983	2457	NZ_KN046818.1	4637407	C	T	GCG	ACG	A	T	199	67	rhomboid family intramembrane serine protease GlpG	WP_004151408.1	COG0705	O	Membrane associated serine protease
M8	DR88_RS02230	DR88_3340	2681	NZ_KN046818.1	5031908	C	T	GCG	ACG	A	T	67	23	FMN-binding protein MioC	WP_004144988.1	COG0716	C	Flavodoxin
M8	DR88_RS02095	DR88_3367	2287	NZ_KN046818.1	5062885	C	T	CCG	TCG	P	S	655	219	oxygen-independent coproporphyrinogen III oxidase	WP_025861479.1	COG0635	H	Coproporphyrinogen III oxidase or related Fe-S oxidoreductase
M8	NZ_KN046818.1-intergenic799		2654	NZ_KN046818.1	840504	G	A
M8	NZ_KN046818.1-intergenic2037		1506	NZ_KN046818.1	2166690	C	T
M8	NZ_KN046818.1-intergenic2545		1506	NZ_KN046818.1	2677056	C	T
M8	NZ_KN046818.1-intergenic3489		2118	NZ_KN046818.1	3663708	C	T
M9	DR88_RS23820	DR88_4706	2498	NZ_KN046818.1	220720	G	A	CGC	CAC	R	H	1814	605	colicin V biosynthesis protein	WP_004146703.1	COG2274	V	ABC-type bacteriocin/lantibiotic exporters
M9	DR88_RS19465	DR88_754	1945	NZ_KN046818.1	1188652	C	T	GCC	GTC	A	V	257	86	transketolase	WP_023282274.1	COG3958	G	Transketolase
M9	DR88_RS16570	DR88_1366	1836	NZ_KN046818.1	1849966	G	A	GGA	AGA	G	R	721	241	LysR family transcriptional regulator	WP_004150788.1	COG0583	K	DNA-binding transcriptional regulator
M9	DR88_RS16470	DR88_1388	1536	NZ_KN046818.1	1868409	G	A	CCG	TCG	P	S	439	147	LysR family transcriptional regulator	WP_004140447.1	COG0583	K	DNA-binding transcriptional regulator
M9	DR88_RS14905	DR88_3721	1476	NZ_KN046818.1	2223782	G	A	TGG	TGA	W	*	417	139	MFS transporter	WP_004148309.1	COG2271	G	Sugar phosphate permease
M9	DR88_RS13360	DR88_4052	1224	NZ_KN046818.1	2553998	G	A	CAT	TAT	H	Y	883	295	glucan biosynthesis protein D	WP_002907489.1	COG3131	M	Periplasmic glucans biosynthesis protein
M9	DR88_RS08925	DR88_2449	1708	NZ_KN046818.1	3535674	C	T	ACG	ATG	T	M	293	98	arsenate reductase (glutaredoxin)	WP_025861935.1	COG1393	P	Arsenate reductase and related proteins
M9	DR88_RS08540	DR88_2369	1991	NZ_KN046818.1	3626588	C	T	CCT	TCT	P	S	1093	365	N-acetylmuramoyl-L-alanine amidase	WP_004174538.1	COG0860	M	N-acetylmuramoyl-L-alanine amidase
M9	DR88_RS08400	DR88_2341	2233	NZ_KN046818.1	3650877	C	T	ACC	ATC	T	I	287	96	cobalt-precorrin-5B (C(1))-methyltransferase	WP_002915708.1	COG1903	H	Cobalamin biosynthesis protein CbiD
M9	DR88_RS08300	DR88_2321	1368	NZ_KN046818.1	3666161	C	T	GAG	AAG	E	K	196	66	cysteine desulfurase%2C sulfur acceptor subunit CsdE	WP_004142894.1	COG2166	O	Sulfur transfer protein SufE
M9	DR88_RS01540	DR88_3479	2362	NZ_KN046818.1	5180999	G	A	GGT	GAT	G	D	155	52	UDP-N-acetylglucosamine--undecaprenyl-phosphate N-acetylglucosaminephosphotransferase	WP_002883295.1	COG0472	M	UDP-N-acetylmuramyl pentapeptide phosphotransferase/UDP-N-acetylglucosamine-1-phosphate transferase
M9	DR88_RS01400	DR88_3508	2024	NZ_KN046818.1	5208336	C	T	CGC	TGC	R	C	1081	361	DNA helicase II	WP_002883398.1	COG0210	L	Superfamily I DNA or RNA helicase
M9	DR88_RS01360	DR88_3516	1642	NZ_KN046818.1	5217264	C	T	GGC	GAC	G	D	236	79	homoserine/homoserine lactone efflux protein	WP_002883411.1	COG1280	E	Threonine/homoserine/homoserine lactone efflux protein
M9	DR88_RS00785	DR88_4992	349	NZ_KN046819.1	65149	C	T	CCG	TCG	P	S	4588	1530	conjugative transfer relaxase/helicase TraI	WP_004150637.1	COG0507	L	ATP-dependent exoDNAse (exonuclease V)
M9	DR88_RS0126965		727	NZ_KN046819.1	83520	G	A	CAG	TAG	Q	*	868	290	IS256 family transposase	WP_032444073.1	COG3328	X	Transposase (or an inactivated derivative)
M9	NZ_KN046818.1-intergenic644		1827	NZ_KN046818.1	685730	G	A
M9	NZ_KN046818.1-intergenic1212		1647	NZ_KN046818.1	1281536	C	T
M9	NZ_KN046818.1-intergenic1790		1208	NZ_KN046818.1	1897707	G	A
M9	NZ_KN046818.1-intergenic1823		1237	NZ_KN046818.1	1932245	G	A
M9	NZ_KN046818.1-intergenic2292		587	NZ_KN046818.1	2424965	G	A
M9	NZ_KN046818.1-intergenic3528		2001	NZ_KN046818.1	3706944	C	T
M10	DR88_RS15640	DR88_3563	1450	NZ_KN046818.1	2052775	C	T	TGG	TGA	W	*	393	131	aspartate/tyrosine/aromatic aminotransferase	WP_025862151.1	COG1448	E	Aspartate/tyrosine/aromatic aminotransferase
M10	DR88_RS11755	DR88_4399	1660	NZ_KN046818.1	2912467	G	A	CGC	TGC	R	C	1192	398	peptidoglycan glycosyltransferase FtsI	WP_004148834.1	COG0768	DM	Cell division protein FtsI/penicillin-binding protein 2
M10	DR88_RS11180	DR88_4524	1006	NZ_KN046818.1	3032486	G	A	GAC	AAC	D	N	979	327	cysteine--tRNA ligase	WP_025862258.1	COG0215	J	Cysteinyl-tRNA synthetase
M10	DR88_RS08540	DR88_2369	2128	NZ_KN046818.1	3626240	C	T	CGT	TGT	R	C	745	249	N-acetylmuramoyl-L-alanine amidase	WP_004174538.1	COG0860	M	N-acetylmuramoyl-L-alanine amidase
M10	DR88_RS04835	DR88_1609	1350	NZ_KN046818.1	4441366	G	A	GGT	GAT	G	D	44	15	UDP-galactopyranose mutase	WP_004149005.1	COG0562	M	UDP-galactopyranose mutase
M10	DR88_RS04690	DR88_1579	1319	NZ_KN046818.1	4471303	G	A	GGG	GAG	G	E	98	33	LysR family transcriptional regulator	WP_004148986.1	COG0583	K	DNA-binding transcriptional regulator
M10	DR88_RS04595	DR88_1558	1595	NZ_KN046818.1	4493631	G	A	GAC	AAC	D	N	1351	451	Na+/H+ antiporter	WP_004148971.1	COG0025	P	NhaP-type Na+/H+ or K+/H+ antiporter
M11	DR88_RS22715	DR88_88	1044	NZ_KN046818.1	462902	G	A	na	na	na	na	26		could not retreive annotation for this gene in the gff file...	could not retreive annotation for this gene in the gff file...	9
M11	DR88_RS19950	DR88_654	1820	NZ_KN046818.1	1075972	G	A	TCC	TTC	S	F	947	316	aspartate aminotransferase family protein	WP_004147490.1	COG0160	E	4-aminobutyrate aminotransferase or related aminotransferase
M11	DR88_RS19895	DR88_665	2020	NZ_KN046818.1	1089396	G	A	ACG	ATG	T	M	1010	337	hydrophobe/amphiphile efflux-1 family RND transporter	WP_032443802.1	COG0841	V	Multidrug efflux pump subunit AcrB
M11	DR88_RS19505	DR88_746	1921	NZ_KN046818.1	1179521	C	T	GGC	GAC	G	D	407	136	SDR family oxidoreductase	WP_004191416.1	COG1028	IQR	NAD(P)-dependent dehydrogenase
M11	DR88_RS19015	DR88_844	2064	NZ_KN046818.1	1288965	C	T	na	na	na	na	23		could not retreive annotation for this gene in the gff file...	could not retreive annotation for this gene in the gff file...	8
M11	DR88_RS14280	DR88_3860	1052	NZ_KN046818.1	2356014	C	T	CGC	CAC	R	H	491	164	MFS transporter	WP_004148411.1	COG2814	G	Predicted arabinose efflux permease
M11	DR88_RS14215	DR88_3874	932	NZ_KN046818.1	2370026	C	T	CCG	TCG	P	S	943	315	gamma-glutamyltransferase family protein	WP_004148422.1	COG0405	E	Gamma-glutamyltranspeptidase
M11	DR88_RS14075	DR88_3904	1213	NZ_KN046818.1	2401047	G	A	GTT	ATT	V	I	346	116	ABC transporter ATP-binding protein	WP_004180001.1	COG1116	P	ABC-type nitrate/sulfonate/bicarbonate transport system
M11	DR88_RS13855	DR88_3949	797	NZ_KN046818.1	2446642	G	A	GCC	GTC	A	V	239	80	LysR family transcriptional regulator	WP_025861970.1	COG0583	K	DNA-binding transcriptional regulator
M11	DR88_RS10565	DR88_2786	2967	NZ_KN046818.1	3191545	C	T	CCG	TCG	P	S	394	132	phospholipid-binding protein MlaC	WP_002918386.1	COG2854	I	ABC-type transporter Mla maintaining outer membrane lipid asymmetry
M11	DR88_RS08000	DR88_2261	2043	NZ_KN046818.1	3735973	C	T	CAG	TAG	Q	*	460	154	murein hydrolase activator NlpD	WP_004149542.1	COG1388	M	LysM repeat
M11	DR88_RS06800	DR88_2018	1900	NZ_KN046818.1	3986195	C	T	GCC	GTC	A	V	932	311	hypothetical protein	WP_032443964.1	COG2373	R	Uncharacterized conserved protein YfaS
M11	DR88_RS04905	DR88_1625	1260	NZ_KN046818.1	4419145	G	A	AGT	AAT	S	N	491	164	hypothetical protein	WP_004149030.1	COG3664	G	Beta-xylosidase
M11	DR88_RS04900	DR88_1624	1145	NZ_KN046818.1	4420573	G	A	GGA	GAA	G	E	902	301	glycosyltransferase	WP_048290720.1	COG0438	M	Glycosyltransferase involved in cell wall bisynthesis
M11	DR88_RS04825	DR88_1607	1708	NZ_KN046818.1	4444407	G	A	CGC	CAC	R	H	1028	343	glycosyltransferase family 1 protein	WP_004149003.1	COG0438	M	Glycosyltransferase involved in cell wall bisynthesis
M11	DR88_RS02850	DR88_3211	2495	NZ_KN046818.1	4894737	G	A	GCC	ACC	A	T	1333	445	glycerol kinase	WP_002922944.1	COG0554	C	Glycerol kinase
M11	NZ_KN046818.1-intergenic1555		1361	NZ_KN046818.1	1660319	C	T
M11	NZ_KN046818.1-intergenic2899		1157	NZ_KN046818.1	3071832	G	A
M11	NZ_KN046818.1-intergenic2936		2328	NZ_KN046818.1	3111054	C	T
M11	NZ_KN046818.1-intergenic2998		2288	NZ_KN046818.1	3170707	C	T
M11	NZ_KN046818.1-intergenic3025		2471	NZ_KN046818.1	3194283	C	T
M12	DR88_RS23795	DR88_4701	2013	NZ_KN046818.1	225320	C	T	GCG	GTG	A	V	536	179	L-methionine/branched-chain amino acid transporter	WP_004146698.1	COG0531	E	Amino acid transporter
M12	DR88_RS23485	DR88_4639	2105	NZ_KN046818.1	293982	C	T	GGG	GAG	G	E	437	146	NCS2 family permease	WP_002885079.1	COG2252	F	Xanthine/uracil/vitamin C permease
M12	DR88_RS22325	DR88_167	1998	NZ_KN046818.1	548471	G	A	CAT	TAT	H	Y	406	136	4-hydroxythreonine-4-phosphate dehydrogenase PdxA	WP_002888327.1	COG1995	H	4-hydroxy-L-threonine phosphate dehydrogenase PdxA
M12	DR88_RS21250	DR88_383	2446	NZ_KN046818.1	793375	C	T	GAC	AAC	D	N	487	163	carbohydrate kinase	WP_025861700.1	COG1070	G	Sugar (pentulose or hexulose) kinase
M12	DR88_RS20820	DR88_478	1479	NZ_KN046818.1	887531	C	T	GGG	GAG	G	E	2450	817	exonuclease subunit SbcC	WP_004147288.1	COG0419	L	DNA repair exonuclease SbcCD ATPase subunit
M12	DR88_RS20750	DR88_492	2073	NZ_KN046818.1	906401	C	T	GAG	AAG	E	K	241	81	PTS mannose transporter subunit IIA	WP_002890376.1	COG3414	G	Phosphotransferase system
M12	DR88_RS15120	DR88_3676	1736	NZ_KN046818.1	2175503	C	T	CGG	TGG	R	W	568	190	CoA transferase subunit B	WP_004151559.1	COG2057	I	Acyl CoA:acetate/3-ketoacid CoA transferase
M12	DR88_RS14100	DR88_3899	1422	NZ_KN046818.1	2395927	G	A	GCG	ACG	A	T	769	257	LacI family transcriptional regulator	WP_004148452.1	COG1879	G	ABC-type sugar transport system
M12	DR88_RS14075	DR88_3904	1268	NZ_KN046818.1	2401189	C	T	ACC	ATC	T	I	488	163	ABC transporter ATP-binding protein	WP_004180001.1	COG1116	P	ABC-type nitrate/sulfonate/bicarbonate transport system
M12	DR88_RS12085	DR88_4328	1264	NZ_KN046818.1	2836298	G	A	CCC	CTC	P	L	1103	368	type VI secretion system tip protein VgrG	WP_004148793.1	COG3501	UXR	Uncharacterized conserved protein
M12	DR88_RS12070	DR88_4333	1340	NZ_KN046818.1	2842253	G	A	GCC	ACC	A	T	133	45	gamma-glutamylcyclotransferase	WP_002910650.1	COG2105	R	Uncharacterized conserved protein YtfP
M12	DR88_RS11890	DR88_4372	1523	NZ_KN046818.1	2886564	G	A	GCC	ACC	A	T	427	143	Na+/H+ antiporter NhaB	WP_004184648.1	COG3067	CP	Na+/H+ antiporter NhaB
M12	DR88_RS11610	DR88_4429	1321	NZ_KN046818.1	2944302	C	T	CCC	TCC	P	S	853	285	transcriptional regulator HexR	WP_002911434.1	COG1737	K	DNA-binding transcriptional regulator
M12	DR88_RS09080	DR88_2481	2871	NZ_KN046818.1	3506317	G	A	CCC	TCC	P	S	172	58	ABC transporter permease	WP_045145301.1	COG0601	EP	ABC-type dipeptide/oligopeptide/nickel transport system
M12	DR88_RS08615	DR88_2384	2060	NZ_KN046818.1	3604058	G	A	GCG	GTG	A	V	107	36	DNA mismatch repair protein MutH	WP_004143967.1	COG3066	L	DNA mismatch repair protein MutH
M12	DR88_RS08435	DR88_2348	2207	NZ_KN046818.1	3643777	G	A	GCC	GTC	A	V	557	186	propanediol utilization microcompartment protein PduB	WP_002915739.1	COG4816	E	Ethanolamine utilization protein EutL
M12	DR88_RS08000	DR88_2261	2303	NZ_KN046818.1	3735931	C	T	CAA	TAA	Q	*	418	140	murein hydrolase activator NlpD	WP_004149542.1	COG1388	M	LysM repeat
M12	DR88_RS07045	DR88_2067	1802	NZ_KN046818.1	3933437	C	T	GCG	GTG	A	V	527	176	tRNA (adenosine(37)-N6)-methyltransferase TrmM	WP_002914079.1	COG4123	J	tRNA1(Val) A37 N6-methylase TrmN6
M12	DR88_RS04870	DR88_1616	1121	NZ_KN046818.1	4431400	C	T	GCG	GTG	A	V	584	195	phosphomannomutase	WP_004899416.1	COG1109	G	Phosphomannomutase
M12	NZ_KN046818.1-intergenic1399		1696	NZ_KN046818.1	1469964	G	A
M12	NZ_KN046818.1-intergenic2576		1241	NZ_KN046818.1	2711198	G	A
M12	NZ_KN046818.1-intergenic2878		1913	NZ_KN046818.1	3031496	G	A
M12	NZ_KN046818.1-intergenic4181		1416.97	NZ_KN046818.1	4405295	C	CTCATACCCCGATTAGTTCGCCATCCCGTAGGCCTGATAAGCGCAGCGCCATCAGGCAGTGTGGCGGCTACGCCTGATCCGGTCTGGATTATACGGTGGGTG
M12	NZ_KN046818.1-intergenic4555		2537	NZ_KN046818.1	4823993	G	A
M12	NZ_KN046818.1-intergenic4745		2923	NZ_KN046818.1	5020491	G	A
M13	DR88_RS21720	DR88_288	1679	NZ_KN046818.1	696911	G	A	GGA	GAA	G	E	446	149	H(+)/Cl(-) exchange transporter ClcA	WP_032444007.1	COG0038	P	H+/Cl- antiporter ClcA
M13	DR88_RS21670	DR88_298	1650	NZ_KN046818.1	706702	G	A	GCG	GTG	A	V	2453	818	bifunctional uridylyltransferase/uridylyl-removing protein GlnD	WP_004147140.1	COG2844	OT	UTP:GlnB (protein PII) uridylyltransferase
M13	DR88_RS19955	DR88_653	1537	NZ_KN046818.1	1073967	G	A	TGC	TAC	C	Y	245	82	AraC family transcriptional regulator	WP_004147492.1	COG2207	K	AraC-type DNA-binding domain and AraC-containing proteins
M13	DR88_RS18085	DR88_1036	1659	NZ_KN046818.1	1486024	G	A	CGC	TGC	R	C	700	234	transporter	WP_004147745.1	COG0569	P	Trk K+ transport system
M13	DR88_RS17360	DR88_1192	1563	NZ_KN046818.1	1666487	C	T	GCC	GTC	A	V	143	48	transcriptional regulator	WP_002898883.1	COG1309	K	DNA-binding transcriptional regulator
M13	DR88_RS15985	DR88_1489	1078	NZ_KN046818.1	1972035	C	T	GCG	ACG	A	T	604	202	hypothetical protein	WP_004148123.1	COG2128	P	Alkylhydroperoxidase family enzyme
M13	DR88_RS0125690		1251	NZ_KN046818.1	2185593	G	A	GGC	GAC	G	D	113	38	hypothetical protein	WP_004148281.1	-1	na	na
M13	DR88_RS14870	DR88_3730	1118	NZ_KN046818.1	2233327	C	T	GAA	AAA	E	K	325	109	SOS response-associated peptidase	WP_032443875.1	COG2135	O	Putative SOS response-associated peptidase YedK
M13	DR88_RS0125845		1195	NZ_KN046818.1	2443768	C	T	GGT	GAT	G	D	140	47	hypothetical protein	WP_004143718.1	COG3729	R	General stress protein YciG
M13	DR88_RS13330	DR88_4058	1315	NZ_KN046818.1	2561830	C	T	GCC	GTC	A	V	707	236	LysR family transcriptional regulator	WP_004143800.1	COG0583	K	DNA-binding transcriptional regulator
M13	DR88_RS12885	DR88_4150	1459	NZ_KN046818.1	2646189	G	A	CGG	CAG	R	Q	1823	608	formate dehydrogenase subunit alpha	WP_032443902.1	COG3383	R	Predicted molibdopterin-dependent oxidoreductase YjgC
M13	DR88_RS12615	DR88_4210	1299	NZ_KN046818.1	2704155	G	A	GCC	GTC	A	V	797	266	Fe-S cluster assembly protein SufB	WP_032443913.1	COG0719	O	Fe-S cluster assembly scaffold protein SufB
M13	DR88_RS11310	DR88_4491	1596	NZ_KN046818.1	3001939	G	A	CGG	TGG	R	W	484	162	phosphohydrolase	WP_002911594.1	COG1418	JR	HD superfamily phosphodieaserase
M13	DR88_RS09030	DR88_2471	2235	NZ_KN046818.1	3515072	G	A	CCT	CTT	P	L	1046	349	ammonium transporter	WP_004149711.1	COG0004	P	Ammonia channel protein AmtB
M13	DR88_RS08540	DR88_2369	2408	NZ_KN046818.1	3625850	C	T	CAG	TAG	Q	*	355	119	N-acetylmuramoyl-L-alanine amidase	WP_004174538.1	COG0860	M	N-acetylmuramoyl-L-alanine amidase
M13	DR88_RS07845	DR88_2230	2136	NZ_KN046818.1	3770836	C	T	GAG	AAG	E	K	394	132	metal ABC transporter permease	WP_025861049.1	COG1108	P	ABC-type Mn2+/Zn2+ transport system
M13	DR88_RS06365	DR88_1920	1510	NZ_KN046818.1	4084701	C	T	ATG	ATA	M	I	234	78	multidrug efflux RND transporter permease subunit	WP_032443970.1	COG0841	V	Multidrug efflux pump subunit AcrB
M13	DR88_RS04830	DR88_1608	1272	NZ_KN046818.1	4443047	G	A	GAT	AAT	D	N	574	192	glycosyl transferase	WP_004149004.1	COG1216	G	Glycosyltransferase
M13	DR88_RS04700	DR88_1582	1290	NZ_KN046818.1	4469970	G	A	GGG	GAG	G	E	23	8	HPP family protein	WP_032444049.1	COG3448	T	CBS-domain-containing membrane protein
M13	DR88_RS04515	DR88_1541	273	NZ_KN046818.1	4531347	A	G	GAG	GGG	E	G	5051	1684	colibactin non-ribosomal peptide synthetase ClbJ	WP_032443988.1	COG1020	Q	Non-ribosomal peptide synthetase component F
M13	DR88_RS00295	DR88_5275	1762	NZ_KN046821.1	3295	G	A	CAA	TAA	Q	*	1090	364	hypothetical protein	WP_071531390.1	COG0697	GER	Permease of the drug/metabolite transporter (DMT) superfamily
M13	NZ_KN046818.1-intergenic1721		1427	NZ_KN046818.1	1819911	C	T
M13	NZ_KN046818.1-intergenic3535		1549	NZ_KN046818.1	3719271	C	T
M13	NZ_KN046818.1-intergenic3988		2069	NZ_KN046818.1	4181436	G	A
M14	DR88_RS24645	DR88_4882	2381	NZ_KN046818.1	36140	C	T	GCC	GTC	A	V	518	173	conjugal transfer protein TraD	WP_071531347.1	COG3505	U	Type IV secretory pathway
M14	DR88_RS18725	DR88_904	1950	NZ_KN046818.1	1346890	G	A	GGT	GAT	G	D	101	34	peptidoglycan-associated lipoprotein	WP_002895068.1	COG2885	M	Outer membrane protein OmpA and related peptidoglycan-associated (lipo)proteins
M14	DR88_RS16725	DR88_1326	1552	NZ_KN046818.1	1806825	C	T	CAA	TAA	Q	*	508	170	terminase large subunit	WP_004148008.1	COG4626	X	Phage terminase-like protein
M14	DR88_RS16075	DR88_1471	1650	NZ_KN046818.1	1952805	C	T	GGT	AGT	G	S	268	90	cob(I)yrinic acid a%2Cc-diamide adenosyltransferase	WP_002901749.1	COG2109	H	ATP:corrinoid adenosyltransferase
M14	DR88_RS15215	DR88_3657	1283	NZ_KN046818.1	2156241	C	T	GTC	ATC	V	I	226	76	two-component system response regulator RstA	WP_002903377.1	COG0745	TK	DNA-binding response regulator
M14	DR88_RS14255	DR88_3866	552	NZ_KN046818.1	2361620	G	A	GGC	GAC	G	D	128	43	nitronate monooxygenase	WP_004148416.1	COG2070	R	NAD(P)H-dependent flavin oxidoreductase YrpB
M14	DR88_RS12625	DR88_4208	1530	NZ_KN046818.1	2701502	C	T	GAG	AAG	E	K	1225	409	signal peptide peptidase SppA	WP_004148710.1	COG0719	O	Fe-S cluster assembly scaffold protein SufB
M14	DR88_RS11630	DR88_4425	1581	NZ_KN046818.1	2937991	G	A	GCA	ACA	A	T	322	108	formate-dependent phosphoribosylglycinamide formyltransferase	WP_025860706.1	COG0027	F	Formate-dependent phosphoribosylglycinamide formyltransferase (GAR transformylase)
M14	DR88_RS08905	DR88_2445	2029	NZ_KN046818.1	3539995	C	T	GGA	AGA	G	R	1765	589	multidrug transporter subunit MdtO	WP_004149686.1	COG1289	S	Uncharacterized membrane protein YccC
M14	DR88_RS08715	DR88_2404	2024	NZ_KN046818.1	3581296	C	T	GCC	GTC	A	V	191	64	glycoporin	WP_004149644.1	-1	na	na
M14	DR88_RS08540	DR88_2369	2105	NZ_KN046818.1	3626598	C	T	CCC	CTC	P	L	1103	368	N-acetylmuramoyl-L-alanine amidase	WP_004174538.1	COG0860	M	N-acetylmuramoyl-L-alanine amidase
M14	DR88_RS08135	DR88_2288	1689	NZ_KN046818.1	3704022	C	T	ACC	ATC	T	I	1001	334	glucarate dehydratase	WP_002915224.1	COG4948	MR	L-alanine-DL-glutamate epimerase or related enzyme of enolase superfamily
M14	DR88_RS07425	DR88_2143	2371	NZ_KN046818.1	3851075	C	T	CCG	CTG	P	L	440	147	lipid A hydroxylase LpxO	WP_025862112.1	COG3555	O	Aspartyl/asparaginyl beta-hydroxylase
M14	DR88_RS07215	DR88_2102	1827	NZ_KN046818.1	3896805	G	A	TCC	TTC	S	F	38	13	inner membrane protein YpjD	WP_002914153.1	COG4137	R	ABC-type uncharacterized transport system
M14	DR88_RS05950	DR88_1836	1485	NZ_KN046818.1	4168387	G	A	ATG	ATA	M	I	300	100	penicillin-insensitive murein endopeptidase	WP_004174960.1	COG3770	M	Murein endopeptidase
M14	DR88_RS05510	DR88_1748	1727	NZ_KN046818.1	4271218	G	A	GCG	ACG	A	T	1210	404	malate dehydrogenase (quinone)	WP_002912994.1	COG0579	G	L-2-hydroxyglutarate oxidase LhgO
M14	DR88_RS04805	DR88_1603	1691	NZ_KN046818.1	4447934	C	T	GGG	AGG	G	R	211	71	1-(5-phosphoribosyl)-5-[(5-phosphoribosylamino)methylideneamino]imidazole-4-carboxamide isomerase	WP_023341928.1	COG0106	E	Phosphoribosylformimino-5-aminoimidazole carboxamide ribonucleotide (ProFAR) isomerase
M14	DR88_RS04515	DR88_1541	153	NZ_KN046818.1	4531347	A	G	GAG	GGG	E	G	5051	1684	colibactin non-ribosomal peptide synthetase ClbJ	WP_032443988.1	COG1020	Q	Non-ribosomal peptide synthetase component F
M14	DR88_RS03955	DR88_2987	3113	NZ_KN046818.1	4643651	G	A	CCG	CTG	P	L	35	12	glycogen synthase	WP_002920564.1	COG0297	G	Glycogen synthase
M14	DR88_RS03070	DR88_3167	3042	NZ_KN046818.1	4850001	C	T	GAA	AAA	E	K	370	124	LPS 1%2C2-N-acetylglucosaminetransferase	WP_002922472.1	COG0859	M	ADP-heptose:LPS heptosyltransferase
M14	DR88_RS00490	DR88_5031	2138	NZ_KN046820.1	58913	C	T	CGA	CAA	R	Q	134	45	hypothetical protein	WP_004150750.1	-1	na	na
M14	DR88_RS00105	DR88_5205	3409	NZ_KN046821.1	38085	G	A	AGG	AAG	R	K	386	129	hypothetical protein	WP_025862062.1	COG2165	NUW	Type II secretory pathway
M14	NZ_KN046818.1-intergenic78		2442	NZ_KN046818.1	88398	G	A
M14	NZ_KN046818.1-intergenic1357		2076	NZ_KN046818.1	1420780	G	A
M14	NZ_KN046818.1-intergenic1948		904	NZ_KN046818.1	2068325	C	T
M14	NZ_KN046818.1-intergenic3218		2482	NZ_KN046818.1	3386964	G	A
M14	NZ_KN046818.1-intergenic3218		2824	NZ_KN046818.1	3387330	G	A
M14	NZ_KN046820.1-intergenic36		1808	NZ_KN046820.1	46185	C	T
M15	DR88_RS23000	DR88_31	1527	NZ_KN046818.1	408071	C	T	GGG	GAG	G	E	251	84	LysE family translocator	WP_023313910.1	COG1280	E	Threonine/homoserine/homoserine lactone efflux protein
M15	DR88_RS22525	DR88_126	1956	NZ_KN046818.1	503878	C	T	GCT	GTT	A	V	497	166	transaldolase	WP_002887897.1	COG0176	G	Transaldolase
M15	DR88_RS22150	DR88_202	1690	NZ_KN046818.1	595216	C	T	TCT	TTT	S	F	371	124	catabolite repressor/activator	WP_004145952.1	COG1609	K	DNA-binding transcriptional regulator
M15	DR88_RS21910	DR88_250	1705	NZ_KN046818.1	654059	C	T	TGG	TGA	W	*	309	103	glucose/quinate/shikimate family membrane-bound PQQ-dependent dehydrogenase	WP_002888816.1	COG4993	G	Glucose dehydrogenase
M15	DR88_RS20505	DR88_541	1491	NZ_KN046818.1	955904	G	A	GGG	GAG	G	E	2012	671	endopeptidase La	WP_004151336.1	COG0466	O	ATP-dependent Lon protease
M15	DR88_RS16835	DR88_1298	1041	NZ_KN046818.1	1778899	G	A	CGC	TGC	R	C	376	126	23S rRNA pseudouridine(2457) synthase RluE	WP_032443838.1	COG1187	J	16S rRNA U516 pseudouridylate synthase RsuA and related 23S rRNA U2605
M15	DR88_RS15245	DR88_3651	1072	NZ_KN046818.1	2148465	G	A	CCG	TCG	P	S	523	175	mannose-6-phosphate isomerase	WP_002903312.1	COG1482	G	Mannose-6-phosphate isomerase
M15	DR88_RS15240	DR88_3652	737	NZ_KN046818.1	2150568	G	A	ATG	ATA	M	I	1380	460	fumarate hydratase	WP_004148257.1	COG1838	C	Tartrate dehydratase beta subunit/Fumarate hydratase class I
M15	DR88_RS15095	DR88_3681	886	NZ_KN046818.1	2180825	G	A	GCC	GTC	A	V	851	284	mechanosensitive ion channel protein MscS	WP_004148276.1	COG3264	M	Small-conductance mechanosensitive channel
M15	DR88_RS13940	DR88_3931	922	NZ_KN046818.1	2430956	G	A	ACC	ATC	T	I	1967	656	oxidoreductase alpha	WP_004148477.1	COG0243	C	Anaerobic selenocysteine-containing dehydrogenase
M15	DR88_RS11755	DR88_4399	1605	NZ_KN046818.1	2913445	C	T	GAA	AAA	E	K	214	72	peptidoglycan glycosyltransferase FtsI	WP_004148834.1	COG0768	DM	Cell division protein FtsI/penicillin-binding protein 2
M15	DR88_RS11580	DR88_4435	1125	NZ_KN046818.1	2950176	C	T	GCC	GTC	A	V	47	16	zinc ABC transporter permease	WP_025860714.1	COG1108	P	ABC-type Mn2+/Zn2+ transport system
M15	DR88_RS11530	DR88_4445	1190	NZ_KN046818.1	2958631	C	T	CGC	TGC	R	C	250	84	carboxy-S-adenosyl-L-methionine synthase CmoA	WP_025860715.1	COG2226	H	Ubiquinone/menaquinone biosynthesis C-methylase UbiE
M15	DR88_RS10460	DR88_2765	2247	NZ_KN046818.1	3208551	G	A	CAT	TAT	H	Y	298	100	Crp/Fnr family transcriptional regulator	WP_025861217.1	COG0664	T	cAMP-binding domain of CRP or a regulatory subunit of cAMP-dependent protein kinases
M15	DR88_RS08540	DR88_2369	1685	NZ_KN046818.1	3626612	G	A	GAG	AAG	E	K	1117	373	N-acetylmuramoyl-L-alanine amidase	WP_004174538.1	COG0860	M	N-acetylmuramoyl-L-alanine amidase
M15	DR88_RS08315	DR88_2324	1390	NZ_KN046818.1	3663640	G	A	na	na	na	na	26		could not retreive annotation for this gene in the gff file...	could not retreive annotation for this gene in the gff file...	9
M15	DR88_RS07435	DR88_2146	1547	NZ_KN046818.1	3849960	C	T	CTT	TTT	L	F	184	62	DNA-binding protein StpA	WP_002914287.1	COG2916	K	DNA-binding protein H-NS
M15	DR88_RS27425		1668	NZ_KN046818.1	3888979	C	T	na	na	na	na	256		could not retreive annotation for this gene in the gff file...	could not retreive annotation for this gene in the gff file...	86
M15	DR88_RS06425	DR88_1932	1212	NZ_KN046818.1	4071176	C	T	CGC	TGC	R	C	640	214	AI-2E family transporter	WP_002913806.1	COG0628	R	Predicted PurR-regulated permease PerM
M15	DR88_RS06400	DR88_1927	2020	NZ_KN046818.1	4075072	C	T	CCG	TCG	P	S	61	21	phosphoribosylaminoimidazolesuccinocarboxamide synthase	WP_002913801.1	COG0152	F	Phosphoribosylaminoimidazole-succinocarboxamide synthase
M15	DR88_RS04715	DR88_1585	1284	NZ_KN046818.1	4467065	G	A	GAG	AAG	E	K	304	102	adenosylcobinamide-GDP ribazoletransferase	WP_004144121.1	COG0368	H	Cobalamin synthase
M15	DR88_RS04085	DR88_2959	2214	NZ_KN046818.1	4605743	C	T	CCG	TCG	P	S	139	47	carboxypeptidase/penicillin-binding protein 1A	WP_004150051.1	COG5009	M	Membrane carboxypeptidase/penicillin-binding protein
M15	DR88_RS03395	DR88_3100	2180	NZ_KN046818.1	4779075	C	T	GAA	AAA	E	K	64	22	molybdopterin guanine dinucleotide-containing S/N-oxide reductase	WP_032443995.1	COG0243	C	Anaerobic selenocysteine-containing dehydrogenase
M15	DR88_RS02220	DR88_3342	2682	NZ_KN046818.1	5033400	G	A	TGG	TGA	W	*	717	239	asparagine synthetase A	WP_002882514.1	COG2502	E	Asparagine synthetase A
M15	DR88_RS0127125		1274	NZ_KN046820.1	34584	G	A	CAG	TAG	Q	*	268	90	IS66 family insertion sequence hypothetical protein	WP_000612591.1	COG3436	X	Transposase
M15	DR88_RS00425	DR88_5049	1146	NZ_KN046820.1	68908	C	T	GGG	AGG	G	R	847	283	mediator of plasmid stability	WP_004150759.1	COG0443	O	Molecular chaperone DnaK (HSP70)
M15	NZ_KN046818.1-intergenic868		2188	NZ_KN046818.1	911681	C	T
M15	NZ_KN046818.1-intergenic1568		1414	NZ_KN046818.1	1675293	G	A
M15	NZ_KN046818.1-intergenic2135		1167	NZ_KN046818.1	2267294	C	T
M15	NZ_KN046818.1-intergenic2476		1251	NZ_KN046818.1	2609746	G	A
M15	NZ_KN046821.1-intergenic7		1330	NZ_KN046821.1	6659	G	A
M16	DR88_RS24550	DR88_4858	2342	NZ_KN046818.1	57527	G	A	TCG	TTG	S	L	425	142	DUF1062 domain-containing protein	WP_025862135.1	COG4332	S	Uncharacterized protein
M16	DR88_RS24505	DR88_4849	3153	NZ_KN046818.1	68988	G	A	CAC	TAC	H	Y	937	313	integrase	WP_004146813.1	COG0582	LX	Integrase
M16	DR88_RS24340	DR88_4816	2478	NZ_KN046818.1	108304	G	A	CGC	TGC	R	C	1960	654	magnesium-translocating P-type ATPase	WP_004146787.1	COG0474	P	Magnesium-transporting ATPase (P-type)
M16	DR88_RS23725	DR88_4687	1977	NZ_KN046818.1	243545	G	A	GAA	AAA	E	K	430	144	poly-beta-1%2C6-N-acetyl-D-glucosamine biosynthesis protein PgaD	WP_004177775.1	-1	na	na
M16	DR88_RS23380	DR88_4616	2559	NZ_KN046818.1	319908	G	A	GTG	ATG	V	M	700	234	excinuclease ABC subunit UvrA	WP_004146620.1	COG0178	L	Excinuclease UvrABC ATPase subunit
M16	DR88_RS21810	DR88_270	1831	NZ_KN046818.1	671424	G	A	CCG	TCG	P	S	892	298	type II secretion system protein GspL	WP_025862279.1	COG3297	U	Type II secretory pathway
M16	DR88_RS19775	DR88_690	1949	NZ_KN046818.1	1115804	C	T	GGG	AGG	G	R	922	308	MFS transporter	WP_002892885.1	COG2814	G	Predicted arabinose efflux permease
M16	DR88_RS17745	DR88_1105	1785	NZ_KN046818.1	1567322	C	T	CAG	TAG	Q	*	748	250	hypothetical protein	WP_032443823.1	COG3173	R	Predicted kinase
M16	DR88_RS13335	DR88_4057	881	NZ_KN046818.1	2560801	C	T	GCC	GTC	A	V	476	159	protocatechuate 3%2C4-dioxygenase subunit alpha	WP_025862146.1	COG3485	Q	Protocatechuate 3
M16	DR88_RS12505	DR88_4236	1080	NZ_KN046818.1	2732656	C	T	CGC	TGC	R	C	235	79	3-deoxy-7-phosphoheptulonate synthase	WP_004180369.1	COG0722	E	3-deoxy-D-arabino-heptulosonate 7-phosphate (DAHP) synthase
M16	DR88_RS12410	DR88_4256	1534	NZ_KN046818.1	2752362	C	T	AGC	AAC	S	N	254	85	DUF481 domain-containing protein	WP_032443915.1	COG3137	M	Putative salt-induced outer membrane protein YdiY
M16	DR88_RS12205	DR88_4301	1581	NZ_KN046818.1	2804976	C	T	GCC	GTC	A	V	650	217	sodium-potassium/proton antiporter ChaA	WP_002910392.1	COG0387	P	Ca2+/H+ antiporter
M16	DR88_RS11240	DR88_4509	1739	NZ_KN046818.1	3018739	C	T	GGG	AGG	G	R	589	197	dihydroorotase	WP_000803506.1	COG0044	F	Dihydroorotase or related cyclic amidohydrolase
M16	DR88_RS10665	DR88_2806	1607	NZ_KN046818.1	3173701	C	T	GCC	ACC	A	T	547	183	MFS transporter	WP_002918453.1	COG2271	G	Sugar phosphate permease
M16	DR88_RS09435	DR88_2555	1764	NZ_KN046818.1	3424681	C	T	GCC	GTC	A	V	479	160	pyridine nucleotide-disulfide oxidoreductase	WP_004149798.1	COG0446	I	NADPH-dependent 2
M16	DR88_RS08605	DR88_2382	2045	NZ_KN046818.1	3607425	C	T	ACG	ATG	T	M	2036	679	phosphoenolpyruvate-protein phosphotransferase PtsP	WP_002915935.1	COG3605	T	Signal transduction protein containing GAF and PtsI domains
M16	DR88_RS08540	DR88_2369	2184	NZ_KN046818.1	3626478	C	T	ACC	ATC	T	I	983	328	N-acetylmuramoyl-L-alanine amidase	WP_004174538.1	COG0860	M	N-acetylmuramoyl-L-alanine amidase
M16	DR88_RS08400	DR88_2341	1840	NZ_KN046818.1	3651182	C	T	CTC	TTC	L	F	592	198	cobalt-precorrin-5B (C(1))-methyltransferase	WP_002915708.1	COG1903	H	Cobalamin biosynthesis protein CbiD
M16	DR88_RS08145	DR88_2290	1929	NZ_KN046818.1	3700842	C	T	CAC	TAC	H	Y	91	31	flavodoxin	WP_002915235.1	COG0716	C	Flavodoxin
M16	DR88_RS07950	DR88_2251	1866	NZ_KN046818.1	3746144	C	T	GGG	AGG	G	R	310	104	DNA mismatch repair protein MutS	WP_004149529.1	COG0249	L	DNA mismatch repair ATPase MutS
M16	DR88_RS07580	DR88_2176	1954	NZ_KN046818.1	3826059	C	T	na	na	na	na	28		could not retreive annotation for this gene in the gff file...	could not retreive annotation for this gene in the gff file...	10
M16	DR88_RS07235	DR88_2106	949	NZ_KN046818.1	3891616	G	A	CAG	TAG	Q	*	1330	444	DNA repair protein RecN	WP_004149394.1	COG0497	L	DNA repair ATPase RecN
M16	DR88_RS05905	DR88_1827	1471	NZ_KN046818.1	4177810	G	A	GGC	AGC	G	S	40	14	aspartate-semialdehyde dehydrogenase	WP_002913227.1	COG0136	E	Aspartate-semialdehyde dehydrogenase
M16	DR88_RS05530	DR88_1752	1234	NZ_KN046818.1	4264991	C	T	CCG	TCG	P	S	424	142	DNA oxidative demethylase AlkB	WP_004151113.1	COG3145	L	Alkylated DNA repair dioxygenase AlkB
M16	DR88_RS05305	DR88_1707	1679	NZ_KN046818.1	4317420	G	A	GCG	ACG	A	T	361	121	galactose/glucose ABC transporter substrate-binding protein MglB	WP_032443976.1	COG1879	G	ABC-type sugar transport system
M16	DR88_RS04825	DR88_1607	1158	NZ_KN046818.1	4444296	G	A	GGT	GAT	G	D	917	306	glycosyltransferase family 1 protein	WP_004149003.1	COG0438	M	Glycosyltransferase involved in cell wall bisynthesis
M16	DR88_RS04625	DR88_1564	1980	NZ_KN046818.1	4486545	G	A	ACC	ATC	T	I	233	78	AMP nucleosidase	WP_004148975.1	COG0775	F	Nucleoside phosphorylase
M16	DR88_RS04140	DR88_2948	2995	NZ_KN046818.1	4596225	G	A	CGC	TGC	R	C	316	106	tryptophan--tRNA ligase	WP_002920253.1	COG0180	J	Tryptophanyl-tRNA synthetase
M16	DR88_RS01230	DR88_5118	1799	NZ_KN046818.1	5246762	C	T	GCC	GTC	A	V	437	146	phosphoribosylamine--glycine ligase	WP_002884357.1	COG0151	F	Phosphoribosylamine-glycine ligase
M16	DR88_RS00725	DR88_5006	1131	NZ_KN046819.1	75838	C	T	GCA	GTA	A	V	107	36	antitoxin	WP_025861853.1	COG5302	X	Post-segregation antitoxin (ccd killing mechanism protein) encoded by the F plasmid
M16	DR88_RS00615	DR88_5150	1041	NZ_KN046820.1	18224	G	A	GCT	ACT	A	T	850	284	IS110 family transposase ISKpn2	WP_032444102.1	COG3547	X	Transposase
M16	DR88_RS00155	DR88_5193	425	NZ_KN046821.1	28658	C	T	GCT	GTT	A	V	329	110	hypothetical protein	WP_004148921.1	-1	na	na
M16	NZ_KN046818.1-intergenic1114		2215	NZ_KN046818.1	1177474	G	A
M16	NZ_KN046818.1-intergenic2050		909.97	NZ_KN046818.1	2179433	A	AAAGATCGCCTGTAGACCCCGTAGGCCGGGTAAGGCGCAGCCGCCACCCGGCGAAATGGCGGGTATGGCGCCGATAGATTGCCCTCCGGCGCAGCGCTTGCCGGGCCTGGGAAGCG
M16	NZ_KN046818.1-intergenic3104		2753	NZ_KN046818.1	3266992	G	A
M16	NZ_KN046818.1-intergenic4669		2843	NZ_KN046818.1	4943172	G	A
M17	DR88_RS24495	DR88_4847	1753	NZ_KN046818.1	70965	C	T	ACC	ATC	T	I	158	53	carbonic anhydrase	WP_032443767.1	COG0288	P	Carbonic anhydrase
M17	DR88_RS22610	DR88_109	2752	NZ_KN046818.1	485413	C	T	CGA	TGA	R	*	1126	376	murein transglycosylase	WP_032444006.1	COG0741	M	Soluble lytic murein transglycosylase and related regulatory proteins (some contain LysM/invasin domains)
M17	DR88_RS20790	DR88_485	2154	NZ_KN046818.1	898438	G	A	GTG	ATG	V	M	1723	575	maltodextrin glucosidase	WP_004147293.1	COG0366	G	Glycosidase
M17	DR88_RS20300	DR88_584	2198	NZ_KN046818.1	996152	G	A	ACC	ATC	T	I	3035	1012	multidrug efflux RND transporter permease subunit	WP_004147373.1	COG0841	V	Multidrug efflux pump subunit AcrB
M17	DR88_RS17660	DR88_1124	1287	NZ_KN046818.1	1592648	C	T	CCG	CTG	P	L	1454	485	aminopeptidase N	WP_002898220.1	COG0308	E	Aminopeptidase N
M17	DR88_RS17285	DR88_1206	2169	NZ_KN046818.1	1684889	C	T	CGT	CAT	R	H	89	30	TetR/AcrR family transcriptional regulator	WP_004147899.1	COG1309	K	DNA-binding transcriptional regulator
M17	DR88_RS15960	DR88_1494	1034	NZ_KN046818.1	1977965	C	T	GGC	GAC	G	D	758	253	peptide ABC transporter permease SapC	WP_004151901.1	COG4171	V	ABC-type antimicrobial peptide transport system
M17	DR88_RS15890	DR88_1508	978	NZ_KN046818.1	1993625	C	T	GCC	GTC	A	V	902	301	TIGR01620 family protein	WP_004148142.1	COG3768	S	Uncharacterized membrane protein YcjF
M17	DR88_RS15230	DR88_3653	1228	NZ_KN046818.1	2153406	C	T	TGC	TAC	C	Y	92	31	DNA replication terminus site-binding protein	WP_004148259.1	-1	na	na
M17	DR88_RS15165	DR88_3667	1579	NZ_KN046818.1	2166614	C	T	GAT	AAT	D	N	28	10	methylated-DNA--[protein]-cysteine S-methyltransferase	WP_004224598.1	COG0350	L	O6-methylguanine-DNA--protein-cysteine methyltransferase
M17	DR88_RS12570	DR88_4221	1680	NZ_KN046818.1	2714896	G	A	GAA	AAA	E	K	55	19	LysR family transcriptional regulator	WP_004180365.1	COG0583	K	DNA-binding transcriptional regulator
M17	DR88_RS0126110		950	NZ_KN046818.1	2943142	G	A	ACA	ATA	T	I	113	38	hypothetical protein	WP_004145554.1	-1	na	na
M17	DR88_RS08540	DR88_2369	1910	NZ_KN046818.1	3626255	C	T	CAG	TAG	Q	*	760	254	N-acetylmuramoyl-L-alanine amidase	WP_004174538.1	COG0860	M	N-acetylmuramoyl-L-alanine amidase
M17	DR88_RS08010	DR88_2263	1787	NZ_KN046818.1	3734701	C	T	ACC	ATC	T	I	695	232	5'/3'-nucleotidase SurE	WP_004142750.1	COG0496	L	Broad specificity polyphosphatase and 5'/3'-nucleotidase SurE
M17	DR88_RS05865	DR88_1819	1876	NZ_KN046818.1	4186241	C	T	CCG	TCG	P	S	439	147	3-octaprenyl-4-hydroxybenzoate carboxy-lyase	WP_002913212.1	COG0163	H	3-polyprenyl-4-hydroxybenzoate decarboxylase
M17	DR88_RS04515	DR88_1541	323	NZ_KN046818.1	4531347	A	G	GAG	GGG	E	G	5051	1684	colibactin non-ribosomal peptide synthetase ClbJ	WP_032443988.1	COG1020	Q	Non-ribosomal peptide synthetase component F
M17	DR88_RS00765	DR88_4996	1252	NZ_KN046819.1	69124	G	A	GAT	AAT	D	N	370	124	endonuclease	WP_071531398.1	COG1525	L	Endonuclease YncB
M17	DR88_RS00490	DR88_5031	909	NZ_KN046820.1	51717	C	T	GAA	AAA	E	K	7330	2444	hypothetical protein	WP_004150750.1	-1	na	na
M17	NZ_KN046818.1-intergenic1529		362	NZ_KN046818.1	1623036	G	A
M17	NZ_KN046818.1-intergenic2518		1410	NZ_KN046818.1	2651305	G	A
M17	NZ_KN046818.1-intergenic3994		1740	NZ_KN046818.1	4187518	T	G
M18	DR88_RS22300	DR88_172	1306	NZ_KN046818.1	554500	G	A	CTT	TTT	L	F	1489	497	sensor histidine kinase	WP_002888340.1	COG3290	T	Sensor histidine kinase regulating citrate/malate metabolism
M18	DR88_RS21385	DR88_355	2393	NZ_KN046818.1	765800	C	T	GGC	GAC	G	D	407	136	transpeptidase	WP_002889699.1	COG3034	M	Murein L
M18	DR88_RS21385	DR88_355	2335	NZ_KN046818.1	766087	C	T	ATG	ATA	M	I	120	40	transpeptidase	WP_002889699.1	COG3034	M	Murein L
M18	DR88_RS21320	DR88_369	2510	NZ_KN046818.1	778369	C	T	TCG	TTG	S	L	707	236	esterase FrsA	WP_025861706.1	COG1073	T	Fermentation-respiration switch protein FrsA
M18	DR88_RS14205	DR88_3876	980	NZ_KN046818.1	2371130	C	T	CTC	TTC	L	F	268	90	AtzE family amidohydrolase	WP_004199945.1	COG0154	J	Asp-tRNAAsn/Glu-tRNAGln amidotransferase A subunit or related amidase
M18	DR88_RS12715	DR88_4189	1086	NZ_KN046818.1	2683116	G	A	CCA	TCA	P	S	688	230	2-hydroxy-6-oxo-6-phenylhexa-2%2C4-dienoate hydrolase	WP_004151837.1	COG0596	HR	Pimeloyl-ACP methyl ester carboxylesterase
M18	DR88_RS12480	DR88_4241	1127	NZ_KN046818.1	2737070	G	A	GCC	GTC	A	V	164	55	glutathione peroxidase	WP_004898898.1	COG0386	VI	Glutathione peroxidase
M18	DR88_RS11590	DR88_4433	1754	NZ_KN046818.1	2948408	G	A	CAA	TAA	Q	*	892	298	zinc ABC transporter substrate-binding protein	WP_025860712.1	COG4531	P	ABC-type Zn2+ transport system
M18	DR88_RS08860	DR88_2436	1879	NZ_KN046818.1	3547763	C	T	GGC	GAC	G	D	2072	691	outer membrane usher protein fimD	WP_023287975.1	COG3188	NW	Outer membrane usher protein FimD/PapC
M18	DR88_RS08000	DR88_2261	1654	NZ_KN046818.1	3736290	G	A	TGG	TGA	W	*	777	259	murein hydrolase activator NlpD	WP_004149542.1	COG1388	M	LysM repeat
M18	DR88_RS04515	DR88_1541	498	NZ_KN046818.1	4531347	A	G	GAG	GGG	E	G	5051	1684	colibactin non-ribosomal peptide synthetase ClbJ	WP_032443988.1	COG1020	Q	Non-ribosomal peptide synthetase component F
M18	DR88_RS04120	DR88_2952	2318	NZ_KN046818.1	4600014	G	A	GCC	GTC	A	V	161	54	cell division protein DamX	WP_004150046.1	COG3266	D	Cell division protein DamX
M18	DR88_RS00490	DR88_5031	1396	NZ_KN046820.1	52527	C	T	GTC	ATC	V	I	6520	2174	hypothetical protein	WP_004150750.1	-1	na	na
M18	DR88_RS0127175		960	NZ_KN046820.1	71159	G	A	GTC	ATC	V	I	742	248	translesion error-prone DNA polymerase V subunit UmuC	WP_004150760.1	COG0389	L	Nucleotidyltransferase/DNA polymerase involved in DNA repair
M18	DR88_RS00135	DR88_5199	1799	NZ_KN046821.1	34815	G	A	ATG	ATA	M	I	1980	660	type III restriction-modification system endonuclease	WP_004148926.1	COG3587	V	Restriction endonuclease
M18	DR88_RS00060	DR88_5285	938	NZ_KN046822.1	4083	G	A	GAG	AAG	E	K	250	84	ribbon-helix-helix protein%2C CopG family	WP_000093040.1	COG3905	K	Predicted transcriptional regulator
M18	NZ_KN046818.1-intergenic911		2186	NZ_KN046818.1	956869	C	T
M18	NZ_KN046818.1-intergenic3323		2423	NZ_KN046818.1	3499659	A	G
M19	DR88_RS24725	DR88_4900	1754	NZ_KN046818.1	16998	G	A	GTG	ATG	V	M	307	103	class I SAM-dependent methyltransferase	WP_004146881.1	COG2230	I	Cyclopropane fatty-acyl-phospholipid synthase and related methyltransferases
M19	DR88_RS0124835		1805	NZ_KN046818.1	39287	G	A	GCG	ACG	A	T	277	93	hypothetical protein	WP_004146852.1	-1	na	na
M19	DR88_RS23215	DR88_4583	2322	NZ_KN046818.1	355316	C	T	CAT	TAT	H	Y	1333	445	lysine-sensitive aspartokinase 3	WP_004146591.1	COG0527	E	Aspartokinase
M19	DR88_RS21250	DR88_383	1586	NZ_KN046818.1	792876	G	A	TCG	TTG	S	L	986	329	carbohydrate kinase	WP_025861700.1	COG1070	G	Sugar (pentulose or hexulose) kinase
M19	DR88_RS20860	DR88_471	1521	NZ_KN046818.1	881524	G	A	GAT	AAT	D	N	328	110	DUF188 domain-containing protein	WP_002890230.1	COG1671	S	Uncharacterized conserved protein YaiI
M19	DR88_RS19775	DR88_690	1371	NZ_KN046818.1	1116095	C	T	GCG	ACG	A	T	631	211	MFS transporter	WP_002892885.1	COG2814	G	Predicted arabinose efflux permease
M19	DR88_RS19770	DR88_691	1534	NZ_KN046818.1	1117752	C	T	GTG	ATG	V	M	502	168	phenylalanine transporter	WP_004151811.1	COG1113	E	L-asparagine transporter and related permeases
M19	DR88_RS19635	DR88_720	2112	NZ_KN046818.1	1150214	C	T	ACC	ATC	T	I	500	167	PTS sucrose EIIBC component	WP_002892640.1	COG1263	G	Phosphotransferase system IIC components
M19	DR88_RS19030	DR88_841	1171	NZ_KN046818.1	1285268	G	A	CCG	CTG	P	L	593	198	PhoH family protein	WP_004147591.1	COG1702	T	Phosphate starvation-inducible protein PhoH
M19	DR88_RS18035	DR88_1046	2016	NZ_KN046818.1	1494168	C	T	TCG	TTG	S	L	26	9	putrescine ABC transporter permease PotI	WP_002896372.1	COG1177	E	ABC-type spermidine/putrescine transport system
M19	DR88_RS17850	DR88_1083	1456	NZ_KN046818.1	1539206	G	A	GAA	AAA	E	K	100	34	serine--tRNA ligase	WP_002898139.1	COG0172	J	Seryl-tRNA synthetase
M19	DR88_RS17145	DR88_1234	1234	NZ_KN046818.1	1710370	C	T	GGC	AGC	G	S	1084	362	MFS transporter	WP_004147923.1	COG2814	G	Predicted arabinose efflux permease
M19	DR88_RS14730	DR88_3762	894	NZ_KN046818.1	2265745	G	A	CCG	CTG	P	L	446	149	MFS transporter	WP_032443879.1	COG2814	G	Predicted arabinose efflux permease
M19	DR88_RS13840	DR88_3952	1291	NZ_KN046818.1	2449309	G	A	GGA	GAA	G	E	965	322	NAD-dependent malic enzyme	WP_002906125.1	COG0281	C	Malic enzyme
M19	DR88_RS09375	DR88_2543	1702	NZ_KN046818.1	3439449	G	A	GGC	GAC	G	D	491	164	phosphoglycerate kinase	WP_002916508.1	COG0126	G	3-phosphoglycerate kinase
M19	DR88_RS09310	DR88_2530	2255	NZ_KN046818.1	3452471	G	A	GTG	ATG	V	M	601	201	FAD-dependent 2-octaprenylphenol hydroxylase	WP_004149783.1	COG0654	HC	2-polyprenyl-6-methoxyphenol hydroxylase and related FAD-dependent oxidoreductases
M19	DR88_RS09000	DR88_2465	1726	NZ_KN046818.1	3523276	G	A	GCC	ACC	A	T	1051	351	hypothetical protein	WP_025861930.1	COG0784	T	CheY chemotaxis protein or a CheY-like REC (receiver) domain
M19	DR88_RS08155	DR88_2292	1817	NZ_KN046818.1	3699772	G	A	TGG	TAG	W	*	149	50	hypothetical protein	WP_002915249.1	COG3098	S	Uncharacterized conserved protein YqcC
M19	DR88_RS08000	DR88_2261	1400	NZ_KN046818.1	3736290	G	A	TGG	TGA	W	*	777	259	murein hydrolase activator NlpD	WP_004149542.1	COG1388	M	LysM repeat
M19	DR88_RS07700	DR88_2201	1879	NZ_KN046818.1	3800807	G	A	TCG	TTG	S	L	374	125	PTS cellobiose/arbutin/salicin transporter subunit IIBC	WP_025862087.1	COG1263	G	Phosphotransferase system IIC components
M19	DR88_RS07690	DR88_2199	2041	NZ_KN046818.1	3802818	C	T	GCC	GTC	A	V	221	74	formate dehydrogenase	WP_025862086.1	COG1142	C	Fe-S-cluster-containing hydrogenase component 2
M19	DR88_RS07625	DR88_2186	1693	NZ_KN046818.1	3816541	G	A	GGC	GAC	G	D	488	163	murein transglycosylase B	WP_004174694.1	COG2951	M	Membrane-bound lytic murein transglycosylase B
M19	DR88_RS07370	DR88_2133	2033	NZ_KN046818.1	3863930	G	A	CCT	TCT	P	S	664	222	hypothetical protein	WP_002914263.1	COG3539	N	Pilin (type 1 fimbria component protein)
M19	DR88_RS04875	DR88_1617	1106	NZ_KN046818.1	4430601	G	A	GGC	GAC	G	D	1223	408	mannose-1-phosphate guanylyltransferase/mannose-6-phosphate isomerase	WP_004149020.1	COG0662	G	Mannose-6-phosphate isomerase
M19	DR88_RS04520	DR88_1542	1074	NZ_KN046818.1	4525123	G	A	GCA	ACA	A	T	1903	635	colibactin polyketide synthase ClbI	WP_004148952.1	COG1020	Q	Non-ribosomal peptide synthetase component F
M19	DR88_RS04415	DR88_2892	1915	NZ_KN046818.1	4553891	C	T	GGG	GAG	G	E	884	295	preprotein translocase subunit SecY	WP_002919515.1	COG0201	U	Preprotein translocase subunit SecY
M19	DR88_RS0126650		1952	NZ_KN046818.1	4603475	G	A	GCG	GTG	A	V	287	96	DUF2531 domain-containing protein	WP_002920279.1	-1	na	na
M19	DR88_RS02615	DR88_3260	1877	NZ_KN046818.1	4947814	C	T	CGC	CAC	R	H	842	281	2-aminoethylphosphonate ABC transporter permease subunit	WP_004150257.1	COG0555	P	ABC-type sulfate transport system
M19	DR88_RS01260	DR88_3536	1524	NZ_KN046818.1	5237311	G	A	GCC	GTC	A	V	1946	649	fatty acid oxidation complex subunit alpha FadB	WP_004213300.1	COG1024	I	Enoyl-CoA hydratase/carnithine racemase
M19	NZ_KN046818.1-intergenic553		1591	NZ_KN046818.1	585545	G	A
M19	NZ_KN046818.1-intergenic681		1861	NZ_KN046818.1	730006	G	A
M19	NZ_KN046818.1-intergenic697		1024	NZ_KN046818.1	743817	G	A
M19	NZ_KN046818.1-intergenic1294		1716	NZ_KN046818.1	1355134	C	T
M19	NZ_KN046818.1-intergenic1399		1635	NZ_KN046818.1	1470138	C	T
M19	NZ_KN046818.1-intergenic1900		1704	NZ_KN046818.1	2012126	G	A
M19	NZ_KN046818.1-intergenic1941		1560	NZ_KN046818.1	2060932	G	A
M19	NZ_KN046818.1-intergenic2357		1386	NZ_KN046818.1	2493303	G	A
M19	NZ_KN046818.1-intergenic2377		1390	NZ_KN046818.1	2512693	C	T
M19	NZ_KN046818.1-intergenic3359		1461	NZ_KN046818.1	3533484	G	A
M19	NZ_KN046818.1-intergenic4183		1282	NZ_KN046818.1	4408808	G	A
M19	NZ_KN046818.1-intergenic4964		147	NZ_KN046818.1	5243637	G	A
M20	DR88_RS19375	DR88_771	1989	NZ_KN046818.1	1211460	C	T	GTA	ATA	V	I	178	60	XRE family transcriptional regulator	WP_025862177.1	COG1476	K	DNA-binding transcriptional regulator
M20	DR88_RS17255	DR88_1212	1136	NZ_KN046818.1	1689302	G	A	GCG	ACG	A	T	220	74	DUF1097 domain-containing protein	WP_002898950.1	-1	na	na
M20	DR88_RS16990	DR88_1265	1409	NZ_KN046818.1	1742700	C	T	GCC	ACC	A	T	2734	912	transcription-repair coupling factor	WP_025860870.1	COG1197	LK	Transcription-repair coupling factor (superfamily II helicase)
M20	DR88_RS16310	DR88_1422	602	NZ_KN046818.1	1903839	C	T	GCG	ACG	A	T	346	116	carboxymuconolactone decarboxylase family protein	WP_004209923.1	COG2128	P	Alkylhydroperoxidase family enzyme
M20	DR88_RS16185	DR88_1449	1158	NZ_KN046818.1	1929633	C	T	GCG	ACG	A	T	61	21	acyl-CoA thioester hydrolase YciA	WP_002901629.1	COG1607	I	Acyl-CoA hydrolase
M20	DR88_RS15890	DR88_1508	1428	NZ_KN046818.1	1993540	G	A	GAA	AAA	E	K	817	273	TIGR01620 family protein	WP_004148142.1	COG3768	S	Uncharacterized membrane protein YcjF
M20	DR88_RS15735	DR88_3543	909	NZ_KN046818.1	2030858	G	A	GGC	GAC	G	D	1256	419	hypothetical protein	WP_004148173.1	COG3673	S	Uncharacterized protein
M20	DR88_RS13355	DR88_4053	1050	NZ_KN046818.1	2555579	G	A	GCC	ACC	A	T	262	88	NAD(P)-dependent alcohol dehydrogenase	WP_002907491.1	COG1062	R	Zn-dependent alcohol dehydrogenase
M20	DR88_RS12705	DR88_4191	1010	NZ_KN046818.1	2685315	C	T	GGT	AGT	G	S	1117	373	3-(3-hydroxyphenyl)propionate hydroxylase	WP_004148697.1	COG0654	HC	2-polyprenyl-6-methoxyphenol hydroxylase and related FAD-dependent oxidoreductases
M20	DR88_RS12040	DR88_4339	1107	NZ_KN046818.1	2847441	G	A	TCG	TTG	S	L	161	54	MFS transporter	WP_004175494.1	COG0477	GEPR	MFS family permease
M20	DR88_RS11180	DR88_4524	1280	NZ_KN046818.1	3032814	G	A	CGT	CAT	R	H	1307	436	cysteine--tRNA ligase	WP_025862258.1	COG0215	J	Cysteinyl-tRNA synthetase
M20	DR88_RS09120	DR88_2490	1913	NZ_KN046818.1	3497481	C	T	AGT	AAT	S	N	1301	434	histidine kinase	WP_032443953.1	COG0784	T	CheY chemotaxis protein or a CheY-like REC (receiver) domain
M20	DR88_RS08045	DR88_2270	1205	NZ_KN046818.1	3728944	G	A	GGC	GAC	G	D	41	14	sulfate adenylyltransferase subunit CysN	WP_002915159.1	COG2895	P	Sulfate adenylyltransferase subunit 1
M20	DR88_RS08000	DR88_2261	2000	NZ_KN046818.1	3735900	G	A	TGG	TGA	W	*	387	129	murein hydrolase activator NlpD	WP_004149542.1	COG1388	M	LysM repeat
M20	DR88_RS07285	DR88_2116	1753	NZ_KN046818.1	3882419	C	T	GTG	ATG	V	M	1684	562	multidrug efflux RND transporter permease subunit OqxB19	WP_004149399.1	COG0841	V	Multidrug efflux pump subunit AcrB
M20	DR88_RS06945	DR88_2047	1200	NZ_KN046818.1	3955664	G	A	TGG	TGA	W	*	306	102	two-component system QseEF-associated lipoprotein QseG	WP_002914033.1	COG3170	NW	Tfp pilus assembly protein FimV
M20	DR88_RS05735	DR88_1793	1205	NZ_KN046818.1	4212033	G	A	CGC	CAC	R	H	1019	340	NADH-quinone oxidoreductase subunit NuoF	WP_002913158.1	COG1894	C	NADH:ubiquinone oxidoreductase
M20	DR88_RS04550	DR88_1548	1692	NZ_KN046818.1	4514217	G	A	GGG	AGG	G	R	2047	683	colibactin polyketide synthase ClbC	WP_025861912.1	COG1020	Q	Non-ribosomal peptide synthetase component F
M20	DR88_RS04425	DR88_2890	1583	NZ_KN046818.1	4552280	C	T	GGC	GAC	G	D	71	24	30S ribosomal protein S4	WP_002919224.1	COG0522	J	Ribosomal protein S4 or related protein
M20	DR88_RS02195	DR88_3347	2109	NZ_KN046818.1	5039599	C	T	CCT	TCT	P	S	274	92	ribose ABC transporter ATP-binding protein RbsA	WP_023283098.1	COG1129	G	ABC-type sugar transport system
M20	DR88_RS02110	DR88_3364	1922	NZ_KN046818.1	5057448	C	T	GCG	GTG	A	V	269	90	DNA polymerase I	WP_025861477.1	COG0258	L	5'-3' exonuclease
M20	NZ_KN046818.1-intergenic623		1746	NZ_KN046818.1	663450	C	T
M20	NZ_KN046818.1-intergenic1529		148	NZ_KN046818.1	1623036	G	A
M20	NZ_KN046818.1-intergenic2969		2533	NZ_KN046818.1	3137672	G	A
M21	DR88_RS21505	DR88_331	1699	NZ_KN046818.1	742555	C	T	GGC	GAC	G	D	428	143	D-methionine ABC transporter%2C ATP-binding protein	WP_002889450.1	COG1135	E	ABC-type methionine transport system
M21	DR88_RS21155	DR88_410	2279	NZ_KN046818.1	822290	C	T	GTG	ATG	V	M	352	118	hypothetical protein	WP_004147236.1	COG1940	KG	Sugar kinase of the NBD/HSP70 family
M21	DR88_RS19985	DR88_647	1533	NZ_KN046818.1	1068512	C	T	GCA	GTA	A	V	413	138	gfo/Idh/MocA family oxidoreductase	WP_004147428.1	COG0673	R	Predicted dehydrogenase
M21	DR88_RS19725	DR88_700	1262	NZ_KN046818.1	1129144	C	T	GGC	AGC	G	S	1033	345	MFS transporter	WP_020316359.1	COG2814	G	Predicted arabinose efflux permease
M21	DR88_RS18980	DR88_851	1538	NZ_KN046818.1	1291505	C	T	GCG	ACG	A	T	61	21	asparagine synthase B	WP_002894734.1	COG0367	E	Asparagine synthetase B (glutamine-hydrolyzing)
M21	DR88_RS18880	DR88_873	1541	NZ_KN046818.1	1312908	C	T	GGC	GAC	G	D	1550	517	potassium-transporting ATPase subunit B	WP_004147607.1	COG2216	P	High-affinity K+ transport system
M21	DR88_RS17575	DR88_1141	1410	NZ_KN046818.1	1612734	C	T	GAC	AAC	D	N	877	293	porin OmpA	WP_002898408.1	COG2885	M	Outer membrane protein OmpA and related peptidoglycan-associated (lipo)proteins
M21	DR88_RS16490	DR88_1382	1271	NZ_KN046818.1	1863755	A	G	TCG	CCG	S	P	427	143	YbaK/prolyl-tRNA synthetase associated domain-containing protein	WP_004892876.1	COG2606	J	Cys-tRNA(Pro) deacylase
M21	DR88_RS15440	DR88_3610	1203	NZ_KN046818.1	2103044	C	T	CAA	TAA	Q	*	610	204	2-(1%2C2-epoxy-1%2C2-dihydrophenyl)acetyl-CoA isomerase	WP_025862049.1	COG1024	I	Enoyl-CoA hydratase/carnithine racemase
M21	DR88_RS15365	DR88_3625	1485	NZ_KN046818.1	2120021	C	T	AGC	AAC	S	N	764	255	LysR family transcriptional regulator	WP_004148230.1	COG0583	K	DNA-binding transcriptional regulator
M21	DR88_RS14235	DR88_3870	1035	NZ_KN046818.1	2366161	G	A	GCG	GTG	A	V	230	77	amino acid ABC transporter permease	WP_023313205.1	COG0765	E	ABC-type amino acid transport system
M21	DR88_RS14050	DR88_3909	1159	NZ_KN046818.1	2406799	C	T	ACC	ATC	T	I	296	99	LysR family transcriptional regulator	WP_032443887.1	COG0583	K	DNA-binding transcriptional regulator
M21	DR88_RS13575	DR88_4007	748	NZ_KN046818.1	2509383	C	T	GAT	AAT	D	N	490	164	LLM class flavin-dependent oxidoreductase	WP_025861902.1	COG2141	HR	Flavin-dependent oxidoreductase
M21	DR88_RS13335	DR88_4057	1006	NZ_KN046818.1	2560648	G	A	GGC	GAC	G	D	323	108	protocatechuate 3%2C4-dioxygenase subunit alpha	WP_025862146.1	COG3485	Q	Protocatechuate 3
M21	DR88_RS13250	DR88_4075	740	NZ_KN046818.1	2577601	C	T	CCA	TCA	P	S	1669	557	electron transport complex subunit RsxC	WP_032443894.1	COG4656	C	Na+-translocating ferredoxin:NAD+ oxidoreductase RNF
M21	DR88_RS12985	DR88_4131	1426	NZ_KN046818.1	2624042	G	A	GGA	GAA	G	E	341	114	sensor histidine kinase	WP_004148635.1	COG2205	T	K+-sensing histidine kinase KdpD
M21	DR88_RS09960	DR88_2665	2463	NZ_KN046818.1	3309911	C	T	GTC	ATC	V	I	130	44	acid-resistance membrane protein	WP_002917651.1	COG3247	S	Uncharacterized membrane protein HdeD
M21	DR88_RS09580	DR88_2585	2154	NZ_KN046818.1	3396706	C	T	CAT	TAT	H	Y	106	36	tRNA (guanosine(46)-N7)-methyltransferase TrmB	WP_002916627.1	COG0220	J	tRNA G46 methylase TrmB
M21	DR88_RS08615	DR88_2384	1686	NZ_KN046818.1	3603966	G	A	CCC	TCC	P	S	199	67	DNA mismatch repair protein MutH	WP_004143967.1	COG3066	L	DNA mismatch repair protein MutH
M21	DR88_RS08540	DR88_2369	1735	NZ_KN046818.1	3626700	G	A	GGG	GAG	G	E	1205	402	N-acetylmuramoyl-L-alanine amidase	WP_004174538.1	COG0860	M	N-acetylmuramoyl-L-alanine amidase
M21	DR88_RS08500	DR88_2361	1845	NZ_KN046818.1	3633394	G	A	CAT	TAT	H	Y	436	146	propanediol utilization propanol dehydrogenase pduQ	WP_004149612.1	COG1454	C	Alcohol dehydrogenase
M21	DR88_RS08270	DR88_2315	1831	NZ_KN046818.1	3671104	G	A	ACC	ATC	T	I	416	139	transcriptional regulator	WP_004142883.1	COG1349	KG	DNA-binding transcriptional regulator of sugar metabolism
M21	DR88_RS08260	DR88_2313	1714	NZ_KN046818.1	3672564	G	A	ACC	ATC	T	I	857	286	L-fuculokinase	WP_004149586.1	COG1070	G	Sugar (pentulose or hexulose) kinase
M21	DR88_RS07820	DR88_2225	1816	NZ_KN046818.1	3775140	G	A	CAG	TAG	Q	*	298	100	molecular chaperone TorD	WP_002914983.1	COG1447	G	Phosphotransferase system cellobiose-specific component IIA
M21	DR88_RS07380	DR88_2135	1747	NZ_KN046818.1	3860717	G	A	GTC	ATC	V	I	823	275	fimbrial biogenesis outer membrane usher protein	WP_050511152.1	COG3188	NW	Outer membrane usher protein FimD/PapC
M21	DR88_RS07380	DR88_2135	1730	NZ_KN046818.1	3862175	G	A	GTG	ATG	V	M	2281	761	fimbrial biogenesis outer membrane usher protein	WP_050511152.1	COG3188	NW	Outer membrane usher protein FimD/PapC
M21	DR88_RS05895	DR88_1825	1330	NZ_KN046818.1	4180259	G	A	GCG	ACG	A	T	637	213	membrane protein	WP_008803926.1	COG0586	S	Uncharacterized membrane protein DedA
M21	DR88_RS05550	DR88_1756	660	NZ_KN046818.1	4258905	G	A	CAT	TAT	H	Y	1480	494	phosphotransferase RcsD	WP_002913006.1	COG0642	T	Signal transduction histidine kinase
M21	DR88_RS05070	DR88_1660	1803	NZ_KN046818.1	4371028	G	A	GTG	ATG	V	M	256	86	D-arabinitol transporter	WP_002912654.1	COG2814	G	Predicted arabinose efflux permease
M21	DR88_RS04960	DR88_1638	1154	NZ_KN046818.1	4401093	G	A	GCG	ACG	A	T	166	56	DNA-3-methyladenine glycosylase 2	WP_032443981.1	COG0122	L	3-methyladenine DNA glycosylase/8-oxoguanine DNA glycosylase
M21	DR88_RS04730	DR88_1588	1619	NZ_KN046818.1	4464328	G	A	ATG	ATA	M	I	3	1	DNA gyrase inhibitor SbmC	WP_004144123.1	COG3449	L	DNA gyrase inhibitor GyrI
M21	DR88_RS04515	DR88_1541	179	NZ_KN046818.1	4531347	A	G	GAG	GGG	E	G	5051	1684	colibactin non-ribosomal peptide synthetase ClbJ	WP_032443988.1	COG1020	Q	Non-ribosomal peptide synthetase component F
M21	DR88_RS03585	DR88_3061	2051	NZ_KN046818.1	4723607	C	T	GCG	GTG	A	V	125	42	N-acetyltransferase	WP_002921333.1	COG1670	JO	Protein N-acetyltransferase
M21	DR88_RS03550	DR88_3068	2022	NZ_KN046818.1	4733170	C	T	AGC	AAC	S	N	161	54	insulinase family protein	WP_002921436.1	COG0612	R	Predicted Zn-dependent peptidase
M21	DR88_RS03505	DR88_3078	2176	NZ_KN046818.1	4748046	C	T	GCG	GTG	A	V	161	54	cellulose biosynthesis protein BcsE	WP_004150130.1	-1	na	na
M21	DR88_RS01555	DR88_3476	2534	NZ_KN046818.1	5177905	C	T	GAT	AAT	D	N	439	147	ATP-dependent RNA helicase RhlB	WP_002883222.1	COG0513	L	Superfamily II DNA and RNA helicase
M21	DR88_RS00625	DR88_5154	1115	NZ_KN046820.1	14009	G	A	ATG	ATA	M	I	3	1	chromosome partitioning protein ParB	WP_004117790.1	COG1475	D	Chromosome segregation protein Spo0J
M21	DR88_RS00175	DR88_5188	2275	NZ_KN046821.1	25636	G	A	ATG	ATA	M	I	348	116	hypothetical protein	WP_004148915.1	COG2141	HR	Flavin-dependent oxidoreductase
M21	NZ_KN046818.1-intergenic513		1781	NZ_KN046818.1	536025	C	T
M21	NZ_KN046818.1-intergenic831		1428	NZ_KN046818.1	873982	C	T
M21	NZ_KN046818.1-intergenic1081		1627	NZ_KN046818.1	1140696	C	T
M21	NZ_KN046818.1-intergenic2591		1226	NZ_KN046818.1	2728649	G	A
M21	NZ_KN046818.1-intergenic2979		2260	NZ_KN046818.1	3151075	G	A
M21	NZ_KN046820.1-intergenic15		1042	NZ_KN046820.1	22109	G	A
M22	DR88_RS24545	DR88_4857	1916	NZ_KN046818.1	58742	G	A	CCC	CTC	P	L	293	98	hypothetical protein	WP_025862136.1	COG1403	V	5-methylcytosine-specific restriction endonuclease McrA
M22	DR88_RS24280	DR88_4804	1786	NZ_KN046818.1	123904	G	A	GCC	GTC	A	V	797	266	transcription antiterminator BglG	WP_004146774.1	COG3711	K	Transcriptional antiterminator
M22	DR88_RS21045	DR88_433	1197	NZ_KN046818.1	845096	G	A	GGA	AGA	G	R	2506	836	fimbrial biogenesis outer membrane usher protein	WP_004147261.1	COG3188	NW	Outer membrane usher protein FimD/PapC
M22	DR88_RS19670	DR88_713	1286	NZ_KN046818.1	1142878	G	A	GGA	GAA	G	E	293	98	iron ABC transporter permease	WP_021314465.1	COG0609	P	ABC-type Fe3+-siderophore transport system
M22	DR88_RS19545	DR88_738	1369	NZ_KN046818.1	1170792	C	T	GAT	AAT	D	N	814	272	betaine-aldehyde dehydrogenase	WP_004147503.1	COG1012	C	Acyl-CoA reductase or other NAD-dependent aldehyde dehydrogenase
M22	DR88_RS17985	DR88_1056	1461	NZ_KN046818.1	1503089	C	T	CGA	CAA	R	Q	494	165	lipoprotein	WP_002896394.1	-1	na	na
M22	DR88_RS17150	DR88_1233	935	NZ_KN046818.1	1709646	C	T	ACC	ATC	T	I	1037	346	murein biosynthesis integral membrane protein MurJ	WP_015874634.1	COG0728	M	Peptidoglycan biosynthesis protein MviN/MurJ
M22	DR88_RS16985	DR88_1266	1181	NZ_KN046818.1	1746056	C	T	CGC	TGC	R	C	328	110	lipoprotein-releasing system transmembrane subunit LolC	WP_004147947.1	COG4591	M	ABC-type transport system
M22	DR88_RS15925	DR88_1502	770	NZ_KN046818.1	1987870	G	A	GGG	GAG	G	E	722	241	MFS transporter	WP_004148135.1	COG2271	G	Sugar phosphate permease
M22	DR88_RS15735	DR88_3543	1248	NZ_KN046818.1	2031383	G	A	GGA	GAA	G	E	1781	594	hypothetical protein	WP_004148173.1	COG3673	S	Uncharacterized protein
M22	DR88_RS15715	DR88_3547	960	NZ_KN046818.1	2037167	G	A	GGT	AGT	G	S	2548	850	type VI secretion protein VasK	WP_004148176.1	COG3523	U	Type VI protein secretion system component VasK
M22	DR88_RS14495	DR88_3813	1077	NZ_KN046818.1	2308355	G	A	CCT	TCT	P	S	64	22	glycoside hydrolase family 10 protein	WP_002904794.1	COG1649	S	Uncharacterized lipoprotein YddW
M22	DR88_RS13590	DR88_4004	1065	NZ_KN046818.1	2506291	G	A	TCC	TTC	S	F	788	263	amino acid ABC transporter permease	WP_004148534.1	COG0765	E	ABC-type amino acid transport system
M22	DR88_RS13525	DR88_4017	1066	NZ_KN046818.1	2521505	G	A	TCC	TTC	S	F	125	42	hypothetical protein	WP_002906788.1	COG3691	S	Uncharacterized conserved protein YfcZ
M22	DR88_RS11930	DR88_4364	1236	NZ_KN046818.1	2875526	C	T	CTC	TTC	L	F	370	124	TonB-dependent siderophore receptor	WP_004148817.1	COG4773	P	Outer membrane receptor for ferric coprogen and ferric-rhodotorulic acid
M22	DR88_RS10150	DR88_2703	1955	NZ_KN046818.1	3267934	C	T	CCG	TCG	P	S	544	182	glucuronate isomerase	WP_002917899.1	COG1904	G	Glucuronate isomerase
M22	DR88_RS09750	DR88_2622	1684	NZ_KN046818.1	3353130	C	T	GAA	AAA	E	K	778	260	two-component system sensor histidine kinase QseC	WP_004149844.1	COG0642	T	Signal transduction histidine kinase
M22	DR88_RS08000	DR88_2261	1602	NZ_KN046818.1	3735899	G	A	TGG	TAG	W	*	386	129	murein hydrolase activator NlpD	WP_004149542.1	COG1388	M	LysM repeat
M22	DR88_RS07640	DR88_2189	1700	NZ_KN046818.1	3813989	G	A	CGC	TGC	R	C	235	79	PTS sorbitol transporter subunit IIA	WP_004174693.1	COG3731	G	Phosphotransferase system sorbitol-specific component IIA
M22	DR88_RS07210	DR88_2101	1215	NZ_KN046818.1	3897627	G	A	GTC	ATC	V	I	622	208	signal recognition particle protein	WP_002914152.1	COG0541	U	Signal recognition particle GTPase
M22	DR88_RS06275	DR88_1902	1070	NZ_KN046818.1	4103797	G	A	GAG	AAG	E	K	76	26	ethanolamine ammonia-lyase reactivating factor EutA	WP_004149259.1	COG4819	E	Ethanolamine utilization protein EutA
M22	DR88_RS06240	DR88_1895	1288	NZ_KN046818.1	4110974	G	A	GCC	GTC	A	V	524	175	N-acetylmuramoyl-L-alanine amidase AmiA	WP_025862293.1	COG0860	M	N-acetylmuramoyl-L-alanine amidase
M22	DR88_RS05905	DR88_1827	1025	NZ_KN046818.1	4178531	G	A	CGC	CAC	R	H	761	254	aspartate-semialdehyde dehydrogenase	WP_002913227.1	COG0136	E	Aspartate-semialdehyde dehydrogenase
M22	DR88_RS04890	DR88_1620	686	NZ_KN046818.1	4424952	G	A	ATG	ATA	M	I	366	122	hypothetical protein	WP_004149022.1	-1	na	na
M22	DR88_RS04455	DR88_2883	1599	NZ_KN046818.1	4548156	G	A	GTG	ATG	V	M	976	326	Trk system potassium transporter TrkA	WP_002919153.1	COG0569	P	Trk K+ transport system
M22	DR88_RS03760	DR88_3026	1449	NZ_KN046818.1	4684595	G	A	GTC	ATC	V	I	238	80	zinc/cadmium/mercury/lead-transporting ATPase	WP_004145145.1	COG2217	P	Cation transport ATPase
M22	DR88_RS03555	DR88_3067	2146	NZ_KN046818.1	4731624	G	A	GCC	ACC	A	T	781	261	sugar kinase	WP_002921434.1	COG0524	G	Sugar or nucleoside kinase
M22	DR88_RS03505	DR88_3078	1574	NZ_KN046818.1	4748105	G	A	GAT	AAT	D	N	220	74	cellulose biosynthesis protein BcsE	WP_004150130.1	-1	na	na
M22	DR88_RS02915	DR88_3198	2084	NZ_KN046818.1	4881428	G	A	GAT	AAT	D	N	1999	667	bifunctional GTP diphosphokinase/guanosine-3'%2C5'-bis(diphosphate) 3'-diphosphatase	WP_004150214.1	COG0317	TK	(p)ppGpp synthase/hydrolase
M22	DR88_RS02350	DR88_3316	1986	NZ_KN046818.1	5005367	C	T	TCC	TTC	S	F	320	107	NAD(P)H-dependent oxidoreductase	WP_004151543.1	COG0431	C	NAD(P)H-dependent FMN reductase
M22	DR88_RS00490	DR88_5031	1191	NZ_KN046820.1	57629	G	A	GCC	GTC	A	V	1418	473	hypothetical protein	WP_004150750.1	-1	na	na
M22	DR88_RS00485	DR88_5032	828	NZ_KN046820.1	59566	G	A	CGT	CAT	R	H	8	3	hypothetical protein	WP_025861963.1	-1	na	na
M22	NZ_KN046818.1-intergenic1529		51	NZ_KN046818.1	1623036	G	A
M22	NZ_KN046818.1-intergenic2357		595	NZ_KN046818.1	2492445	C	T
M22	NZ_KN046818.1-intergenic4746		2322	NZ_KN046818.1	5021453	C	T
M23	DR88_RS23660	DR88_4674	2109	NZ_KN046818.1	256650	A	G	ATG	GTG	M	V	700	234	phosphonate metabolism transcriptional regulator PhnF	WP_025862072.1	COG2188	K	DNA-binding transcriptional regulator
M23	DR88_RS23070	DR88_17	1654	NZ_KN046818.1	393784	G	A	CTT	TTT	L	F	1192	398	restriction endonuclease subunit S	WP_004146912.1	COG0732	V	Restriction endonuclease S subunit
M23	DR88_RS19765	DR88_692	1737	NZ_KN046818.1	1119116	C	T	GAA	AAA	E	K	1444	482	TonB-dependent siderophore receptor	WP_025861773.1	COG4774	P	Outer membrane receptor for monomeric catechols
M23	DR88_RS18550	DR88_941	1628	NZ_KN046818.1	1374032	G	A	CCG	TCG	P	S	2884	962	AcrB/AcrD/AcrF family protein	WP_004147661.1	COG0841	V	Multidrug efflux pump subunit AcrB
M23	DR88_RS13715	DR88_3977	1000	NZ_KN046818.1	2477409	C	T	GGA	AGA	G	R	208	70	muconolactone delta-isomerase	WP_025862056.1	COG4829	Q	Muconolactone delta-isomerase
M23	DR88_RS11280	DR88_4497	1474	NZ_KN046818.1	3006147	C	T	CGT	TGT	R	C	127	43	integrase	WP_032443936.1	COG0582	LX	Integrase
M23	DR88_RS08540	DR88_2369	1934	NZ_KN046818.1	3626078	G	A	GGG	AGG	G	R	583	195	N-acetylmuramoyl-L-alanine amidase	WP_004174538.1	COG0860	M	N-acetylmuramoyl-L-alanine amidase
M23	DR88_RS08310	DR88_2323	1900	NZ_KN046818.1	3664267	C	T	ACC	ATC	T	I	392	131	murein transglycosylase A	WP_002915579.1	COG2821	M	Membrane-bound lytic murein transglycosylase
M23	DR88_RS05395	DR88_1725	1217	NZ_KN046818.1	4295235	G	A	CCG	TCG	P	S	598	200	GTP-binding protein	WP_004144255.1	COG0523	R	GTPase
M23	DR88_RS01540	DR88_3479	2838	NZ_KN046818.1	5181748	G	A	GCC	ACC	A	T	904	302	UDP-N-acetylglucosamine--undecaprenyl-phosphate N-acetylglucosaminephosphotransferase	WP_002883295.1	COG0472	M	UDP-N-acetylmuramyl pentapeptide phosphotransferase/UDP-N-acetylglucosamine-1-phosphate transferase
M23	NZ_KN046818.1-intergenic1973		913	NZ_KN046818.1	2097873	C	T
M24	DR88_RS20040	DR88_636	2256	NZ_KN046818.1	1053487	C	T	AGC	AAC	S	N	461	154	GNAT family N-acetyltransferase	WP_020316411.1	COG4552	R	Predicted acetyltransferase
M24	DR88_RS19715	DR88_702	2118	NZ_KN046818.1	1132528	C	T	CGC	TGC	R	C	1126	376	anaerobic sulfatase maturase	WP_004176995.1	COG0641	O	Sulfatase maturation enzyme AslB
M24	DR88_RS19515	DR88_744	1658	NZ_KN046818.1	1177633	C	T	CCG	TCG	P	S	148	50	glutathione S-transferase	WP_025862091.1	COG0625	O	Glutathione S-transferase
M24	DR88_RS19130	DR88_821	1237	NZ_KN046818.1	1262955	C	T	GGT	GAT	G	D	845	282	endolytic peptidoglycan transglycosylase RlpA	WP_004147579.1	COG0797	M	Rare lipoprotein A
M24	DR88_RS17740	DR88_1104	1420	NZ_KN046818.1	1567590	A	G	CTG	CCG	L	P	635	212	envelope biogenesis factor ElyC	WP_004141786.1	COG1434	R	Uncharacterized SAM-binding protein YcdF
M24	DR88_RS17720	DR88_1109	1345	NZ_KN046818.1	1574117	C	T	CGC	TGC	R	C	2968	990	chromosome partition protein MukB	WP_004147816.1	COG3096	D	Chromosome condensin MukBEF
M24	DR88_RS15835	DR88_1519	1285	NZ_KN046818.1	2006304	G	A	TGG	TGA	W	*	510	170	alpha/beta hydrolase	WP_004148151.1	COG1073	T	Fermentation-respiration switch protein FrsA
M24	DR88_RS15485	DR88_3601	705	NZ_KN046818.1	2093007	G	A	GGT	GAT	G	D	947	316	alcohol dehydrogenase	WP_032443862.1	COG0604	CR	NADPH:quinone reductase or related Zn-dependent oxidoreductase
M24	DR88_RS15390	DR88_3620	1367	NZ_KN046818.1	2114549	C	T	GCA	ACA	A	T	607	203	O-methyltransferase	WP_004151576.1	COG4122	R	Predicted O-methyltransferase YrrM
M24	DR88_RS15355	DR88_3627	1012	NZ_KN046818.1	2123243	C	T	CGC	CAC	R	H	71	24	Glu/Leu/Phe/Val dehydrogenase	WP_004151574.1	COG0334	E	Glutamate dehydrogenase/leucine dehydrogenase
M24	DR88_RS14765	DR88_3755	1119	NZ_KN046818.1	2258670	C	T	TCC	TTC	S	F	1082	361	5-methyltetrahydropteroyltriglutamate--homocysteine S-methyltransferase	WP_004148338.1	COG0620	E	Methionine synthase II (cobalamin-independent)
M24	DR88_RS13580	DR88_4006	541	NZ_KN046818.1	2508388	G	A	CCG	TCG	P	S	154	52	ABC transporter substrate-binding protein	WP_002906703.1	COG0834	ET	ABC-type amino acid transport/signal transduction system
M24	DR88_RS09620	DR88_2594	2449	NZ_KN046818.1	3386543	G	A	GCG	ACG	A	T	1690	564	hypothetical protein	WP_025862282.1	-1	na	na
M24	DR88_RS08970	DR88_2458	1887	NZ_KN046818.1	3528942	G	A	GCC	GTC	A	V	626	209	4-carboxymuconolactone decarboxylase	WP_002916291.1	COG0599	R	Uncharacterized conserved protein YurZ
M24	DR88_RS08310	DR88_2323	1782	NZ_KN046818.1	3664918	G	A	GGC	GAC	G	D	1043	348	murein transglycosylase A	WP_002915579.1	COG2821	M	Membrane-bound lytic murein transglycosylase
M24	DR88_RS08000	DR88_2261	1794	NZ_KN046818.1	3736601	G	A	CGT	CAT	R	H	1088	363	murein hydrolase activator NlpD	WP_004149542.1	COG1388	M	LysM repeat
M24	DR88_RS05745	DR88_1795	1656	NZ_KN046818.1	4209324	G	A	TGG	TGA	W	*	606	202	NADH-quinone oxidoreductase subunit NuoC/D	WP_004195340.1	COG0649	C	NADH:ubiquinone oxidoreductase 49 kD subunit (chain D)
M24	DR88_RS01990	DR88_3389	2401	NZ_KN046818.1	5084960	G	A	GCT	ACT	A	T	1330	444	PTS beta-glucoside transporter subunit IIBC	WP_004150366.1	COG3037	G	Ascorbate-specific PTS system EIIC-type component UlaA
M24	DR88_RS01315	DR88_3525	2193	NZ_KN046818.1	5227611	G	A	GGC	AGC	G	S	265	89	ubiquinone/menaquinone biosynthesis C-methyltransferase UbiE	WP_002883421.1	COG2226	H	Ubiquinone/menaquinone biosynthesis C-methylase UbiE
M24	DR88_RS00785	DR88_4992	938	NZ_KN046819.1	63653	G	A	GGT	GAT	G	D	3092	1031	conjugative transfer relaxase/helicase TraI	WP_004150637.1	COG0507	L	ATP-dependent exoDNAse (exonuclease V)
M24	NZ_KN046818.1-intergenic1718		1131	NZ_KN046818.1	1815430	G	A
M24	NZ_KN046818.1-intergenic2469		1091	NZ_KN046818.1	2601728	G	A
M24	NZ_KN046818.1-intergenic2545		1427	NZ_KN046818.1	2676738	G	A
M24	NZ_KN046818.1-intergenic2798		1130	NZ_KN046818.1	2953214	G	A
M25	DR88_RS20575	DR88_527	1203	NZ_KN046818.1	939494	C	T	GGA	AGA	G	R	601	201	shikimate dehydrogenase	WP_025861683.1	COG0169	E	Shikimate 5-dehydrogenase
M25	DR88_RS20195	DR88_605	1490	NZ_KN046818.1	1024374	C	T	GCG	ACG	A	T	766	256	copper-exporting P-type ATPase CopA	WP_004178775.1	COG2217	P	Cation transport ATPase
M25	DR88_RS19545	DR88_738	1485	NZ_KN046818.1	1171214	C	T	CGC	CAC	R	H	392	131	betaine-aldehyde dehydrogenase	WP_004147503.1	COG1012	C	Acyl-CoA reductase or other NAD-dependent aldehyde dehydrogenase
M25	DR88_RS0125365		1355	NZ_KN046818.1	1544675	C	T	CCA	TCA	P	S	133	45	hypothetical protein	WP_004147798.1	-1	na	na
M25	DR88_RS17485	DR88_1164	1565	NZ_KN046818.1	1640294	G	A	CGC	CAC	R	H	116	39	AraC family transcriptional regulator	WP_004183586.1	COG2207	K	AraC-type DNA-binding domain and AraC-containing proteins
M25	DR88_RS15310	DR88_3638	1024	NZ_KN046818.1	2136182	G	A	CGC	TGC	R	C	568	190	type I glyceraldehyde-3-phosphate dehydrogenase	WP_002903227.1	COG0057	G	Glyceraldehyde-3-phosphate dehydrogenase/erythrose-4-phosphate dehydrogenase
M25	DR88_RS13450	DR88_4033	651	NZ_KN046818.1	2535227	C	T	GGC	GAC	G	D	806	269	ABC transporter ATP-binding protein	WP_004148553.1	COG3842	E	ABC-type Fe3+/spermidine/putrescine transport systems
M25	DR88_RS13410	DR88_4042	1239	NZ_KN046818.1	2544199	C	T	GCG	ACG	A	T	688	230	collagenase-like protease	WP_004214980.1	COG0826	O	Collagenase-like protease
M25	DR88_RS10860	DR88_2845	2185	NZ_KN046818.1	3128941	C	T	GCT	ACT	A	T	118	40	Fis family transcriptional regulator	WP_000462905.1	COG2901	K	DNA-binding protein Fis (factor for inversion stimulation)
M25	DR88_RS08980	DR88_2460	1938	NZ_KN046818.1	3526210	G	A	ACA	ATA	T	I	1553	518	cyclic diguanylate phosphodiesterase	WP_004149695.1	COG4943	T	Environmental sensor c-di-GMP phosphodiesterase
M25	DR88_RS08750	DR88_2412	1714	NZ_KN046818.1	3572545	G	A	GCG	ACG	A	T	460	154	porin	WP_004143995.1	COG1452	M	LPS assembly outer membrane protein LptD (organic solvent tolerance protein OstA)
M25	DR88_RS08540	DR88_2369	1379	NZ_KN046818.1	3626502	G	A	GGA	GAA	G	E	1007	336	N-acetylmuramoyl-L-alanine amidase	WP_004174538.1	COG0860	M	N-acetylmuramoyl-L-alanine amidase
M25	DR88_RS08425	DR88_2346	1994	NZ_KN046818.1	3645625	G	A	GCG	ACG	A	T	487	163	propanediol diffusion facilitator PduF	WP_002915732.1	COG0580	G	Glycerol uptake facilitator and related aquaporins (Major Intrinsic Protein Family)
M25	DR88_RS06955	DR88_2049	1499	NZ_KN046818.1	3952829	G	A	GTG	ATG	V	M	3400	1134	phosphoribosylformylglycinamidine synthase	WP_004149360.1	COG0046	F	Phosphoribosylformylglycinamidine (FGAM) synthase
M25	DR88_RS06570	DR88_1965	1525	NZ_KN046818.1	4035006	G	A	GGA	GAA	G	E	14	5	hypothetical protein	WP_004149307.1	COG0188	L	DNA gyrase/topoisomerase IV
M25	DR88_RS01540	DR88_3479	2525	NZ_KN046818.1	5181688	C	T	CAT	TAT	H	Y	844	282	UDP-N-acetylglucosamine--undecaprenyl-phosphate N-acetylglucosaminephosphotransferase	WP_002883295.1	COG0472	M	UDP-N-acetylmuramyl pentapeptide phosphotransferase/UDP-N-acetylglucosamine-1-phosphate transferase
M25	NZ_KN046818.1-intergenic627		1081	NZ_KN046818.1	666592	G	A
M25	NZ_KN046818.1-intergenic658		1660	NZ_KN046818.1	703854	G	A
M25	NZ_KN046818.1-intergenic1188		1171	NZ_KN046818.1	1257313	C	T
M25	NZ_KN046818.1-intergenic1529		103	NZ_KN046818.1	1623036	G	A
M25	NZ_KN046818.1-intergenic2151		972	NZ_KN046818.1	2281162	C	T
M26	DR88_RS22610	DR88_109	1731	NZ_KN046818.1	484742	C	T	GCG	GTG	A	V	455	152	murein transglycosylase	WP_032444006.1	COG0741	M	Soluble lytic murein transglycosylase and related regulatory proteins (some contain LysM/invasin domains)
M26	DR88_RS19900	DR88_664	1205	NZ_KN046818.1	1086393	G	A	CGG	CAG	R	Q	149	50	hypothetical protein	WP_004176956.1	COG3698	S	Uncharacterized protein YigE
M26	DR88_RS18620	DR88_927	1330	NZ_KN046818.1	1362747	C	T	ACC	ATC	T	I	113	38	molybdate ABC transporter substrate-binding protein	WP_004176834.1	COG0725	P	ABC-type molybdate transport system
M26	DR88_RS17990	DR88_1055	1463	NZ_KN046818.1	1502321	G	A	CCG	TCG	P	S	520	174	arginine ABC transporter ATP-binding protein ArtP	WP_002896392.1	COG4161	E	ABC-type arginine transport system
M26	DR88_RS16210	DR88_1444	1593	NZ_KN046818.1	1926063	C	T	TGG	TGA	W	*	81	27	L-cystine transporter	WP_025860949.1	COG1823	E	L-cystine uptake protein TcyP
M26	DR88_RS14495	DR88_3813	723	NZ_KN046818.1	2307323	C	T	GTG	ATG	V	M	1096	366	glycoside hydrolase family 10 protein	WP_002904794.1	COG1649	S	Uncharacterized lipoprotein YddW
M26	DR88_RS13345	DR88_4055	805	NZ_KN046818.1	2558874	C	T	TGC	TAC	C	Y	476	159	DUF1338 domain-containing protein	WP_004148567.1	COG5383	R	Uncharacterized metalloenzyme YdcJ
M26	DR88_RS13220	DR88_4081	1228	NZ_KN046818.1	2582820	G	A	GGG	GAG	G	E	1304	435	dipeptide/tripeptide permease DtpA	WP_004151206.1	COG3104	E	Dipeptide/tripeptide permease
M26	DR88_RS10500	DR88_2773	2309	NZ_KN046818.1	3201640	G	A	GTG	ATG	V	M	493	165	23S rRNA (uridine(2552)-2'-O)-methyltransferase	WP_002918373.1	COG0293	J	23S rRNA U2552 (ribose-2'-O)-methylase RlmE/FtsJ
M26	DR88_RS09655	DR88_2603	1941	NZ_KN046818.1	3374541	C	T	CCG	TCG	P	S	196	66	dienelactone hydrolase family protein	WP_004144560.1	COG0412	Q	Dienelactone hydrolase
M26	DR88_RS08000	DR88_2261	1935	NZ_KN046818.1	3736616	C	T	TCC	TTC	S	F	1103	368	murein hydrolase activator NlpD	WP_004149542.1	COG1388	M	LysM repeat
M26	DR88_RS07495	DR88_2158	2412	NZ_KN046818.1	3838528	C	T	GTG	ATG	V	M	499	167	proline/glycine betaine ABC transporter substrate-binding protein ProX	WP_004149446.1	COG2113	E	ABC-type proline/glycine betaine transport system
M26	DR88_RS06345	DR88_1917	1742	NZ_KN046818.1	4090351	C	T	GCG	ACG	A	T	688	230	transketolase	WP_004149269.1	COG0021	G	Transketolase
M26	DR88_RS04515	DR88_1541	146	NZ_KN046818.1	4531347	A	G	GAG	GGG	E	G	5051	1684	colibactin non-ribosomal peptide synthetase ClbJ	WP_032443988.1	COG1020	Q	Non-ribosomal peptide synthetase component F
M26	DR88_RS02030	DR88_3381	2397	NZ_KN046818.1	5076336	C	T	GAG	AAG	E	K	298	100	formate dehydrogenase cytochrome b556 subunit	WP_002882818.1	COG2864	C	Cytochrome b subunit of formate dehydrogenase
M26	DR88_RS01540	DR88_3479	2670	NZ_KN046818.1	5180987	C	T	CCG	CTG	P	L	143	48	UDP-N-acetylglucosamine--undecaprenyl-phosphate N-acetylglucosaminephosphotransferase	WP_002883295.1	COG0472	M	UDP-N-acetylmuramyl pentapeptide phosphotransferase/UDP-N-acetylglucosamine-1-phosphate transferase
M26	NZ_KN046818.1-intergenic1081		1629	NZ_KN046818.1	1140720	G	A
M26	NZ_KN046818.1-intergenic1242		1851	NZ_KN046818.1	1307133	G	A
M26	NZ_KN046818.1-intergenic2221		835	NZ_KN046818.1	2350412	G	A
M26	NZ_KN046818.1-intergenic2249		1190	NZ_KN046818.1	2379275	G	A
M26	NZ_KN046818.1-intergenic2899		670	NZ_KN046818.1	3071699	G	A
M27	DR88_RS24385	DR88_4825	2505	NZ_KN046818.1	100426	G	A	GAA	AAA	E	K	1906	636	valine--tRNA ligase	WP_025861364.1	COG0525	J	Valyl-tRNA synthetase
M27	DR88_RS21100	DR88_422	1655	NZ_KN046818.1	832208	T	C	ATG	ACG	M	T	380	127	phosphoporin PhoE	WP_004144576.1	COG3203	M	Outer membrane protein (porin)
M27	DR88_RS13080	DR88_4109	1226	NZ_KN046818.1	2606679	C	T	CGC	TGC	R	C	304	102	Bcr/CflA family multidrug efflux MFS transporter	WP_025861979.1	COG2814	G	Predicted arabinose efflux permease
M27	DR88_RS28190	DR88_4327	1726	NZ_KN046818.1	2833222	G	A	CGT	TGT	R	C	1549	517	peptidase M23	WP_004148792.1	COG0739	M	Murein DD-endopeptidase MepM and murein hydrolase activator NlpD
M27	DR88_RS08000	DR88_2261	1600	NZ_KN046818.1	3735751	C	T	CAG	TAG	Q	*	238	80	murein hydrolase activator NlpD	WP_004149542.1	COG1388	M	LysM repeat
M27	DR88_RS07120	DR88_2083	1944	NZ_KN046818.1	3914268	G	A	AGC	AAC	S	N	1199	400	ATP-dependent chaperone ClpB	WP_004150973.1	COG0542	O	ATP-dependent Clp protease ATP-binding subunit ClpA
M27	DR88_RS06820	DR88_2022	2028	NZ_KN046818.1	3981451	G	A	GAG	AAG	E	K	553	185	peptidase B	WP_004185110.1	COG0260	E	Leucyl aminopeptidase
M27	DR88_RS02280	DR88_3330	3218	NZ_KN046818.1	5021986	C	T	GGT	GAT	G	D	866	289	ATP synthase subunit beta	WP_004144997.1	COG0055	C	FoF1-type ATP synthase
M27	DR88_RS01790	DR88_3430	2549	NZ_KN046818.1	5123643	G	A	GGT	GAT	G	D	32	11	bifunctional aspartate kinase/homoserine dehydrogenase II	WP_002882944.1	COG0460	E	Homoserine dehydrogenase
M27	DR88_RS01775	DR88_3432	2638	NZ_KN046818.1	5128986	C	T	GAG	AAG	E	K	274	92	4-carboxymuconolactone decarboxylase	WP_002882947.1	COG0599	R	Uncharacterized conserved protein YurZ
M27	DR88_RS01685	DR88_3450	2251	NZ_KN046818.1	5148951	C	T	TCC	TTC	S	F	35	12	TonB-dependent vitamin B12 receptor BtuB	WP_004146288.1	COG4206	H	Outer membrane cobalamin receptor protein
M27	DR88_RS00130	DR88_5200	12.27	NZ_KN046821.1	36174	T	A	ATA	AAA	I	K	362	121	hypothetical protein	WP_004148927.1	-1	na	na
M27	NZ_KN046818.1-intergenic772		1927	NZ_KN046818.1	818331	C	T
M27	NZ_KN046818.1-intergenic1170		1674	NZ_KN046818.1	1239681	G	A
M27	NZ_KN046818.1-intergenic2619		889	NZ_KN046818.1	2757200	G	A
M27	NZ_KN046818.1-intergenic2852		12.27	NZ_KN046818.1	3003112	C	A
M27	NZ_KN046818.1-intergenic3966		2077	NZ_KN046818.1	4158164	G	A
M27	NZ_KN046818.1-intergenic4604		2607	NZ_KN046818.1	4871413	C	T
M28	DR88_RS11785	DR88_4393	1478	NZ_KN046818.1	2907609	T	C	ATC	ACC	I	T	758	253	PTS mannose transporter subunit IIAB	WP_002910917.1	COG2893	G	Phosphotransferase system
M28	DR88_RS08540	DR88_2369	1910	NZ_KN046818.1	3626000	C	T	CAG	TAG	Q	*	505	169	N-acetylmuramoyl-L-alanine amidase	WP_004174538.1	COG0860	M	N-acetylmuramoyl-L-alanine amidase
M28	DR88_RS04515	DR88_1541	111	NZ_KN046818.1	4531347	A	G	GAG	GGG	E	G	5051	1684	colibactin non-ribosomal peptide synthetase ClbJ	WP_032443988.1	COG1020	Q	Non-ribosomal peptide synthetase component F
M28	DR88_RS02915	DR88_3198	2612	NZ_KN046818.1	4880322	C	T	CCG	CTG	P	L	893	298	bifunctional GTP diphosphokinase/guanosine-3'%2C5'-bis(diphosphate) 3'-diphosphatase	WP_004150214.1	COG0317	TK	(p)ppGpp synthase/hydrolase
M28	DR88_RS02235	DR88_3339	2492	NZ_KN046818.1	5030387	G	A	CGC	TGC	R	C	766	256	tRNA uridine-5-carboxymethylaminomethyl(34) synthesis enzyme MnmG	WP_004144989.1	COG0445	J	tRNA U34 5-carboxymethylaminomethyl modifying enzyme MnmG/GidA
M28	NZ_KN046818.1-intergenic3767		1760	NZ_KN046818.1	3959117	C	T
M29	DR88_RS22705	DR88_90	1568	NZ_KN046818.1	463871	C	T	ATG	ATA	M	I	372	124	16S rRNA methyltransferase	WP_032443788.1	COG2813	J	16S rRNA G1207 methylase RsmC
M29	DR88_RS20915	DR88_459	2041	NZ_KN046818.1	871837	C	T	GCG	GTG	A	V	506	169	peptide transporter	WP_002890204.1	COG1133	I	ABC-type long-chain fatty acid transport system
M29	DR88_RS20535	DR88_535	1568	NZ_KN046818.1	948148	G	A	ACG	ATG	T	M	218	73	AmpG family muropeptide MFS transporter	WP_004144673.1	COG2223	P	Nitrate/nitrite transporter NarK
M29	DR88_RS19575	DR88_732	1837	NZ_KN046818.1	1163692	C	T	GGG	GAG	G	E	206	69	ABC transporter ATP-binding protein	WP_004147499.1	COG0444	EP	ABC-type dipeptide/oligopeptide/nickel transport system
M29	DR88_RS19350	DR88_777	2150	NZ_KN046818.1	1215953	C	T	ACC	ATC	T	I	305	102	ABC transporter permease	WP_004176906.1	COG1172	G	Ribose/xylose/arabinose/galactoside ABC-type transport system
M29	DR88_RS17430	DR88_1175	1784	NZ_KN046818.1	1651373	G	A	GCG	GTG	A	V	104	35	BCCT family transporter	WP_004183615.1	COG1292	M	Choline-glycine betaine transporter
M29	DR88_RS0125625		1117	NZ_KN046818.1	2046175	C	T	GCC	GTC	A	V	755	252	NmrA/HSCARG family protein	WP_032443860.1	COG0702	R	Uncharacterized conserved protein YbjT
M29	DR88_RS14495	DR88_3813	1376	NZ_KN046818.1	2307381	C	T	TGG	TGA	W	*	1038	346	glycoside hydrolase family 10 protein	WP_002904794.1	COG1649	S	Uncharacterized lipoprotein YddW
M29	DR88_RS14030	DR88_3913	1004	NZ_KN046818.1	2411709	G	A	CCG	CTG	P	L	938	313	alpha/beta hydrolase	WP_004180015.1	COG0596	HR	Pimeloyl-ACP methyl ester carboxylesterase
M29	DR88_RS13990	DR88_3921	964	NZ_KN046818.1	2419617	G	A	ACC	ATC	T	I	1592	531	penicillin-binding protein 2	WP_025861974.1	COG0768	DM	Cell division protein FtsI/penicillin-binding protein 2
M29	DR88_RS12885	DR88_4150	1209	NZ_KN046818.1	2646077	G	A	GAT	AAT	D	N	1711	571	formate dehydrogenase subunit alpha	WP_032443902.1	COG3383	R	Predicted molibdopterin-dependent oxidoreductase YjgC
M29	DR88_RS11195	DR88_4521	1674	NZ_KN046818.1	3029278	C	T	GGT	GAT	G	D	329	110	RNA polymerase-binding protein DksA	WP_004150576.1	COG1734	J	RNA polymerase-binding transcription factor DksA
M29	DR88_RS11030	DR88_4558	1045	NZ_KN046818.1	3085378	C	T	CGT	TGT	R	C	850	284	P-type DNA transfer ATPase VirB11	WP_000125558.1	COG0630	U	Type IV secretory pathway ATPase VirB11/Archaellum biosynthesis ATPase
M29	DR88_RS10805	DR88_2834	2027	NZ_KN046818.1	3140319	G	A	GTT	ATT	V	I	346	116	rod shape-determining protein	WP_002918653.1	COG1077	D	Actin-like ATPase involved in cell morphogenesis
M29	DR88_RS09965	DR88_2666	1837	NZ_KN046818.1	3309165	G	A	CTT	TTT	L	F	274	92	acid-resistance protein	WP_002917655.1	-1	na	na
M29	DR88_RS09855	DR88_2643	2395	NZ_KN046818.1	3331635	G	A	GGC	GAC	G	D	542	181	undecaprenyl-diphosphatase	WP_004144532.1	COG1968	I	Undecaprenyl pyrophosphate phosphatase UppP
M29	DR88_RS09095	DR88_2484	2176	NZ_KN046818.1	3503520	G	A	GCT	GTT	A	V	359	120	peptide ABC transporter ATP-binding protein	WP_004889839.1	COG1124	EP	ABC-type dipeptide/oligopeptide/nickel transport system
M29	DR88_RS08990	DR88_2463	1957	NZ_KN046818.1	3524316	G	A	CAG	TAG	Q	*	295	99	CrcB family protein	WP_004900445.1	COG0239	DP	Fluoride ion exporter CrcB/FEX
M29	DR88_RS08590	DR88_2379	1986	NZ_KN046818.1	3610262	G	A	TGC	TAC	C	Y	521	174	hypothetical protein	WP_002915932.1	COG2165	NUW	Type II secretory pathway
M29	DR88_RS08565	DR88_2374	2515	NZ_KN046818.1	3617461	G	A	GGC	AGC	G	S	2392	798	pitrilysin	WP_004181181.1	COG1025	O	Secreted/periplasmic Zn-dependent peptidases
M29	DR88_RS08540	DR88_2369	1671	NZ_KN046818.1	3626087	G	A	GGC	AGC	G	S	592	198	N-acetylmuramoyl-L-alanine amidase	WP_004174538.1	COG0860	M	N-acetylmuramoyl-L-alanine amidase
M29	DR88_RS07920	DR88_2245	1018	NZ_KN046818.1	3752048	G	A	GCT	GTT	A	V	1307	436	hypothetical protein	WP_004149521.1	COG1414	K	DNA-binding transcriptional regulator
M29	DR88_RS07265	DR88_2112	1665	NZ_KN046818.1	3887402	G	A	CGC	CAC	R	H	611	204	LysR family transcriptional regulator	WP_004185288.1	COG0583	K	DNA-binding transcriptional regulator
M29	DR88_RS06195	DR88_1885	1739	NZ_KN046818.1	4119086	G	A	GGC	AGC	G	S	319	107	cysteine synthase CysM	WP_004145610.1	COG0031	E	Cysteine synthase
M29	DR88_RS04660	DR88_1571	1557	NZ_KN046818.1	4478940	C	T	CGC	TGC	R	C	55	19	hypothetical protein	WP_004175291.1	-1	na	na
M29	DR88_RS02855	DR88_3210	2891	NZ_KN046818.1	4892534	G	A	ATG	ATA	M	I	3	1	aquaporin	WP_002922941.1	COG0580	G	Glycerol uptake facilitator and related aquaporins (Major Intrinsic Protein Family)
M29	DR88_RS28845	DR88_4967	984	NZ_KN046819.1	38127	C	T	ACA	ATA	T	I	35	12	conjugal transfer protein TrbD	WP_071531402.1	COG0341	U	Preprotein translocase subunit SecF
M29	DR88_RS0127175		1095	NZ_KN046820.1	70637	G	A	GAA	AAA	E	K	220	74	translesion error-prone DNA polymerase V subunit UmuC	WP_004150760.1	COG0389	L	Nucleotidyltransferase/DNA polymerase involved in DNA repair
M29	NZ_KN046818.1-intergenic385		2166	NZ_KN046818.1	410393	G	A
M29	NZ_KN046818.1-intergenic766		1252	NZ_KN046818.1	811831	C	T
M29	NZ_KN046818.1-intergenic1529		15.14	NZ_KN046818.1	1623036	G	A
M29	NZ_KN046818.1-intergenic1785		1191	NZ_KN046818.1	1890855	G	A
M29	NZ_KN046818.1-intergenic2816		1749	NZ_KN046818.1	2972050	C	T
M30	DR88_RS22960	DR88_39	2481	NZ_KN046818.1	416721	G	A	ATG	ATA	M	I	3	1	hypothetical protein	WP_004146923.1	-1	na	na
M30	DR88_RS13140	DR88_4097	1410	NZ_KN046818.1	2596700	G	A	GGG	GAG	G	E	302	101	TetR/AcrR family transcriptional regulator	WP_004175857.1	COG1309	K	DNA-binding transcriptional regulator
M30	DR88_RS12005	DR88_4346	1108	NZ_KN046818.1	2854766	C	T	GTT	ATT	V	I	391	131	branched-chain amino acid ABC transporter permease	WP_004148804.1	COG4177	E	ABC-type branched-chain amino acid transport system
M30	DR88_RS08540	DR88_2369	2380	NZ_KN046818.1	3626669	C	T	CAG	TAG	Q	*	1174	392	N-acetylmuramoyl-L-alanine amidase	WP_004174538.1	COG0860	M	N-acetylmuramoyl-L-alanine amidase
M30	DR88_RS08210	DR88_2303	1951	NZ_KN046818.1	3686495	G	A	GAA	AAA	E	K	241	81	methionine ABC transporter ATP-binding protein	WP_004149575.1	COG1135	E	ABC-type methionine transport system
M30	DR88_RS04290	DR88_2917	2079	NZ_KN046818.1	4568224	C	T	GTT	ATT	V	I	868	290	elongation factor G	WP_002920103.1	COG0480	J	Translation elongation factor EF-G
M30	DR88_RS00295	DR88_5275	2330	NZ_KN046821.1	3443	C	T	ATG	ATA	M	I	942	314	hypothetical protein	WP_071531390.1	COG0697	GER	Permease of the drug/metabolite transporter (DMT) superfamily
M30	NZ_KN046818.1-intergenic36		1633	NZ_KN046818.1	41258	C	T
M30	NZ_KN046818.1-intergenic2359		760	NZ_KN046818.1	2495894	G	A
M30	NZ_KN046820.1-intergenic4		1171	NZ_KN046820.1	6725	C	T
M31	DR88_RS22015	DR88_229	1476	NZ_KN046818.1	624950	G	A	CAG	TAG	Q	*	592	198	carboxylating nicotinate-nucleotide diphosphorylase	WP_002888684.1	COG0157	H	Nicotinate-nucleotide pyrophosphorylase
M31	DR88_RS21570	DR88_318	1224	NZ_KN046818.1	732408	G	A	GAG	AAG	E	K	157	53	VOC family protein	WP_002889387.1	COG0346	Q	Catechol 2
M31	DR88_RS21195	DR88_397	2229	NZ_KN046818.1	811308	C	T	ACC	ATC	T	I	2087	696	PapC/FimD family outer membrane usher protein	WP_004147219.1	COG3188	NW	Outer membrane usher protein FimD/PapC
M31	DR88_RS21015	DR88_439	1087	NZ_KN046818.1	850015	G	A	CCG	TCG	P	S	475	159	cysteine ABC transporter substrate-binding protein	WP_002890106.1	COG0834	ET	ABC-type amino acid transport/signal transduction system
M31	DR88_RS20605	DR88_521	1787	NZ_KN046818.1	931956	G	A	GCG	GTG	A	V	1022	341	gfo/Idh/MocA family oxidoreductase	WP_004191717.1	COG0673	R	Predicted dehydrogenase
M31	DR88_RS19695	DR88_706	1738	NZ_KN046818.1	1136785	G	A	GCG	GTG	A	V	770	257	aldo/keto reductase	WP_004147443.1	COG0667	R	Predicted oxidoreductase (related to aryl-alcohol dehydrogenase)
M31	DR88_RS18575	DR88_936	1762	NZ_KN046818.1	1370078	G	A	CGT	CAT	R	H	74	25	helix-turn-helix-type transcriptional regulator	WP_004176830.1	COG0789	K	DNA-binding transcriptional regulator
M31	DR88_RS14325	DR88_3847	1228	NZ_KN046818.1	2343695	C	T	GGG	GAG	G	E	200	67	AraC family transcriptional regulator	WP_073980549.1	COG4977	K	Transcriptional regulator GlxA family
M31	DR88_RS13250	DR88_4075	373.97	NZ_KN046818.1	2577685	G	GCCGCCGAACCGGTCGACCCGCGCAAGGCGGCGGTGGAAGCCGCCATCGCCCGCGCCAAAGCGCGTAAAGCCGAACAGCAGGCCGCGCCGGTGGACGCCCCGA	na	na	na	na	1753	585	electron transport complex subunit RsxC	WP_032443894.1	COG4656	C	Na+-translocating ferredoxin:NAD+ oxidoreductase RNF
M31	DR88_RS08540	DR88_2369	2123	NZ_KN046818.1	3626084	G	A	GGC	AGC	G	S	589	197	N-acetylmuramoyl-L-alanine amidase	WP_004174538.1	COG0860	M	N-acetylmuramoyl-L-alanine amidase
M31	DR88_RS06710	DR88_1999	1844	NZ_KN046818.1	4011070	C	T	GGG	GAG	G	E	128	43	hypothetical protein	WP_025860549.1	-1	na	na
M31	DR88_RS04515	DR88_1541	178	NZ_KN046818.1	4531347	A	G	GAG	GGG	E	G	5051	1684	colibactin non-ribosomal peptide synthetase ClbJ	WP_032443988.1	COG1020	Q	Non-ribosomal peptide synthetase component F
M31	NZ_KN046818.1-intergenic1357		1624	NZ_KN046818.1	1420629	G	A
M31	NZ_KN046818.1-intergenic1718		1041	NZ_KN046818.1	1817576	G	A
M32	DR88_RS22295	DR88_173	1815	NZ_KN046818.1	556919	C	T	CCG	TCG	P	S	607	203	citrate/acetate antiporter	WP_002888345.1	COG3493	C	Na+/citrate or Na+/malate symporter
M32	DR88_RS18355	DR88_982	1577	NZ_KN046818.1	1422005	C	T	GCG	GTG	A	V	1124	375	MFS transporter	WP_002895749.1	COG2271	G	Sugar phosphate permease
M32	DR88_RS18105	DR88_1032	1105	NZ_KN046818.1	1481900	C	T	GCC	GTC	A	V	971	324	multidrug transporter MdfA	WP_004141972.1	COG0477	GEPR	MFS family permease
M32	DR88_RS15950	DR88_1496	1159	NZ_KN046818.1	1979909	C	T	CGG	CAG	R	Q	1406	469	peptide ABC transporter substrate-binding protein SapA	WP_002901817.1	COG4166	E	ABC-type oligopeptide transport system
M32	DR88_RS12485	DR88_4240	1002	NZ_KN046818.1	2736598	C	T	GTC	ATC	V	I	85	29	vitamin B12 ABC transporter ATP-binding protein BtuD	WP_009485707.1	COG4138	H	ABC-type cobalamin transport system
M32	DR88_RS12230	DR88_4294	1197	NZ_KN046818.1	2799433	G	A	CAT	TAT	H	Y	754	252	ABC transporter ATP-binding protein	WP_004200289.1	COG1116	P	ABC-type nitrate/sulfonate/bicarbonate transport system
M32	DR88_RS11115	DR88_4537	1258	NZ_KN046818.1	3052780	G	A	GAG	AAG	E	K	2806	936	non-ribosomal peptide synthetase	WP_004150590.1	COG1020	Q	Non-ribosomal peptide synthetase component F
M32	DR88_RS10995	DR88_4567	1501	NZ_KN046818.1	3101928	C	T	GGT	GAT	G	D	344	115	precolibactin export MATE transporter ClbM	WP_004150617.1	COG0534	V	Na+-driven multidrug efflux pump
M32	DR88_RS10330	DR88_2739	1388	NZ_KN046818.1	3234763	C	T	GCG	ACG	A	T	862	288	penicillin-binding protein activator LpoA	WP_025861535.1	COG3107	M	Outer membrane lipoprotein LpoA
M32	DR88_RS09230	DR88_2514	1644	NZ_KN046818.1	3468211	C	T	GCG	ACG	A	T	427	143	flavodoxin FldB	WP_002916308.1	COG0716	C	Flavodoxin
M32	DR88_RS08000	DR88_2261	2093	NZ_KN046818.1	3736601	G	A	CGT	CAT	R	H	1088	363	murein hydrolase activator NlpD	WP_004149542.1	COG1388	M	LysM repeat
M32	DR88_RS03590	DR88_3060	2581	NZ_KN046818.1	4722746	C	T	TCC	TTC	S	F	983	328	alpha%2Calpha-trehalase	WP_004150117.1	COG1626	G	Neutral trehalase
M32	DR88_RS01930	DR88_3401	2045	NZ_KN046818.1	5094897	C	T	GCG	ACG	A	T	49	17	lactaldehyde reductase	WP_002882871.1	COG1454	C	Alcohol dehydrogenase
M32	DR88_RS00155	DR88_5193	1576	NZ_KN046821.1	29257	G	A	GAT	AAT	D	N	928	310	hypothetical protein	WP_004148921.1	-1	na	na
M32	NZ_KN046818.1-intergenic2403		1332	NZ_KN046818.1	2541440	C	T
M32	NZ_KN046820.1-intergenic11		155	NZ_KN046820.1	16953	G	A
M33	DR88_RS22490	DR88_133	1803	NZ_KN046818.1	511792	C	T	ACC	ATC	T	I	1058	353	molecular chaperone DnaJ	WP_002887955.1	COG0484	O	DnaJ-class molecular chaperone with C-terminal Zn finger domain
M33	DR88_RS22210	DR88_190	2036	NZ_KN046818.1	579406	C	T	CAT	TAT	H	Y	49	17	LysR family transcriptional regulator	WP_002888455.1	COG0583	K	DNA-binding transcriptional regulator
M33	DR88_RS20905	DR88_460	1537	NZ_KN046818.1	873805	G	A	CAG	TAG	Q	*	172	58	DUF2755 domain-containing protein	WP_002890210.1	-1	na	na
M33	DR88_RS14385	DR88_3835	1139	NZ_KN046818.1	2329882	G	A	CAG	TAG	Q	*	772	258	calcium-binding protein	WP_004148392.1	COG3386	G	Sugar lactone lactonase YvrE
M33	DR88_RS08000	DR88_2261	1443	NZ_KN046818.1	3735973	C	T	CAG	TAG	Q	*	460	154	murein hydrolase activator NlpD	WP_004149542.1	COG1388	M	LysM repeat
M33	DR88_RS06800	DR88_2018	1491	NZ_KN046818.1	3988378	G	A	GAT	AAT	D	N	3115	1039	hypothetical protein	WP_032443964.1	COG2373	R	Uncharacterized conserved protein YfaS
M33	DR88_RS04515	DR88_1541	1841	NZ_KN046818.1	4526670	C	T	ACG	ATG	T	M	374	125	colibactin non-ribosomal peptide synthetase ClbJ	WP_032443988.1	COG1020	Q	Non-ribosomal peptide synthetase component F
M33	DR88_RS02235	DR88_3339	2126	NZ_KN046818.1	5030264	G	A	CTC	TTC	L	F	889	297	tRNA uridine-5-carboxymethylaminomethyl(34) synthesis enzyme MnmG	WP_004144989.1	COG0445	J	tRNA U34 5-carboxymethylaminomethyl modifying enzyme MnmG/GidA
M33	DR88_RS02180	DR88_3350	1818	NZ_KN046818.1	5043397	G	A	GAA	AAA	E	K	574	192	ribokinase	WP_025861355.1	COG0524	G	Sugar or nucleoside kinase
M33	DR88_RS01395	DR88_3509	1869	NZ_KN046818.1	5209850	C	T	TCG	TTG	S	L	77	26	magnesium transporter CorA	WP_002883400.1	COG0598	P	Mg2+ and Co2+ transporter CorA
M33	DR88_RS01260	DR88_3536	2006	NZ_KN046818.1	5238389	C	T	GTT	ATT	V	I	868	290	fatty acid oxidation complex subunit alpha FadB	WP_004213300.1	COG1024	I	Enoyl-CoA hydratase/carnithine racemase
M33	NZ_KN046818.1-intergenic943		1628	NZ_KN046818.1	990978	C	T
M33	NZ_KN046818.1-intergenic3883		1167	NZ_KN046818.1	4075831	G	A
M33	NZ_KN046818.1-intergenic4279		725	NZ_KN046818.1	4539630	G	A
M33	NZ_KN046818.1-intergenic4355		2231	NZ_KN046818.1	4590988	G	A
M34	DR88_RS27545		2207	NZ_KN046818.1	306554	G	A	CGC	TGC	R	C	58	20	hypothetical protein	WP_004872945.1	COG0583	K	DNA-binding transcriptional regulator
M34	DR88_RS22820	DR88_67	1622	NZ_KN046818.1	443231	G	A	GCC	ACC	A	T	94	32	PTS mannose/fructose/sorbose transporter subunit IIB	WP_025861096.1	COG3444	G	Phosphotransferase system
M34	DR88_RS19785	DR88_688	1540	NZ_KN046818.1	1113915	C	T	GTG	ATG	V	M	529	177	gfo/Idh/MocA family oxidoreductase	WP_025861771.1	COG0673	R	Predicted dehydrogenase
M34	DR88_RS19735	DR88_698	1324	NZ_KN046818.1	1127590	C	T	CCT	TCT	P	S	319	107	DUF3156 domain-containing protein	WP_025861776.1	COG4559	P	ABC-type hemin transport system
M34	DR88_RS19260	DR88_795	1044	NZ_KN046818.1	1236965	C	T	CGG	CAG	R	Q	1361	454	sugar ABC transporter ATP-binding protein	WP_004147556.1	COG1129	G	ABC-type sugar transport system
M34	DR88_RS15770	DR88_1535	970	NZ_KN046818.1	2023972	G	A	GAG	AAG	E	K	2263	755	type VI secretion system ATPase TssH	WP_004148167.1	COG0542	O	ATP-dependent Clp protease ATP-binding subunit ClpA
M34	DR88_RS14795	DR88_3749	1329	NZ_KN046818.1	2251134	G	A	CGC	TGC	R	C	2551	851	beta-galactosidase	WP_004148330.1	COG3250	G	Beta-galactosidase/beta-glucuronidase
M34	DR88_RS10905	DR88_2854	2267	NZ_KN046818.1	3121649	C	T	CGC	TGC	R	C	379	127	phage portal protein	WP_004149988.1	COG4695	X	Phage portal protein BeeE
M34	DR88_RS08000	DR88_2261	1687	NZ_KN046818.1	3735712	C	T	CAG	TAG	Q	*	199	67	murein hydrolase activator NlpD	WP_004149542.1	COG1388	M	LysM repeat
M34	DR88_RS06940	DR88_2046	1584	NZ_KN046818.1	3956978	C	T	CCG	CTG	P	L	947	316	two-component system response regulator GlrR	WP_004149357.1	COG2204	T	DNA-binding transcriptional response regulator
M34	DR88_RS06870	DR88_2032	1537	NZ_KN046818.1	3973406	G	A	CAT	TAT	H	Y	700	234	inositol-1-monophosphatase	WP_002913995.1	COG0483	G	Archaeal fructose-1
M34	DR88_RS04835	DR88_1609	1737	NZ_KN046818.1	4442338	C	T	ACT	ATT	T	I	1016	339	UDP-galactopyranose mutase	WP_004149005.1	COG0562	M	UDP-galactopyranose mutase
M34	DR88_RS04400	DR88_2895	2223	NZ_KN046818.1	4555572	C	T	CGC	CAC	R	H	335	112	30S ribosomal protein S5	WP_002919545.1	COG0098	J	Ribosomal protein S5
M34	DR88_RS0126705		2245	NZ_KN046818.1	4791081	C	T	GAA	AAA	E	K	37	13	Hok/Gef family protein	WP_004150152.1	-1	na	na
M34	DR88_RS02970	DR88_3187	2075	NZ_KN046818.1	4867948	C	T	TGG	TGA	W	*	270	90	ABC transporter ATP-binding protein	WP_025860759.1	COG1131	V	ABC-type multidrug transport system
M34	DR88_RS02635	DR88_3256	2386	NZ_KN046818.1	4943925	C	T	GCC	GTC	A	V	377	126	PTS cellobiose transporter subunit IIC	WP_002923156.1	COG1455	G	Phosphotransferase system cellobiose-specific component IIC
M34	DR88_RS02295	DR88_3327	2613	NZ_KN046818.1	5017720	C	T	GCC	ACC	A	T	1060	354	glutamine--fructose-6-phosphate transaminase (isomerizing)	WP_004150309.1	COG0449	M	Glucosamine 6-phosphate synthetase
M34	DR88_RS01695	DR88_3448	1989	NZ_KN046818.1	5147114	C	T	GCG	GTG	A	V	77	26	membrane protein	WP_002883021.1	-1	na	na
M34	DR88_RS00220	DR88_5176	499	NZ_KN046821.1	13980	C	T	ACC	ATC	T	I	596	199	hypothetical protein	WP_004148898.1	-1	na	na
M34	DR88_RS00195	DR88_5182	355	NZ_KN046821.1	20542	C	T	GCA	GTA	A	V	443	148	DUF927 domain-containing protein	WP_001569500.1	COG5519	S	Uncharcterized protein
M34	NZ_KN046818.1-intergenic772		2311	NZ_KN046818.1	819405	C	T
M34	NZ_KN046818.1-intergenic1375		1011	NZ_KN046818.1	1439479	C	T
M34	NZ_KN046818.1-intergenic2103		894	NZ_KN046818.1	2234772	A	G
M34	NZ_KN046818.1-intergenic3817		1599	NZ_KN046818.1	4014083	G	A
M34	NZ_KN046818.1-intergenic4007		1424	NZ_KN046818.1	4199423	G	A
M34	NZ_KN046818.1-intergenic4608		2523	NZ_KN046818.1	4875789	C	T
M34	NZ_KN046821.1-intergenic20		188	NZ_KN046821.1	13351	C	T
M35	DR88_RS20495	DR88_543	1388	NZ_KN046818.1	958156	G	A	GCA	ACA	A	T	1213	405	peptidylprolyl isomerase	WP_004177252.1	COG0760	O	Parvulin-like peptidyl-prolyl isomerase
M35	DR88_RS19255	DR88_796	1426	NZ_KN046818.1	1239296	G	A	CAG	TAG	Q	*	7	3	ABC transporter substrate-binding protein	WP_002894353.1	COG1879	G	ABC-type sugar transport system
M35	DR88_RS18975	DR88_852	1740	NZ_KN046818.1	1292415	A	G	ATT	ACT	I	T	182	61	UMP phosphatase	WP_002894738.1	COG0647	F	Ribonucleotide monophosphatase NagD
M35	DR88_RS18800	DR88_889	1304	NZ_KN046818.1	1330324	G	A	GAA	AAA	E	K	1126	376	succinate dehydrogenase flavoprotein subunit	WP_004179067.1	COG1053	C	Succinate dehydrogenase/fumarate reductase
M35	DR88_RS17350	DR88_1193	1041	NZ_KN046818.1	1670666	C	T	ATG	ATA	M	I	858	286	trifunctional transcriptional regulator/proline dehydrogenase/L-glutamate gamma-semialdehyde dehydrogenase	WP_025860832.1	COG0506	E	Proline dehydrogenase
M35	DR88_RS16850	DR88_1295	940	NZ_KN046818.1	1776642	C	T	CGC	CAC	R	H	290	97	lysogenization protein HflD	WP_004140557.1	COG2915	XT	Regulator of phage lambda lysogenization HflD
M35	DR88_RS16745	DR88_1320	1141	NZ_KN046818.1	1802107	G	A	GAG	AAG	E	K	199	67	hypothetical protein	WP_032443845.1	-1	na	na
M35	DR88_RS16290	DR88_1426	1193	NZ_KN046818.1	1907303	C	T	TCC	TTC	S	F	311	104	aspartate aminotransferase family protein	WP_002901489.1	COG4992	E	Acetylornithine/succinyldiaminopimelate/putrescine aminotransferase
M35	DR88_RS15265	DR88_3647	1040	NZ_KN046818.1	2142615	G	A	CAG	TAG	Q	*	664	222	pyridoxal phosphate-dependent aminotransferase	WP_004148251.1	COG1168	ER	Bifunctional PLP-dependent enzyme with beta-cystathionase and maltose regulon repressor activities
M35	DR88_RS12940	DR88_4139	761	NZ_KN046818.1	2632189	C	T	TGG	TGA	W	*	369	123	heme ABC transporter permease	WP_002908223.1	COG0755	O	ABC-type transport system involved in cytochrome c biogenesis
M35	DR88_RS12580	DR88_4219	748	NZ_KN046818.1	2713126	G	A	CCG	TCG	P	S	529	177	TetR/AcrR family transcriptional regulator	WP_004143215.1	COG1309	K	DNA-binding transcriptional regulator
M35	DR88_RS12160	DR88_4310	966	NZ_KN046818.1	2813221	G	A	GAT	AAT	D	N	463	155	ribose-phosphate pyrophosphokinase	WP_002910407.1	COG0462	FE	Phosphoribosylpyrophosphate synthetase
M35	DR88_RS12120	DR88_4318	1038	NZ_KN046818.1	2821848	C	T	GCA	ACA	A	T	229	77	membrane protein	WP_004148781.1	COG3515	U	Predicted component of the type VI protein secretion system
M35	DR88_RS11365	DR88_4480	1204	NZ_KN046818.1	2991743	C	T	GAA	AAA	E	K	205	69	cystine ABC transporter substrate-binding protein	WP_020801900.1	COG0834	ET	ABC-type amino acid transport/signal transduction system
M35	DR88_RS10205	DR88_2714	1858	NZ_KN046818.1	3259571	C	T	TGG	TGA	W	*	252	84	DUF805 domain-containing protein	WP_002917923.1	COG3152	S	Uncharacterized membrane protein YhaH
M35	DR88_RS08555	DR88_2372	1010	NZ_KN046818.1	3622488	G	A	CGG	CAG	R	Q	1004	335	exonuclease V subunit alpha	WP_004149617.1	COG0507	L	ATP-dependent exoDNAse (exonuclease V)
M35	DR88_RS08000	DR88_2261	1385	NZ_KN046818.1	3736033	C	T	CAG	TAG	Q	*	520	174	murein hydrolase activator NlpD	WP_004149542.1	COG1388	M	LysM repeat
M35	DR88_RS07265	DR88_2112	1571	NZ_KN046818.1	3887461	G	A	GAA	AAA	E	K	670	224	LysR family transcriptional regulator	WP_004185288.1	COG0583	K	DNA-binding transcriptional regulator
M35	DR88_RS06080	DR88_1863	1250	NZ_KN046818.1	4138739	G	A	GTG	ATG	V	M	2062	688	sensor domain-containing phosphodiesterase	WP_004149240.1	COG2200	T	EAL domain
M35	DR88_RS06050	DR88_1858	1295	NZ_KN046818.1	4145627	C	T	GGC	AGC	G	S	676	226	ion channel protein	WP_025861125.1	COG0038	P	H+/Cl- antiporter ClcA
M35	DR88_RS00895	DR88_4965	918	NZ_KN046819.1	36234	G	A	GCA	ACA	A	T	88	30	conjugal transfer protein TraB	WP_004150666.1	COG3170	NW	Tfp pilus assembly protein FimV
M35	NZ_KN046818.1-intergenic799		2304	NZ_KN046818.1	840154	A	G
M35	NZ_KN046818.1-intergenic893		1619	NZ_KN046818.1	935532	G	A
M35	NZ_KN046818.1-intergenic1912		870	NZ_KN046818.1	2029081	G	A
M35	NZ_KN046818.1-intergenic3817		868	NZ_KN046818.1	4014073	C	T
M35	NZ_KN046818.1-intergenic3889		1670	NZ_KN046818.1	4081814	C	T
M35	NZ_KN046820.1-intergenic81		179	NZ_KN046820.1	83954	G	A
M36	DR88_RS22260	DR88_180	1545	NZ_KN046818.1	568251	G	A	ACG	ATG	T	M	575	192	ribulokinase	WP_025860631.1	COG1069	G	Ribulose kinase
M36	DR88_RS14365	DR88_3839	716	NZ_KN046818.1	2334551	G	A	CCG	CTG	P	L	1130	377	acyl CoA:acetate/3-ketoacid CoA transferase	WP_004148394.1	COG4670	I	Acyl CoA:acetate/3-ketoacid CoA transferase
M36	DR88_RS14065	DR88_3906	1048	NZ_KN046818.1	2403093	C	T	ACA	ATA	T	I	902	301	ABC transporter ATP-binding protein	WP_004148458.1	COG0715	P	ABC-type nitrate/sulfonate/bicarbonate transport system
M36	DR88_RS09480	DR88_2564	1889	NZ_KN046818.1	3415497	G	A	GGC	GAC	G	D	425	142	biosynthetic arginine decarboxylase	WP_004149805.1	COG1166	E	Arginine decarboxylase (spermidine biosynthesis)
M36	DR88_RS08540	DR88_2369	1781	NZ_KN046818.1	3625558	G	A	TGG	TGA	W	*	63	21	N-acetylmuramoyl-L-alanine amidase	WP_004174538.1	COG0860	M	N-acetylmuramoyl-L-alanine amidase
M36	DR88_RS05100	DR88_1666	1312	NZ_KN046818.1	4363071	C	T	GGC	GAC	G	D	1589	530	ribulokinase	WP_004149067.1	COG1069	G	Ribulose kinase
M36	NZ_KN046821.1-intergenic10		1000	NZ_KN046821.1	8306	C	T
M37	DR88_RS21750	DR88_282	1759	NZ_KN046818.1	687818	G	A	GAT	AAT	D	N	1660	554	penicillin-binding protein 1B	WP_004147127.1	COG0744	M	Membrane carboxypeptidase (penicillin-binding protein)
M37	DR88_RS21440	DR88_345	1641	NZ_KN046818.1	756008	C	T	GAT	AAT	D	N	541	181	hydroxyacylglutathione hydrolase	WP_025861716.1	COG0491	R	Glyoxylase or a related metal-dependent hydrolase
M37	DR88_RS19755	DR88_694	1352	NZ_KN046818.1	1123392	G	A	CGC	TGC	R	C	190	64	aldehyde dehydrogenase	WP_004147455.1	COG1012	C	Acyl-CoA reductase or other NAD-dependent aldehyde dehydrogenase
M37	DR88_RS18975	DR88_852	1368	NZ_KN046818.1	1292574	C	T	TGT	TAT	C	Y	23	8	UMP phosphatase	WP_002894738.1	COG0647	F	Ribonucleotide monophosphatase NagD
M37	DR88_RS17855	DR88_1082	1889	NZ_KN046818.1	1538745	C	T	GCC	GTC	A	V	1073	358	replication-associated recombination protein A	WP_002898137.1	COG2256	L	Replication-associated recombination protein RarA (DNA-dependent ATPase)
M37	DR88_RS16905	DR88_1284	1572	NZ_KN046818.1	1765401	C	T	ATG	ATA	M	I	195	65	spermidine/putrescine ABC transporter substrate-binding protein	WP_004140590.1	COG0687	E	Spermidine/putrescine-binding periplasmic protein
M37	DR88_RS14450	DR88_3822	1107	NZ_KN046818.1	2316860	A	G	GAA	GGA	E	G	683	228	GGDEF domain-containing protein	WP_004148379.1	COG2202	T	PAS domain
M37	DR88_RS10980	DR88_2871	1348	NZ_KN046818.1	3105572	C	T	na	na	na	na	88		could not retreive annotation for this gene in the gff file...	could not retreive annotation for this gene in the gff file...	30
M37	DR88_RS08640	DR88_2389	1285	NZ_KN046818.1	3598732	G	A	GAA	AAA	E	K	1093	365	bifunctional 2-acylglycerophosphoethanolamine acyltransferase/acyl-ACP synthetase	WP_004149635.1	COG0204	I	1-acyl-sn-glycerol-3-phosphate acyltransferase
M37	DR88_RS08540	DR88_2369	1824	NZ_KN046818.1	3626255	C	T	CAG	TAG	Q	*	760	254	N-acetylmuramoyl-L-alanine amidase	WP_004174538.1	COG0860	M	N-acetylmuramoyl-L-alanine amidase
M37	DR88_RS07595	DR88_2179	1518	NZ_KN046818.1	3822277	G	A	GAT	AAT	D	N	496	166	regulatory protein RecX	WP_004213244.1	COG2137	O	SOS response regulatory protein OraA/RecX
M37	DR88_RS04515	DR88_1541	258	NZ_KN046818.1	4531347	A	G	GAG	GGG	E	G	5051	1684	colibactin non-ribosomal peptide synthetase ClbJ	WP_032443988.1	COG1020	Q	Non-ribosomal peptide synthetase component F
M37	DR88_RS00865	DR88_4972	790	NZ_KN046819.1	44011	C	T	CCG	CTG	P	L	887	296	conjugal transfer protein TraU	WP_004150659.1	-1	na	na
M37	NZ_KN046818.1-intergenic195		1843	NZ_KN046818.1	208434	G	A
M37	NZ_KN046818.1-intergenic2050		742.97	NZ_KN046818.1	2179433	A	AAAGATCGCCTGTAGACCCCGTAGGCCGGGTAAGGCGCAGCCGCCACCCGGCGAAATGGCGGGTATGGCGCCGATAGATTGCCCTCCGGCGCAGCGCTTGCCGGGCCTGGGAAGCG
M37	NZ_KN046818.1-intergenic2225		525	NZ_KN046818.1	2354275	C	T
M37	NZ_KN046818.1-intergenic4410		2006	NZ_KN046818.1	4657185	G	A
M37	NZ_KN046820.1-intergenic52		980	NZ_KN046820.1	61118	G	A
M38	DR88_RS28080		1504	NZ_KN046818.1	2238320	C	T	TCC	TTC	S	F	113	38	hypothetical protein	WP_004143605.1	-1	na	na
M38	DR88_RS13530	DR88_4016	1010	NZ_KN046818.1	2521180	C	T	GCC	GTC	A	V	1655	552	amidohydrolase	WP_004148544.1	COG1574	R	Predicted amidohydrolase YtcJ
M38	DR88_RS08540	DR88_2369	1855	NZ_KN046818.1	3626468	C	T	CAG	TAG	Q	*	973	325	N-acetylmuramoyl-L-alanine amidase	WP_004174538.1	COG0860	M	N-acetylmuramoyl-L-alanine amidase
M38	DR88_RS07915	DR88_2244	1307	NZ_KN046818.1	3756222	G	A	ACC	ATC	T	I	797	266	hypothetical protein	WP_004149520.1	COG0470	L	DNA polymerase III
M38	DR88_RS07525	DR88_2165	1618	NZ_KN046818.1	3831646	C	T	CGC	CAC	R	H	1523	508	2-isopropylmalate synthase	WP_004149451.1	COG0119	E	Isopropylmalate/homocitrate/citramalate synthases
M38	DR88_RS04765	DR88_1595	1507	NZ_KN046818.1	4455558	G	A	CGT	CAT	R	H	44	15	APC family permease	WP_004148994.1	COG0531	E	Amino acid transporter
M38	DR88_RS04515	DR88_1541	83	NZ_KN046818.1	4531347	A	G	GAG	GGG	E	G	5051	1684	colibactin non-ribosomal peptide synthetase ClbJ	WP_032443988.1	COG1020	Q	Non-ribosomal peptide synthetase component F
M38	NZ_KN046818.1-intergenic2041		1233	NZ_KN046818.1	2171553	G	A
M38	NZ_KN046818.1-intergenic3175		1800	NZ_KN046818.1	3339895	G	A
M38	NZ_KN046818.1-intergenic3238		1877	NZ_KN046818.1	3406918	G	A
M39	DR88_RS0125060		2160	NZ_KN046818.1	514354	G	A	CAC	TAC	H	Y	202	68	30S ribosomal protein S20	WP_002887965.1	COG0268	J	Ribosomal protein S20
M39	DR88_RS21860	DR88_260	1868	NZ_KN046818.1	662328	G	A	CTT	TTT	L	F	22	8	2-amino-4-hydroxy-6-hydroxymethyldihydropteridine diphosphokinase	WP_021467518.1	COG0801	H	7
M39	DR88_RS19760	DR88_693	1524	NZ_KN046818.1	1120926	G	A	ACT	ATT	T	I	776	259	hypothetical protein	WP_004147457.1	COG3391	R	DNA-binding beta-propeller fold protein YncE
M39	DR88_RS14485	DR88_3815	960	NZ_KN046818.1	2310957	G	A	GCC	GTC	A	V	1097	366	fimbrial biogenesis outer membrane usher protein	WP_004148374.1	COG3188	NW	Outer membrane usher protein FimD/PapC
M39	DR88_RS08540	DR88_2369	1858	NZ_KN046818.1	3626502	G	A	GGA	GAA	G	E	1007	336	N-acetylmuramoyl-L-alanine amidase	WP_004174538.1	COG0860	M	N-acetylmuramoyl-L-alanine amidase
M39	DR88_RS06945	DR88_2047	1079	NZ_KN046818.1	3955660	G	A	AGC	AAC	S	N	302	101	two-component system QseEF-associated lipoprotein QseG	WP_002914033.1	COG3170	NW	Tfp pilus assembly protein FimV
M39	DR88_RS06070	DR88_1861	1484	NZ_KN046818.1	4141579	G	A	GGG	GAG	G	E	1133	378	divalent metal cation transporter	WP_002913421.1	COG1914	P	Mn2+ and Fe2+ transporters of the NRAMP family
M39	DR88_RS05495	DR88_1745	1607	NZ_KN046818.1	4273740	C	T	na	na	na	na	7		could not retreive annotation for this gene in the gff file...	could not retreive annotation for this gene in the gff file...	3
M39	DR88_RS03165	DR88_3148	2494	NZ_KN046818.1	4831577	G	A	GAG	AAG	E	K	634	212	transcriptional regulator LldR	WP_032443996.1	COG2186	K	DNA-binding transcriptional regulator
M39	DR88_RS01560	DR88_3475	2358	NZ_KN046818.1	5176463	C	T	TGT	TAT	C	Y	488	163	guanosine-5'-triphosphate%2C3'-diphosphate pyrophosphatase	WP_002883220.1	COG0248	FTP	Exopolyphosphatase/pppGpp-phosphohydrolase
M39	DR88_RS01180	DR88_5107	2579	NZ_KN046818.1	5259442	G	A	AGC	AAC	S	N	680	227	thiazole biosynthesis adenylyltransferase ThiF	WP_004177871.1	COG0476	H	Molybdopterin or thiamine biosynthesis adenylyltransferase
M39	NZ_KN046818.1-intergenic1225		1455	NZ_KN046818.1	1289698	G	A
M40	DR88_RS21185	DR88_399	1738	NZ_KN046818.1	812946	C	T	CAT	TAT	H	Y	247	83	hypothetical protein	WP_023279258.1	COG3539	N	Pilin (type 1 fimbria component protein)
M40	DR88_RS17900	DR88_1073	1144	NZ_KN046818.1	1524886	C	T	ACC	ATC	T	I	1589	530	ATP-dependent Clp protease ATP-binding subunit ClpA	WP_002896522.1	COG0542	O	ATP-dependent Clp protease ATP-binding subunit ClpA
M40	DR88_RS16875	DR88_1290	831	NZ_KN046818.1	1772508	G	A	CGC	TGC	R	C	148	50	two-component system sensor histidine kinase PhoQ	WP_004147969.1	COG2205	T	K+-sensing histidine kinase KdpD
M40	DR88_RS09925	DR88_2657	2458	NZ_KN046818.1	3319034	C	T	GGC	AGC	G	S	58	20	RNA polymerase sigma factor RpoD	WP_004174339.1	COG0568	K	DNA-directed RNA polymerase
M40	DR88_RS08000	DR88_2261	1764	NZ_KN046818.1	3736600	C	T	CGT	TGT	R	C	1087	363	murein hydrolase activator NlpD	WP_004149542.1	COG1388	M	LysM repeat
M40	DR88_RS01610	DR88_3465	2064	NZ_KN046818.1	5163744	C	T	ACC	ATC	T	I	23	8	dihydroxy-acid dehydratase	WP_002883173.1	COG0129	EG	Dihydroxyacid dehydratase/phosphogluconate dehydratase
M40	DR88_RS01005	DR88_4938	597	NZ_KN046819.1	18591	A	G	GAT	GGT	D	G	677	226	cytochrome P450	WP_004150697.1	COG2124	QV	Cytochrome P450
M40	DR88_RS00350	DR88_5071	1006	NZ_KN046820.1	87828	C	T	CCG	CTG	P	L	476	159	single-stranded DNA-binding protein	WP_025861950.1	COG0629	L	Single-stranded DNA-binding protein
M40	NZ_KN046818.1-intergenic1529		66	NZ_KN046818.1	1623036	G	A
M40	NZ_KN046818.1-intergenic2266		696	NZ_KN046818.1	2395009	G	A
M41	DR88_RS22960	DR88_39	2064	NZ_KN046818.1	417199	C	T	CAG	TAG	Q	*	481	161	hypothetical protein	WP_004146923.1	-1	na	na
M41	DR88_RS22665	DR88_98	2225	NZ_KN046818.1	472056	C	T	TCC	TTC	S	F	1232	411	NupC/NupG family nucleoside CNT transporter	WP_004146967.1	COG1972	F	Nucleoside permease NupC
M41	DR88_RS17195	DR88_1224	1181	NZ_KN046818.1	1701802	G	A	CTC	TTC	L	F	271	91	N-methyl-L-tryptophan oxidase	WP_004147915.1	COG0665	E	Glycine/D-amino acid oxidase (deaminating)
M41	DR88_RS16810	DR88_1306	1252	NZ_KN046818.1	1787796	G	A	GGT	GAT	G	D	263	88	hypothetical protein	WP_004147984.1	COG3935	L	DNA replication protein DnaD
M41	DR88_RS16385	DR88_1407	1567	NZ_KN046818.1	1885465	G	A	CGT	TGT	R	C	679	227	L-asparaginase 1	WP_004148060.1	COG0252	JU	L-asparaginase/archaeal Glu-tRNAGln amidotransferase subunit D
M41	DR88_RS15315	DR88_3637	1551	NZ_KN046818.1	2135628	G	A	GGG	AGG	G	R	1366	456	aldehyde dehydrogenase	WP_025861995.1	COG1012	C	Acyl-CoA reductase or other NAD-dependent aldehyde dehydrogenase
M41	DR88_RS14525	DR88_3806	1374	NZ_KN046818.1	2302603	G	A	TCC	TTC	S	F	128	43	monooxygenase	WP_025861919.1	COG0654	HC	2-polyprenyl-6-methoxyphenol hydroxylase and related FAD-dependent oxidoreductases
M41	DR88_RS12590	DR88_4215	1097	NZ_KN046818.1	2707610	G	A	GGC	GAC	G	D	83	28	alpha-hydroxy-acid oxidizing protein	WP_004148714.1	COG1304	CIR	FMN-dependent dehydrogenase
M41	DR88_RS11950	DR88_4360	1403	NZ_KN046818.1	2870048	G	A	CCC	TCC	P	S	370	124	transglutaminase family protein	WP_002910832.1	COG1305	O	Transglutaminase-like enzyme
M41	DR88_RS11180	DR88_4524	1125	NZ_KN046818.1	3031569	G	A	AGC	AAC	S	N	62	21	cysteine--tRNA ligase	WP_025862258.1	COG0215	J	Cysteinyl-tRNA synthetase
M41	DR88_RS11005	DR88_4565	1773	NZ_KN046818.1	3094628	G	A	CAG	TAG	Q	*	1810	604	colibactin polyketide synthase ClbO	WP_004150615.1	COG3321	Q	Acyl transferase domain in polyketide synthase (PKS) enzymes
M41	DR88_RS10995	DR88_4567	1428	NZ_KN046818.1	3101869	G	A	CAG	TAG	Q	*	403	135	precolibactin export MATE transporter ClbM	WP_004150617.1	COG0534	V	Na+-driven multidrug efflux pump
M41	DR88_RS10085	DR88_2690	2086	NZ_KN046818.1	3283088	C	T	CGC	TGC	R	C	31	11	autoinducer 2 ABC transporter ATP-binding protein LsrA	WP_004149899.1	COG1129	G	ABC-type sugar transport system
M41	DR88_RS09340	DR88_2536	2019	NZ_KN046818.1	3446254	G	A	GAA	AAA	E	K	220	74	phosphoglycerate dehydrogenase	WP_002916493.1	COG0111	HR	Phosphoglycerate dehydrogenase or related dehydrogenase
M41	DR88_RS09030	DR88_2471	1809	NZ_KN046818.1	3514878	C	T	GAG	AAG	E	K	1240	414	ammonium transporter	WP_004149711.1	COG0004	P	Ammonia channel protein AmtB
M41	DR88_RS08975	DR88_2459	2222	NZ_KN046818.1	3528085	C	T	GCA	ACA	A	T	424	142	L-aminoadipate-semialdehyde dehydrogenase large subunit	WP_004900436.1	COG3320	Q	Thioester reductase domain of alpha aminoadipate reductase Lys2 and NRPSs
M41	DR88_RS08560	DR88_2373	1997	NZ_KN046818.1	3620241	G	A	GAC	AAC	D	N	2290	764	exodeoxyribonuclease V subunit beta	WP_004149618.1	COG1074	L	ATP-dependent exoDNAse (exonuclease V) beta subunit (contains helicase and exonuclease domains)
M41	DR88_RS08540	DR88_2369	1598	NZ_KN046818.1	3625548	G	A	GGC	GAC	G	D	53	18	N-acetylmuramoyl-L-alanine amidase	WP_004174538.1	COG0860	M	N-acetylmuramoyl-L-alanine amidase
M41	DR88_RS05410	DR88_1728	1386	NZ_KN046818.1	4291872	G	A	CGC	TGC	R	C	1042	348	phage resistance protein	WP_004149127.1	COG2200	T	EAL domain
M41	DR88_RS04825	DR88_1607	1340	NZ_KN046818.1	4443726	G	A	GGG	GAG	G	E	347	116	glycosyltransferase family 1 protein	WP_004149003.1	COG0438	M	Glycosyltransferase involved in cell wall bisynthesis
M41	DR88_RS02400	DR88_3306	2372	NZ_KN046818.1	4993648	G	A	CGC	TGC	R	C	508	170	DNA replication and repair protein RecF	WP_004150293.1	COG1195	L	Recombinational DNA repair ATPase RecF
M41	DR88_RS0126830		1884	NZ_KN046818.1	5244526	C	T	CCC	CTC	P	L	14	5	hypothetical protein	WP_004178256.1	-1	na	na
M41	NZ_KN046818.1-intergenic340		2579	NZ_KN046818.1	358652	C	T
M41	NZ_KN046818.1-intergenic1494		988	NZ_KN046818.1	1582107	G	A
M41	NZ_KN046818.1-intergenic3966		1542	NZ_KN046818.1	4158065	G	A
M41	NZ_KN046819.1-intergenic111		591	NZ_KN046819.1	97953	G	A
M41	NZ_KN046820.1-intergenic11		668	NZ_KN046820.1	15901	G	A
M42	DR88_RS24340	DR88_4816	2170	NZ_KN046818.1	108666	C	T	CGC	CAC	R	H	1598	533	magnesium-translocating P-type ATPase	WP_004146787.1	COG0474	P	Magnesium-transporting ATPase (P-type)
M42	DR88_RS19320	DR88_783	1728	NZ_KN046818.1	1223851	C	T	GCG	ACG	A	T	481	161	MFS transporter	WP_002894151.1	COG2271	G	Sugar phosphate permease
M42	DR88_RS17865	DR88_1080	410.97	NZ_KN046818.1	1534139	G	GTGCCGGTCAACCTGCGCCGCAGGCCTATCAGCCTGAGCCAGCGCCGTATCAGCAGCCGGCTTACGATCCGTA	na	na	na	na	1391	464	DNA translocase FtsK	WP_032443821.1	COG1674	D	DNA segregation ATPase FtsK/SpoIIIE and related proteins
M42	DR88_RS12030	DR88_4341	1408	NZ_KN046818.1	2849044	G	A	GAG	AAG	E	K	115	39	N-acetyltransferase	WP_025862016.1	COG0456	J	Ribosomal protein S18 acetylase RimI and related acetyltransferases
M42	DR88_RS08965	DR88_2457	2175	NZ_KN046818.1	3530346	C	T	CGA	CAA	R	Q	275	92	aldo/keto reductase	WP_004149693.1	COG0667	R	Predicted oxidoreductase (related to aryl-alcohol dehydrogenase)
M42	DR88_RS08000	DR88_2261	2033	NZ_KN046818.1	3735706	C	T	CAG	TAG	Q	*	193	65	murein hydrolase activator NlpD	WP_004149542.1	COG1388	M	LysM repeat
M42	DR88_RS04110	DR88_2954	1629	NZ_KN046818.1	4601819	C	T	GAG	AAG	E	K	112	38	shikimate kinase	WP_002920267.1	COG0703	E	Shikimate kinase
M42	DR88_RS00585	DR88_5134	66	NZ_KN046820.1	31593	C	T	CCC	CTC	P	L	3119	1040	peptidase	WP_004150512.1	COG3468	MU	Type V secretory pathway
M42	NZ_KN046818.1-intergenic2161		148.97	NZ_KN046818.1	2287948	TA	T
M42	NZ_KN046819.1-intergenic111		686	NZ_KN046819.1	96478	C	T
M43	DR88_RS24610	DR88_4873	2081	NZ_KN046818.1	43479	C	T	GTT	ATT	V	I	316	106	hypothetical protein	WP_025862308.1	COG2003	L	DNA repair protein RadC
M43	DR88_RS22025	DR88_227	1648	NZ_KN046818.1	623922	C	T	GCG	ACG	A	T	103	35	type II secretion system protein GspE	WP_004147086.1	COG2804	NUW	Type II secretory pathway ATPase GspE/PulE or T4P pilus assembly pathway ATPase PilB
M43	DR88_RS20880	DR88_466	1622	NZ_KN046818.1	878203	C	T	CCG	TCG	P	S	190	64	anti-adapter protein IraP	WP_002890221.1	-1	na	na
M43	DR88_RS20195	DR88_605	1371	NZ_KN046818.1	1024526	C	T	GGC	GAC	G	D	614	205	copper-exporting P-type ATPase CopA	WP_004178775.1	COG2217	P	Cation transport ATPase
M43	DR88_RS17385	DR88_1186	969	NZ_KN046818.1	1662823	G	A	GCC	GTC	A	V	254	85	nitroreductase family protein	WP_004141442.1	COG0778	C	Nitroreductase
M43	DR88_RS17015	DR88_1260	1187	NZ_KN046818.1	1736671	G	A	GTG	ATG	V	M	109	37	glycine zipper 2TM domain-containing protein	WP_002900781.1	COG3134	S	Uncharacterized conserved protein YcfJ
M43	DR88_RS15190	DR88_3662	787	NZ_KN046818.1	2161268	C	T	GCC	GTC	A	V	551	184	NAD(P)(+) transhydrogenase (Re/Si-specific) subunit alpha	WP_004148265.1	COG3288	C	NAD/NADP transhydrogenase alpha subunit
M43	DR88_RS13355	DR88_4053	1252	NZ_KN046818.1	2556296	G	A	GGA	AGA	G	R	979	327	NAD(P)-dependent alcohol dehydrogenase	WP_002907491.1	COG1062	R	Zn-dependent alcohol dehydrogenase
M43	DR88_RS08890	DR88_2442	2129	NZ_KN046818.1	3543451	C	T	GCG	GTG	A	V	170	57	hypothetical protein	WP_002916202.1	COG3592	S	Uncharacterized Fe-S cluster protein YjdI
M43	DR88_RS08540	DR88_2369	1547	NZ_KN046818.1	3626283	C	T	TCG	TTG	S	L	788	263	N-acetylmuramoyl-L-alanine amidase	WP_004174538.1	COG0860	M	N-acetylmuramoyl-L-alanine amidase
M43	DR88_RS04530	DR88_1544	1044	NZ_KN046818.1	4517792	C	T	CCC	CTC	P	L	734	245	colibactin biosynthesis acyltransferase ClbG	WP_004148954.1	COG0331	I	Malonyl CoA-acyl carrier protein transacylase
M43	DR88_RS04515	DR88_1541	164	NZ_KN046818.1	4531347	A	G	GAG	GGG	E	G	5051	1684	colibactin non-ribosomal peptide synthetase ClbJ	WP_032443988.1	COG1020	Q	Non-ribosomal peptide synthetase component F
M43	DR88_RS03100	DR88_3161	2072	NZ_KN046818.1	4843768	C	T	CGC	CAC	R	H	236	79	glycine C-acetyltransferase	WP_002922462.1	COG0156	H	7-keto-8-aminopelargonate synthetase or related enzyme
M43	DR88_RS03010	DR88_3179	2203	NZ_KN046818.1	4860257	C	T	TGT	TAT	C	Y	581	194	JAB domain-containing protein	WP_002922589.1	COG2003	L	DNA repair protein RadC
M43	NZ_KN046818.1-intergenic2685		1127	NZ_KN046818.1	2840419	G	A
M43	NZ_KN046818.1-intergenic3347		1336	NZ_KN046818.1	3523746	G	A
M43	NZ_KN046820.1-intergenic2		1331	NZ_KN046820.1	3171	G	A
M44	DR88_RS21840	DR88_264	1445	NZ_KN046818.1	665755	C	T	GAG	AAG	E	K	271	91	DNA/RNA nuclease SfsA	WP_002888848.1	COG1489	GT	DNA-binding protein
M44	DR88_RS20405	DR88_561	1418	NZ_KN046818.1	975605	C	T	GAG	AAG	E	K	58	20	PLP-dependent aminotransferase family protein	WP_004147355.1	COG1167	KE	DNA-binding transcriptional regulator
M44	DR88_RS12465	DR88_4244	626	NZ_KN046818.1	2739489	C	T	ATG	ATA	M	I	1362	454	gluconate:proton symporter	WP_004148738.1	COG1288	R	Uncharacterized membrane protein YfcC
M44	DR88_RS09885	DR88_2649	1509	NZ_KN046818.1	3326562	G	A	CCG	TCG	P	S	1369	457	urease subunit alpha	WP_002916874.1	COG0804	E	Urease alpha subunit
M44	DR88_RS08000	DR88_2261	1397	NZ_KN046818.1	3735900	G	A	TGG	TGA	W	*	387	129	murein hydrolase activator NlpD	WP_004149542.1	COG1388	M	LysM repeat
M44	DR88_RS01935	DR88_3400	1884	NZ_KN046818.1	5093777	C	T	ATG	ATA	M	I	24	8	L-rhamnose mutarotase	WP_025861491.1	COG3254	M	L-rhamnose mutarotase
M44	DR88_RS01135	DR88_5096	1718	NZ_KN046818.1	5274926	G	A	GCT	GTT	A	V	128	43	50S ribosomal protein L7/L12	WP_002884142.1	COG0222	J	Ribosomal protein L7/L12
M44	DR88_RS29465		543	NZ_KN046819.1	29670	G	A	CGC	CAC	R	H	68	23	hypothetical protein	WP_077260977.1	COG0228	J	Ribosomal protein S16
M44	NZ_KN046818.1-intergenic998		1553	NZ_KN046818.1	1045268	C	T
M45	DR88_RS23855	DR88_4713	2800	NZ_KN046818.1	211930	G	A	GGC	GAC	G	D	353	118	type 1 fimbrial protein	WP_004177738.1	COG3539	N	Pilin (type 1 fimbria component protein)
M45	DR88_RS21960	DR88_240	1591	NZ_KN046818.1	639703	C	T	GAA	AAA	E	K	487	163	DUF2950 domain-containing protein	WP_009309253.1	COG4786	N	Flagellar basal body rod protein FlgG
M45	DR88_RS20625	DR88_517	2160	NZ_KN046818.1	928341	C	T	GTG	ATG	V	M	334	112	protein deglycase YajL	WP_002891460.1	COG0693	R	Putative intracellular protease/amidase
M45	DR88_RS17925	DR88_1068	1875	NZ_KN046818.1	1518223	G	A	CGG	CAG	R	Q	755	252	ATP-dependent endonuclease	WP_004176693.1	COG3593	L	Predicted ATP-dependent endonuclease of the OLD family
M45	DR88_RS17430	DR88_1175	1161	NZ_KN046818.1	1651188	C	T	GGT	AGT	G	S	289	97	BCCT family transporter	WP_004183615.1	COG1292	M	Choline-glycine betaine transporter
M45	DR88_RS16825	DR88_1301	1462	NZ_KN046818.1	1782738	C	T	GTG	ATG	V	M	1690	564	exonuclease	WP_004147979.1	COG0847	L	DNA polymerase III
M45	DR88_RS16180	DR88_1450	1420	NZ_KN046818.1	1930500	C	T	GGC	AGC	G	S	1477	493	TonB-dependent siderophore receptor	WP_004179434.1	COG4771	P	Outer membrane receptor for ferrienterochelin and colicins
M45	DR88_RS13160	DR88_4094	1022	NZ_KN046818.1	2592725	C	T	CAT	TAT	H	Y	262	88	FUSC family protein	WP_004148596.1	COG1289	S	Uncharacterized membrane protein YccC
M45	DR88_RS12525	DR88_4232	1126	NZ_KN046818.1	2725076	G	A	CGC	TGC	R	C	1927	643	FAD-binding oxidoreductase	WP_004148727.1	COG0247	C	Fe-S oxidoreductase
M45	DR88_RS08540	DR88_2369	1862	NZ_KN046818.1	3626207	C	T	CGC	TGC	R	C	712	238	N-acetylmuramoyl-L-alanine amidase	WP_004174538.1	COG0860	M	N-acetylmuramoyl-L-alanine amidase
M45	DR88_RS08370	DR88_2335	1756	NZ_KN046818.1	3655647	C	T	GCC	GTC	A	V	236	79	cobalt-precorrin-6A reductase	WP_002915627.1	COG2099	H	Precorrin-6x reductase
M45	DR88_RS06590	DR88_1969	1698	NZ_KN046818.1	4029524	C	T	TCG	TTG	S	L	497	166	hypothetical protein	WP_004149310.1	-1	na	na
M45	DR88_RS04515	DR88_1541	282	NZ_KN046818.1	4531347	A	G	GAG	GGG	E	G	5051	1684	colibactin non-ribosomal peptide synthetase ClbJ	WP_032443988.1	COG1020	Q	Non-ribosomal peptide synthetase component F
M45	DR88_RS00850	DR88_4977	880	NZ_KN046819.1	46721	C	T	CCG	CTG	P	L	455	152	type-F conjugative transfer system pilin assembly protein TrbC	WP_025861826.1	-1	na	na
M45	DR88_RS0126945		461	NZ_KN046819.1	68519	G	A	TGT	TAT	C	Y	143	48	hypothetical protein	WP_077260980.1	-1	na	na
M45	DR88_RS0127135		707	NZ_KN046820.1	38368	G	A	GTA	ATA	V	I	25	9	cytochrome b561	WP_025862333.1	COG4117	P	Thiosulfate reductase cytochrome b subunit
M45	DR88_RS00395	DR88_5057	923	NZ_KN046820.1	78252	C	T	GAG	AAG	E	K	265	89	hypothetical protein	WP_004150766.1	COG4823	V	Abortive infection bacteriophage resistance protein
M45	DR88_RS00135	DR88_5199	1884	NZ_KN046821.1	33481	C	T	CTT	TTT	L	F	646	216	type III restriction-modification system endonuclease	WP_004148926.1	COG3587	V	Restriction endonuclease
M45	NZ_KN046818.1-intergenic2054		711	NZ_KN046818.1	2185315	G	A
M45	NZ_KN046818.1-intergenic2133		920	NZ_KN046818.1	2264955	C	T
