# Supplementary material for: Chemogenomic Screen for Imipenem Resistance in Gram-Negative Bacteria
Source: mSystems. 2019 Nov 19;4(6):e00465-19. doi: 10.1128/mSystems.00465-19 (PMC6867876; doi:10.1128/mSystems.00465-19)
Supplement: TABLE S4 [file mSystems.00465-19-st004.xlsx]

## Sheet: All_mutations_PA_IMP
Table S4. P. aeruginosa mutants and their corresponding mutations
P. aeruginosa Mutant Number	Gene_ID	Old_Gene_ID	Score	Chromosome	Position of the mutation on the chromosome	Nucleotide WT	Nucleotide Mut	Codon WT	Codon Mut	Aminoacid WT	Aminoacid Mut	Position of the mutation in the gene	Position of the mutation in the protein	Protein Function	Protein Nub	COG_ID	COG_letter	COG_name
M1	A4W92_RS11510	A4W92_11510	2319	NZ_CP015117.1	2452527	G	A	GCC	GTC	A	V	671	224	catalase	WP_003094881.1	COG0753	P	Catalase
M1	A4W92_RS13070	A4W92_13070	1952	NZ_CP015117.1	2792286	G	A	CGC	CAC	R	H	1256	419	sensor histidine kinase	WP_003099516.1	COG2205	T	K+-sensing histidine kinase KdpD
M1	A4W92_RS14980	A4W92_14980	218	NZ_CP015117.1	3240644	C	T	GCG	ACG	A	T	586	196	hypothetical protein	WP_063174117.1	-1	na	na
M1	A4W92_RS14980	A4W92_14980	146	NZ_CP015117.1	3240655	G	A	GCT	GTT	A	V	575	192	hypothetical protein	WP_063174117.1	-1	na	na
M1	A4W92_RS20310	A4W92_20310	2170	NZ_CP015117.1	4368887	C	T	TCC	TTC	S	F	5393	1798	non-ribosomal peptide synthetase	WP_016852426.1	COG1020	Q	Non-ribosomal peptide synthetase component F
M1	A4W92_RS29100	A4W92_29100	1483	NZ_CP015117.1	6194311	C	T	AGC	AAC	S	N	557	186	quorum threshold expression protein QteE	WP_003090369.1	-1	na	na
M1	A4W92_RS29115	A4W92_29115	1057	NZ_CP015117.1	6197494	C	T	CCG	CTG	P	L	239	80	hypothetical protein	WP_003143848.1	COG4771	P	Outer membrane receptor for ferrienterochelin and colicins
M1	A4W92_RS29365	A4W92_29365	1476	NZ_CP015117.1	6258610	C	T	GGC	GAC	G	D	56	19	polyphosphate kinase 2	WP_003090242.1	COG2326	C	Polyphosphate kinase 2
M1	NZ_CP015117.1-intergenic1019		1577	NZ_CP015117.1	1082267	C	T
M1	NZ_CP015117.1-intergenic4917		91	NZ_CP015117.1	5180188	A	T
M1	NZ_CP015117.1-intergenic6380		55	NZ_CP015117.1	6765192	T	C
M2	A4W92_RS06800	A4W92_06800	1214	NZ_CP015117.1	1460979	G	A	GGC	GAC	G	D	548	183	outer membrane porin%2C OprD family	WP_003107743.1	-1	na	na
M2	A4W92_RS06930	A4W92_06930	1664	NZ_CP015117.1	1480658	G	A	CGT	TGT	R	C	2035	679	GTP diphosphokinase	WP_003086042.1	COG0317	TK	(p)ppGpp synthase/hydrolase
M2	A4W92_RS11580	A4W92_11580	60	NZ_CP015117.1	2469471	C	T	AGC	AAC	S	N	3179	1060	hemagglutinin	WP_063174114.1	COG3210	U	Large exoprotein involved in heme utilization or adhesion
M2	A4W92_RS11580	A4W92_11580	50.97	NZ_CP015117.1	2469476	GTC	G	na	na	na	na	3174	1058	hemagglutinin	WP_063174114.1	COG3210	U	Large exoprotein involved in heme utilization or adhesion
M2	A4W92_RS11580	A4W92_11580	60	NZ_CP015117.1	2469480	A	T	CTC	CAC	L	H	3170	1057	hemagglutinin	WP_063174114.1	COG3210	U	Large exoprotein involved in heme utilization or adhesion
M2	A4W92_RS11580	A4W92_11580	680.97	NZ_CP015117.1	2469481	G	GTA	na	na	na	na	3169	1057	hemagglutinin	WP_063174114.1	COG3210	U	Large exoprotein involved in heme utilization or adhesion
M2	A4W92_RS12380	A4W92_12380	1393	NZ_CP015117.1	2648934	C	T	GTG	ATG	V	M	568	190	ATP-dependent zinc metalloprotease FtsH	WP_003095200.1	COG0465	O	ATP-dependent Zn proteases
M2	A4W92_RS14090	A4W92_14090	2229	NZ_CP015117.1	3037757	G	A	CCC	CTC	P	L	692	231	sel1 repeat family protein	WP_023518169.1	COG0790	T	TPR repeat
M2	A4W92_RS14980	A4W92_14980	1352.97	NZ_CP015117.1	3240601	G	GCTGCGGGCTTCGCGGCTGCGGTTTTCGCCGCGGGCTTGGCCGTCGGTTTCGCGACAGGCTTCGCCGCCGGCTTGGCGGCGGGCTTCGCGGCTGCGGTTTTCGCCGCAGGCTTGGCCGCCGGTTTCGCCACAGGCTTCGCCGCCGGCTTGA	na	na	na	na	629	210	hypothetical protein	WP_063174117.1	-1	na	na
M2	A4W92_RS21950	A4W92_21950	1859	NZ_CP015117.1	4710483	G	A	GAT	AAT	D	N	685	229	antibiotic acetyltransferase	WP_016852496.1	COG0110	R	Acetyltransferase (isoleucine patch superfamily)
M2	A4W92_RS28835	A4W92_28835	1624	NZ_CP015117.1	6128120	G	A	GGC	AGC	G	S	484	162	terminase	WP_016852758.1	COG1783	X	Phage terminase large subunit
M2	A4W92_RS29135	A4W92_29135	1318	NZ_CP015117.1	6204178	C	T	CAC	TAC	H	Y	1105	369	2-heptyl-3-hydroxy-4(1H)-quinolone synthase	WP_003090354.1	COG0654	HC	2-polyprenyl-6-methoxyphenol hydroxylase and related FAD-dependent oxidoreductases
M2	NZ_CP015117.1-intergenic2464		50.97	NZ_CP015117.1	2596091	G	GT
M2	NZ_CP015117.1-intergenic2464		58	NZ_CP015117.1	2596095	C	T
M2	NZ_CP015117.1-intergenic6419		304.97	NZ_CP015117.1	6808430	CCA	C
M3	A4W92_RS01945	A4W92_01945	99	NZ_CP015117.1	436676	C	T	GAT	AAT	D	N	2011	671	hypothetical protein	WP_063174104.1	COG3209	R	Uncharacterized conserved protein RhaS
M3	A4W92_RS04410	A4W92_04410	1557	NZ_CP015117.1	952973	C	T	GGC	GAC	G	D	113	38	hypothetical protein	WP_003082651.1	COG3100	S	Uncharacterized conserved protein YcgL
M3	A4W92_RS04740	A4W92_04740	1315	NZ_CP015117.1	1020536	C	T	GAG	AAG	E	K	1099	367	chemotaxis protein CheA	WP_016851830.1	COG0643	NT	Chemotaxis protein histidine kinase CheA
M3	A4W92_RS04885	A4W92_04885	1892	NZ_CP015117.1	1052720	C	T	CGG	CAG	R	Q	932	311	cation-transporting P-type ATPase	WP_003116553.1	COG0474	P	Magnesium-transporting ATPase (P-type)
M3	A4W92_RS11580	A4W92_11580	600	NZ_CP015117.1	2469471	C	T	AGC	AAC	S	N	3179	1060	hemagglutinin	WP_063174114.1	COG3210	U	Large exoprotein involved in heme utilization or adhesion
M3	A4W92_RS11580	A4W92_11580	590.97	NZ_CP015117.1	2469476	GTC	G	na	na	na	na	3174	1058	hemagglutinin	WP_063174114.1	COG3210	U	Large exoprotein involved in heme utilization or adhesion
M3	A4W92_RS11580	A4W92_11580	600	NZ_CP015117.1	2469480	A	T	CTC	CAC	L	H	3170	1057	hemagglutinin	WP_063174114.1	COG3210	U	Large exoprotein involved in heme utilization or adhesion
M3	A4W92_RS11580	A4W92_11580	590.97	NZ_CP015117.1	2469481	G	GTA	na	na	na	na	3169	1057	hemagglutinin	WP_063174114.1	COG3210	U	Large exoprotein involved in heme utilization or adhesion
M3	A4W92_RS11580	A4W92_11580	590.97	NZ_CP015117.1	2469484	TC	T	na	na	na	na	3166	1056	hemagglutinin	WP_063174114.1	COG3210	U	Large exoprotein involved in heme utilization or adhesion
M3	A4W92_RS11580	A4W92_11580	590.97	NZ_CP015117.1	2469487	C	CT	na	na	na	na	3163	1055	hemagglutinin	WP_063174114.1	COG3210	U	Large exoprotein involved in heme utilization or adhesion
M3	A4W92_RS13070	A4W92_13070	1773	NZ_CP015117.1	2792286	G	A	CGC	CAC	R	H	1256	419	sensor histidine kinase	WP_003099516.1	COG2205	T	K+-sensing histidine kinase KdpD
M3	A4W92_RS21720	A4W92_21720	1797	NZ_CP015117.1	4660906	G	A	CCC	CTC	P	L	833	278	TonB-dependent siderophore receptor	WP_003143066.1	COG4772	P	Outer membrane receptor for Fe3+-dicitrate
M3	A4W92_RS32760		2113	NZ_CP015117.1	5376431	G	A	GGC	GAC	G	D	419	140	DUF2235 domain-containing protein	WP_071535698.1	COG3673	S	Uncharacterized protein
M3	A4W92_RS28190	A4W92_28190	1209	NZ_CP015117.1	6001399	C	T	GCG	ACG	A	T	538	180	hypothetical protein	WP_012613981.1	-1	na	na
M3	NZ_CP015117.1-intergenic479		59	NZ_CP015117.1	527339	A	G
M3	NZ_CP015117.1-intergenic958		1368	NZ_CP015117.1	1014594	C	T
M3	NZ_CP015117.1-intergenic2453		2131	NZ_CP015117.1	2584345	G	A
M3	NZ_CP015117.1-intergenic2464		95.97	NZ_CP015117.1	2596042	AC	A
M3	NZ_CP015117.1-intergenic2464		143	NZ_CP015117.1	2596047	C	A
M3	NZ_CP015117.1-intergenic3461		28.98	NZ_CP015117.1	3695342	C	CTGGCTG
M3	NZ_CP015117.1-intergenic4917		3073.97	NZ_CP015117.1	5180188	A	ATATCCGCCGATGTCGCGGATGAGCGGCGGATGACCGCGAGCGGTTATTCGCCCTACGGAGCTGGGGCGCAGTCCGGCTTTTTCGGGGTGTGTAGGGCGAATAACGCCATGGGCGTTATCCGCCGATGTCGCGGATGAGCGGCGGATGACCGCGAGCGGTTATTCGCCCTACGGAGCGGGGACGCTGTCCGGCGTTTCCGGGGTGTGTAGGGCGAATAACGCCATGGGCGT
M3	NZ_CP015117.1-intergenic6380		183	NZ_CP015117.1	6765192	T	C
M4	A4W92_RS06105	A4W92_06105	1418	NZ_CP015117.1	1323512	G	A	CTC	TTC	L	F	79	27	sigma-54-dependent Fis family transcriptional regulator	WP_003086448.1	COG2204	T	DNA-binding transcriptional response regulator
M4	A4W92_RS06800	A4W92_06800	2405	NZ_CP015117.1	1460448	G	A	TGG	TAG	W	*	17	6	outer membrane porin%2C OprD family	WP_003107743.1	-1	na	na
M4	A4W92_RS10200	A4W92_10200	1971	NZ_CP015117.1	2187356	G	A	CCG	TCG	P	S	874	292	ribonuclease G	WP_003094386.1	COG1530	J	Ribonuclease G or E
M4	A4W92_RS14980	A4W92_14980	1511.97	NZ_CP015117.1	3240601	G	GCTGCGGGCTTCGCGGCTGCGGTTTTCGCCGCGGGCTTGGCCGTCGGTTTCGCGACAGGCTTCGCCGCCGGCTTGGCGGCGGGCTTCGCGGCTGCGGTTTTCGCCGCAGGCTTGGCCGCCGGTTTCGCCACAGGCTTCGCCGCCGGCTTGA	na	na	na	na	629	210	hypothetical protein	WP_063174117.1	-1	na	na
M4	A4W92_RS22850	A4W92_22850	2149	NZ_CP015117.1	4907461	G	A	GGC	GAC	G	D	491	164	DUF72 domain-containing protein	WP_003098658.1	COG1801	S	Uncharacterized conserved protein YecE
M4	NZ_CP015117.1-intergenic2464		50.97	NZ_CP015117.1	2596042	AC	A
M4	NZ_CP015117.1-intergenic2464		97	NZ_CP015117.1	2596047	C	A
M4	NZ_CP015117.1-intergenic4688		2061	NZ_CP015117.1	4943933	G	A
M4	NZ_CP015117.1-intergenic5413		349	NZ_CP015117.1	5710014	G	T
M4	NZ_CP015117.1-intergenic6380		109	NZ_CP015117.1	6765192	T	C
M5	A4W92_RS00215	A4W92_00215	1966	NZ_CP015117.1	45468	C	T	TGG	TGA	W	*	1248	416	acyl-CoA synthetase	WP_003123437.1	COG0318	IQ	Acyl-CoA synthetase (AMP-forming)/AMP-acid ligase II
M5	A4W92_RS01945	A4W92_01945	1423	NZ_CP015117.1	438188	G	A	CCG	TCG	P	S	499	167	hypothetical protein	WP_063174104.1	COG3209	R	Uncharacterized conserved protein RhaS
M5	A4W92_RS04740	A4W92_04740	1538	NZ_CP015117.1	1020836	G	A	CCG	TCG	P	S	799	267	chemotaxis protein CheA	WP_016851830.1	COG0643	NT	Chemotaxis protein histidine kinase CheA
M5	A4W92_RS05675	A4W92_05675	1934	NZ_CP015117.1	1232784	G	A	CAG	TAG	Q	*	772	258	two-component sensor histidine kinase	WP_003082438.1	COG2205	T	K+-sensing histidine kinase KdpD
M5	A4W92_RS11580	A4W92_11580	285	NZ_CP015117.1	2469471	C	T	AGC	AAC	S	N	3179	1060	hemagglutinin	WP_063174114.1	COG3210	U	Large exoprotein involved in heme utilization or adhesion
M5	A4W92_RS11580	A4W92_11580	275.97	NZ_CP015117.1	2469476	GTC	G	na	na	na	na	3174	1058	hemagglutinin	WP_063174114.1	COG3210	U	Large exoprotein involved in heme utilization or adhesion
M5	A4W92_RS11580	A4W92_11580	285	NZ_CP015117.1	2469480	A	T	CTC	CAC	L	H	3170	1057	hemagglutinin	WP_063174114.1	COG3210	U	Large exoprotein involved in heme utilization or adhesion
M5	A4W92_RS11580	A4W92_11580	995.97	NZ_CP015117.1	2469481	G	GTA	na	na	na	na	3169	1057	hemagglutinin	WP_063174114.1	COG3210	U	Large exoprotein involved in heme utilization or adhesion
M5	A4W92_RS12570	A4W92_12570	265.97	NZ_CP015117.1	2688705	C	CTCG	na	na	na	na	181	61	acyl dehydratase	WP_063174116.1	COG2030	I	Acyl dehydratase
M5	A4W92_RS13070	A4W92_13070	2609	NZ_CP015117.1	2791785	C	T	GCC	GTC	A	V	755	252	sensor histidine kinase	WP_003099516.1	COG2205	T	K+-sensing histidine kinase KdpD
M5	A4W92_RS13140	A4W92_13140	2555	NZ_CP015117.1	2808349	C	T	GTG	ATG	V	M	265	89	MFS transporter	WP_003112299.1	COG2271	G	Sugar phosphate permease
M5	A4W92_RS14980	A4W92_14980	2057.97	NZ_CP015117.1	3240601	G	GCTGCGGGCTTCGCGGCTGCGGTTTTCGCCGCGGGCTTGGCCGTCGGTTTCGCGACAGGCTTCGCCGCCGGCTTGGCGGCGGGCTTCGCGGCTGCGGTTTTCGCCGCAGGCTTGGCCGCCGGTTTCGCCACAGGCTTCGCCGCCGGCTTGA	na	na	na	na	629	210	hypothetical protein	WP_063174117.1	-1	na	na
M5	A4W92_RS30255	A4W92_30255	2028	NZ_CP015117.1	6444625	C	T	GCC	ACC	A	T	304	102	TolC family protein	WP_016852838.1	COG1538	M	Outer membrane protein TolC
M5	A4W92_RS30985	A4W92_30985	1594	NZ_CP015117.1	6667286	C	T	GGC	GAC	G	D	104	35	mannitol dehydrogenase family protein	WP_003105368.1	COG0246	G	Mannitol-1-phosphate/altronate dehydrogenases
M5	NZ_CP015117.1-intergenic817		1473	NZ_CP015117.1	869517	G	A
M5	NZ_CP015117.1-intergenic1033		2180	NZ_CP015117.1	1097481	G	A
M5	NZ_CP015117.1-intergenic5413		185	NZ_CP015117.1	5710014	G	T
M6	A4W92_RS04840	A4W92_04840	1081	NZ_CP015117.1	1039560	C	T	CGC	CAC	R	H	1256	419	sensor histidine kinase	WP_003083034.1	COG0642	T	Signal transduction histidine kinase
M6	A4W92_RS05365	A4W92_05365	1201	NZ_CP015117.1	1163875	C	T	GGC	GAC	G	D	1205	402	hypothetical protein	WP_016851866.1	-1	na	na
M6	A4W92_RS11580	A4W92_11580	60	NZ_CP015117.1	2469471	C	T	AGC	AAC	S	N	3179	1060	hemagglutinin	WP_063174114.1	COG3210	U	Large exoprotein involved in heme utilization or adhesion
M6	A4W92_RS11580	A4W92_11580	50.97	NZ_CP015117.1	2469476	GTC	G	na	na	na	na	3174	1058	hemagglutinin	WP_063174114.1	COG3210	U	Large exoprotein involved in heme utilization or adhesion
M6	A4W92_RS11580	A4W92_11580	60	NZ_CP015117.1	2469480	A	T	CTC	CAC	L	H	3170	1057	hemagglutinin	WP_063174114.1	COG3210	U	Large exoprotein involved in heme utilization or adhesion
M6	A4W92_RS11580	A4W92_11580	635.97	NZ_CP015117.1	2469481	G	GTA	na	na	na	na	3169	1057	hemagglutinin	WP_063174114.1	COG3210	U	Large exoprotein involved in heme utilization or adhesion
M6	A4W92_RS19315	A4W92_19315	1899	NZ_CP015117.1	4178740	C	T	GGC	GAC	G	D	980	327	nitrite reductase	WP_016852396.1	COG2010	C	Cytochrome c
M6	A4W92_RS27100	A4W92_27100	1275	NZ_CP015117.1	5804520	C	T	GCG	ACG	A	T	100	34	long-chain-acyl-CoA synthetase	WP_003117644.1	COG0318	IQ	Acyl-CoA synthetase (AMP-forming)/AMP-acid ligase II
M6	NZ_CP015117.1-intergenic626		1321	NZ_CP015117.1	671197	C	T
M6	NZ_CP015117.1-intergenic1187		1085	NZ_CP015117.1	1274979	C	T
M6	NZ_CP015117.1-intergenic2464		128.97	NZ_CP015117.1	2596091	G	GT
M6	NZ_CP015117.1-intergenic2464		138	NZ_CP015117.1	2596095	C	T
M6	NZ_CP015117.1-intergenic4917		517	NZ_CP015117.1	5180165	C	T
M6	NZ_CP015117.1-intergenic4917		675	NZ_CP015117.1	5180188	A	T
M6	NZ_CP015117.1-intergenic5704		852	NZ_CP015117.1	5981003	G	A
M7	A4W92_RS01945	A4W92_01945	140	NZ_CP015117.1	436676	C	T	GAT	AAT	D	N	2011	671	hypothetical protein	WP_063174104.1	COG3209	R	Uncharacterized conserved protein RhaS
M7	A4W92_RS06800	A4W92_06800	1384	NZ_CP015117.1	1460903	C	T	CAG	TAG	Q	*	472	158	outer membrane porin%2C OprD family	WP_003107743.1	-1	na	na
M7	A4W92_RS11580	A4W92_11580	690	NZ_CP015117.1	2469471	C	T	AGC	AAC	S	N	3179	1060	hemagglutinin	WP_063174114.1	COG3210	U	Large exoprotein involved in heme utilization or adhesion
M7	A4W92_RS11580	A4W92_11580	680.97	NZ_CP015117.1	2469476	GTC	G	na	na	na	na	3174	1058	hemagglutinin	WP_063174114.1	COG3210	U	Large exoprotein involved in heme utilization or adhesion
M7	A4W92_RS11580	A4W92_11580	690	NZ_CP015117.1	2469480	A	T	CTC	CAC	L	H	3170	1057	hemagglutinin	WP_063174114.1	COG3210	U	Large exoprotein involved in heme utilization or adhesion
M7	A4W92_RS11580	A4W92_11580	1040.97	NZ_CP015117.1	2469481	G	GTA	na	na	na	na	3169	1057	hemagglutinin	WP_063174114.1	COG3210	U	Large exoprotein involved in heme utilization or adhesion
M7	A4W92_RS11580	A4W92_11580	590.97	NZ_CP015117.1	2469484	TC	T	na	na	na	na	3166	1056	hemagglutinin	WP_063174114.1	COG3210	U	Large exoprotein involved in heme utilization or adhesion
M7	A4W92_RS11580	A4W92_11580	590.97	NZ_CP015117.1	2469487	C	CT	na	na	na	na	3163	1055	hemagglutinin	WP_063174114.1	COG3210	U	Large exoprotein involved in heme utilization or adhesion
M7	A4W92_RS13125	A4W92_13125	1983	NZ_CP015117.1	2804250	G	A	CGG	CAG	R	Q	2945	982	TonB-dependent receptor	WP_016852190.1	COG1629	P	Outer membrane receptor proteins
M7	A4W92_RS14980	A4W92_14980	1566.97	NZ_CP015117.1	3240601	G	GCTGCGGGCTTCGCGGCTGCGGTTTTCGCCGCGGGCTTGGCCGTCGGTTTCGCGACAGGCTTCGCCGCCGGCTTGGCGGCGGGCTTCGCGGCTGCGGTTTTCGCCGCAGGCTTGGCCGCCGGTTTCGCCACAGGCTTCGCCGCCGGCTTGA	na	na	na	na	629	210	hypothetical protein	WP_063174117.1	-1	na	na
M7	A4W92_RS17115	A4W92_17115	2196	NZ_CP015117.1	3710221	G	A	CGG	TGG	R	W	496	166	hypothetical protein	WP_003104959.1	COG4104	U	Zn-binding Pro-Ala-Ala-Arg (PAAR) domain
M7	A4W92_RS27100	A4W92_27100	1934	NZ_CP015117.1	5804291	G	A	GCC	GTC	A	V	329	110	long-chain-acyl-CoA synthetase	WP_003117644.1	COG0318	IQ	Acyl-CoA synthetase (AMP-forming)/AMP-acid ligase II
M7	A4W92_RS29075	A4W92_29075	1858	NZ_CP015117.1	6188629	G	A	AGC	AAC	S	N	584	195	ABC transporter ATP-binding protein	WP_003097571.1	COG1131	V	ABC-type multidrug transport system
M7	NZ_CP015117.1-intergenic5781		1646	NZ_CP015117.1	6064614	C	T
M7	NZ_CP015117.1-intergenic6335		1569	NZ_CP015117.1	6717135	G	A
M8	A4W92_RS03575	A4W92_03575	1607	NZ_CP015117.1	775444	C	T	GTT	ATT	V	I	502	168	cation transporter	WP_003111093.1	COG0845	MV	Multidrug efflux pump subunit AcrA (membrane-fusion protein)
M8	A4W92_RS13070	A4W92_13070	1675	NZ_CP015117.1	2791785	C	T	GCC	GTC	A	V	755	252	sensor histidine kinase	WP_003099516.1	COG2205	T	K+-sensing histidine kinase KdpD
M8	A4W92_RS13285	A4W92_13285	1803	NZ_CP015117.1	2842330	C	T	CGC	TGC	R	C	1393	465	GGDEF domain-containing protein	WP_073656840.1	COG2199	T	GGDEF domain
M8	A4W92_RS13350	A4W92_13350	1224	NZ_CP015117.1	2854979	C	T	AGC	AAC	S	N	557	186	protease modulator HflC	WP_003106429.1	COG0330	O	Regulator of protease activity HflC
M8	A4W92_RS13410	A4W92_13410	1435	NZ_CP015117.1	2868128	C	T	GGC	GAC	G	D	623	208	motility protein MotB	WP_003095673.1	COG1360	N	Flagellar motor protein MotB
M8	A4W92_RS14980	A4W92_14980	1238.97	NZ_CP015117.1	3240601	G	GCTGCGGGCTTCGCGGCTGCGGTTTTCGCCGCGGGCTTGGCCGTCGGTTTCGCGACAGGCTTCGCCGCCGGCTTGGCGGCGGGCTTCGCGGCTGCGGTTTTCGCCGCAGGCTTGGCCGCCGGTTTCGCCACAGGCTTCGCCGCCGGCTTGA	na	na	na	na	629	210	hypothetical protein	WP_063174117.1	-1	na	na
M8	A4W92_RS21715	A4W92_21715	1562	NZ_CP015117.1	4659166	G	A	GAG	AAG	E	K	340	114	inhibitor of vertebrate lysozyme	WP_003093002.1	-1	na	na
M8	A4W92_RS29285	A4W92_29285	1287	NZ_CP015117.1	6240832	C	T	CGC	CAC	R	H	404	135	TetR/AcrR family transcriptional regulator	WP_006226048.1	COG1309	K	DNA-binding transcriptional regulator
M9	A4W92_RS01105	A4W92_01105	451	NZ_CP015117.1	249317	C	T	GCG	ACG	A	T	811	271	APC family permease	WP_003106497.1	COG0531	E	Amino acid transporter
M9	A4W92_RS01945	A4W92_01945	105	NZ_CP015117.1	437119	G	C	ACC	AGC	T	S	1568	523	hypothetical protein	WP_063174104.1	COG3209	R	Uncharacterized conserved protein RhaS
M9	A4W92_RS01945	A4W92_01945	55.97	NZ_CP015117.1	437120	TA	T	na	na	na	na	1567	523	hypothetical protein	WP_063174104.1	COG3209	R	Uncharacterized conserved protein RhaS
M9	A4W92_RS04840	A4W92_04840	1125	NZ_CP015117.1	1039560	C	T	CGC	CAC	R	H	1256	419	sensor histidine kinase	WP_003083034.1	COG0642	T	Signal transduction histidine kinase
M9	A4W92_RS05295	A4W92_05295	1400	NZ_CP015117.1	1147670	C	T	ACC	ATC	T	I	1457	486	hypothetical protein	WP_016851863.1	COG1679	C	Predicted aconitase
M9	A4W92_RS05585	A4W92_05585	1719	NZ_CP015117.1	1211907	C	T	GCC	ACC	A	T	454	152	peptidoglycan endopeptidase	WP_003082470.1	COG0791	M	Cell wall-associated hydrolase
M9	A4W92_RS06065	A4W92_06065	1770	NZ_CP015117.1	1313573	C	T	CGC	CAC	R	H	215	72	flagella biosynthesis chaperone FliJ	WP_003082220.1	COG2882	N	Flagellar biosynthesis chaperone FliJ
M9	A4W92_RS11580	A4W92_11580	195	NZ_CP015117.1	2469471	C	T	AGC	AAC	S	N	3179	1060	hemagglutinin	WP_063174114.1	COG3210	U	Large exoprotein involved in heme utilization or adhesion
M9	A4W92_RS11580	A4W92_11580	185.97	NZ_CP015117.1	2469476	GTC	G	na	na	na	na	3174	1058	hemagglutinin	WP_063174114.1	COG3210	U	Large exoprotein involved in heme utilization or adhesion
M9	A4W92_RS11580	A4W92_11580	195	NZ_CP015117.1	2469480	A	T	CTC	CAC	L	H	3170	1057	hemagglutinin	WP_063174114.1	COG3210	U	Large exoprotein involved in heme utilization or adhesion
M9	A4W92_RS11580	A4W92_11580	725.97	NZ_CP015117.1	2469481	G	GTA	na	na	na	na	3169	1057	hemagglutinin	WP_063174114.1	COG3210	U	Large exoprotein involved in heme utilization or adhesion
M9	A4W92_RS11580	A4W92_11580	140.97	NZ_CP015117.1	2469484	TC	T	na	na	na	na	3166	1056	hemagglutinin	WP_063174114.1	COG3210	U	Large exoprotein involved in heme utilization or adhesion
M9	A4W92_RS11580	A4W92_11580	140.97	NZ_CP015117.1	2469487	C	CT	na	na	na	na	3163	1055	hemagglutinin	WP_063174114.1	COG3210	U	Large exoprotein involved in heme utilization or adhesion
M9	A4W92_RS30235	A4W92_30235	1373	NZ_CP015117.1	6438114	G	A	CCG	TCG	P	S	2029	677	AcrB/AcrD/AcrF family protein	WP_003089834.1	COG0841	V	Multidrug efflux pump subunit AcrB
M9	NZ_CP015117.1-intergenic2464		196.97	NZ_CP015117.1	2596042	AC	A
M9	NZ_CP015117.1-intergenic2464		206	NZ_CP015117.1	2596047	C	A
M9	NZ_CP015117.1-intergenic6380		202	NZ_CP015117.1	6765192	T	C
M9	NZ_CP015117.1-intergenic6419		357.97	NZ_CP015117.1	6808430	CCA	C
M10	A4W92_RS06800	A4W92_06800	1913	NZ_CP015117.1	1460448	G	A	TGG	TAG	W	*	17	6	outer membrane porin%2C OprD family	WP_003107743.1	-1	na	na
M10	A4W92_RS11580	A4W92_11580	105	NZ_CP015117.1	2469471	C	T	AGC	AAC	S	N	3179	1060	hemagglutinin	WP_063174114.1	COG3210	U	Large exoprotein involved in heme utilization or adhesion
M10	A4W92_RS11580	A4W92_11580	95.97	NZ_CP015117.1	2469476	GTC	G	na	na	na	na	3174	1058	hemagglutinin	WP_063174114.1	COG3210	U	Large exoprotein involved in heme utilization or adhesion
M10	A4W92_RS11580	A4W92_11580	105	NZ_CP015117.1	2469480	A	T	CTC	CAC	L	H	3170	1057	hemagglutinin	WP_063174114.1	COG3210	U	Large exoprotein involved in heme utilization or adhesion
M11	A4W92_RS00565	A4W92_00565	1067	NZ_CP015117.1	119567	C	T	GCG	ACG	A	T	3163	1055	maltose alpha-D-glucosyltransferase	WP_003088929.1	COG0366	G	Glycosidase
M11	A4W92_RS02405	A4W92_02405	1481	NZ_CP015117.1	535670	C	T	TCC	TTC	S	F	218	73	hypothetical protein	WP_003087881.1	COG0589	T	Nucleotide-binding universal stress protein
M11	A4W92_RS11580	A4W92_11580	150	NZ_CP015117.1	2469471	C	T	AGC	AAC	S	N	3179	1060	hemagglutinin	WP_063174114.1	COG3210	U	Large exoprotein involved in heme utilization or adhesion
M11	A4W92_RS11580	A4W92_11580	140.97	NZ_CP015117.1	2469476	GTC	G	na	na	na	na	3174	1058	hemagglutinin	WP_063174114.1	COG3210	U	Large exoprotein involved in heme utilization or adhesion
M11	A4W92_RS11580	A4W92_11580	150	NZ_CP015117.1	2469480	A	T	CTC	CAC	L	H	3170	1057	hemagglutinin	WP_063174114.1	COG3210	U	Large exoprotein involved in heme utilization or adhesion
M11	A4W92_RS13070	A4W92_13070	1756	NZ_CP015117.1	2792286	G	A	CGC	CAC	R	H	1256	419	sensor histidine kinase	WP_003099516.1	COG2205	T	K+-sensing histidine kinase KdpD
M11	A4W92_RS13435	A4W92_13435	2056	NZ_CP015117.1	2874371	G	A	GGC	GAC	G	D	659	220	hypothetical protein	WP_003123575.1	-1	na	na
M11	A4W92_RS14980	A4W92_14980	549	NZ_CP015117.1	3240644	C	T	GCG	ACG	A	T	586	196	hypothetical protein	WP_063174117.1	-1	na	na
M11	A4W92_RS14980	A4W92_14980	192	NZ_CP015117.1	3240655	G	A	GCT	GTT	A	V	575	192	hypothetical protein	WP_063174117.1	-1	na	na
M11	A4W92_RS14980	A4W92_14980	15.14	NZ_CP015117.1	3240668	T	C	ACG	GCG	T	A	562	188	hypothetical protein	WP_063174117.1	-1	na	na
M11	A4W92_RS19705	A4W92_19705	1692	NZ_CP015117.1	4254455	G	A	CCG	CTG	P	L	422	141	LPS-assembly protein LptD	WP_016852409.1	COG1452	M	LPS assembly outer membrane protein LptD (organic solvent tolerance protein OstA)
M11	A4W92_RS20805	A4W92_20805	1612	NZ_CP015117.1	4466814	C	T	GCC	GTC	A	V	440	147	fimbrial chaperone	WP_003118219.1	COG3121	W	P pilus assembly protein
M11	NZ_CP015117.1-intergenic1063		1145	NZ_CP015117.1	1131017	T	C
M11	NZ_CP015117.1-intergenic6146		688	NZ_CP015117.1	6442638	C	T
M11	NZ_CP015117.1-intergenic6419		262.97	NZ_CP015117.1	6808430	CCA	C
M12	A4W92_RS01945	A4W92_01945	233	NZ_CP015117.1	436676	C	T	GAT	AAT	D	N	2011	671	hypothetical protein	WP_063174104.1	COG3209	R	Uncharacterized conserved protein RhaS
M12	A4W92_RS13070	A4W92_13070	1658	NZ_CP015117.1	2791901	G	A	GAG	AAG	E	K	871	291	sensor histidine kinase	WP_003099516.1	COG2205	T	K+-sensing histidine kinase KdpD
M12	A4W92_RS18290	A4W92_18290	2116	NZ_CP015117.1	3959958	G	A	GGC	AGC	G	S	850	284	hypothetical protein	WP_003121726.1	COG3204	S	Uncharacterized protein YjiK
M12	NZ_CP015117.1-intergenic6259		1674	NZ_CP015117.1	6625635	G	A
M13	A4W92_RS01715	A4W92_01715	1318	NZ_CP015117.1	387140	C	T	CGG	TGG	R	W	694	232	FAD-dependent oxidoreductase	WP_016851724.1	COG0665	E	Glycine/D-amino acid oxidase (deaminating)
M13	A4W92_RS01945	A4W92_01945	228	NZ_CP015117.1	436676	C	T	GAT	AAT	D	N	2011	671	hypothetical protein	WP_063174104.1	COG3209	R	Uncharacterized conserved protein RhaS
M13	A4W92_RS06800	A4W92_06800	1491	NZ_CP015117.1	1461636	G	A	GGT	GAT	G	D	1205	402	outer membrane porin%2C OprD family	WP_003107743.1	-1	na	na
M13	A4W92_RS14980	A4W92_14980	1503.97	NZ_CP015117.1	3240601	G	GCTGCGGGCTTCGCGGCTGCGGTTTTCGCCGCGGGCTTGGCCGTCGGTTTCGCGACAGGCTTCGCCGCCGGCTTGGCGGCGGGCTTCGCGGCTGCGGTTTTCGCCGCAGGCTTGGCCGCCGGTTTCGCCACAGGCTTCGCCGCCGGCTTGA	na	na	na	na	629	210	hypothetical protein	WP_063174117.1	-1	na	na
M13	A4W92_RS18350	A4W92_18350	1684	NZ_CP015117.1	3972368	G	A	CCG	TCG	P	S	421	141	ribose-5-phosphate isomerase	WP_003084386.1	COG0120	G	Ribose 5-phosphate isomerase
M13	A4W92_RS27160	A4W92_27160	1533	NZ_CP015117.1	5818378	G	A	GTG	ATG	V	M	649	217	two-component system response regulator	WP_003090981.1	COG0784	T	CheY chemotaxis protein or a CheY-like REC (receiver) domain
M13	NZ_CP015117.1-intergenic2464		238.97	NZ_CP015117.1	2596042	AC	A
M13	NZ_CP015117.1-intergenic2464		284	NZ_CP015117.1	2596047	C	A
M14	A4W92_RS00065	A4W92_00065	785	NZ_CP015117.1	9434	T	G	TGG	GGG	W	G	400	134	hypothetical protein	WP_023082787.1	COG0654	HC	2-polyprenyl-6-methoxyphenol hydroxylase and related FAD-dependent oxidoreductases
M14	A4W92_RS12910	A4W92_12910	1781	NZ_CP015117.1	2760353	G	A	CGC	CAC	R	H	1073	358	bifunctional phosphoribosylaminoimidazolecarboxamide formyltransferase/inosine monophosphate cyclohydrolase	WP_003105151.1	COG0138	F	AICAR transformylase/IMP cyclohydrolase PurH
M14	A4W92_RS12975	A4W92_12975	1338	NZ_CP015117.1	2774695	G	A	GGG	AGG	G	R	220	74	urease subunit beta	WP_003095450.1	COG0832	E	Urease beta subunit
M14	A4W92_RS13070	A4W92_13070	1418	NZ_CP015117.1	2791901	G	A	GAG	AAG	E	K	871	291	sensor histidine kinase	WP_003099516.1	COG2205	T	K+-sensing histidine kinase KdpD
M14	A4W92_RS13765	A4W92_13765	1883	NZ_CP015117.1	2963479	G	A	GGC	GAC	G	D	1883	628	mechanosensitive channel MscK	WP_003103675.1	COG1196	D	Chromosome segregation ATPase
M14	A4W92_RS13890	A4W92_13890	2170	NZ_CP015117.1	2997462	G	A	ACC	ATC	T	I	896	299	hypothetical protein	WP_003095844.1	COG4784	R	Putative Zn-dependent protease
M14	A4W92_RS14980	A4W92_14980	1410.97	NZ_CP015117.1	3240601	G	GCTGCGGGCTTCGCGGCTGCGGTTTTCGCCGCGGGCTTGGCCGTCGGTTTCGCGACAGGCTTCGCCGCCGGCTTGGCGGCGGGCTTCGCGGCTGCGGTTTTCGCCGCAGGCTTGGCCGCCGGTTTCGCCACAGGCTTCGCCGCCGGCTTGA	na	na	na	na	629	210	hypothetical protein	WP_063174117.1	-1	na	na
M14	NZ_CP015117.1-intergenic6419		260.97	NZ_CP015117.1	6808430	CCA	C
M15	A4W92_RS03940	A4W92_03940	49.97	NZ_CP015117.1	845622	C	CGGCTCG	na	na	na	na	1407	469	DNA polymerase III subunit gamma/tau	WP_063174106.1	COG2812	L	DNA polymerase III
M15	A4W92_RS06800	A4W92_06800	1664	NZ_CP015117.1	1461448	G	A	TGG	TGA	W	*	1017	339	outer membrane porin%2C OprD family	WP_003107743.1	-1	na	na
M15	A4W92_RS06940	A4W92_06940	1279	NZ_CP015117.1	1484549	C	T	TGG	TGA	W	*	489	163	cysteine synthase B	WP_016851915.1	COG0031	E	Cysteine synthase
M15	A4W92_RS11580	A4W92_11580	60	NZ_CP015117.1	2469471	C	T	AGC	AAC	S	N	3179	1060	hemagglutinin	WP_063174114.1	COG3210	U	Large exoprotein involved in heme utilization or adhesion
M15	A4W92_RS11580	A4W92_11580	50.97	NZ_CP015117.1	2469476	GTC	G	na	na	na	na	3174	1058	hemagglutinin	WP_063174114.1	COG3210	U	Large exoprotein involved in heme utilization or adhesion
M15	A4W92_RS11580	A4W92_11580	60	NZ_CP015117.1	2469480	A	T	CTC	CAC	L	H	3170	1057	hemagglutinin	WP_063174114.1	COG3210	U	Large exoprotein involved in heme utilization or adhesion
M15	A4W92_RS16345	A4W92_16345	1057	NZ_CP015117.1	3537933	C	T	GGC	AGC	G	S	208	70	Kef family K(+) transporter	WP_009316038.1	COG1226	P	Voltage-gated potassium channel Kch
M15	A4W92_RS16930	A4W92_16930	2430	NZ_CP015117.1	3667841	C	T	GTG	ATG	V	M	223	75	LysR family transcriptional regulator	WP_003083596.1	COG0583	K	DNA-binding transcriptional regulator
M15	NZ_CP015117.1-intergenic4917		3033.97	NZ_CP015117.1	5180188	A	ATATCCGCCGATGTCGCGGATGAGCGGCGGATGACCGCGAGCGGTTATTCGCCCTACGGAGCTGGGGCGCAGTCCGGCTTTTTCGGGGTGTGTAGGGCGAATAACGCCATGGGCGTTATCCGCCGATGTCGCGGATGAGCGGCGGATGACCGCGAGCGGTTATTCGCCCTACGGAGCGGGGACGCTGTCCGGCGTTTCCGGGGTGTGTAGGGCGAATAACGCCATGGGCGT
M15	NZ_CP015117.1-intergenic6319		162	NZ_CP015117.1	6694706	A	G
M16	A4W92_RS01945	A4W92_01945	30.01	NZ_CP015117.1	436676	C	T	GAT	AAT	D	N	2011	671	hypothetical protein	WP_063174104.1	COG3209	R	Uncharacterized conserved protein RhaS
M16	A4W92_RS02565	A4W92_02565	1242	NZ_CP015117.1	576733	G	A	GGA	AGA	G	R	520	174	aminodeoxychorismate synthase%2C component I	WP_003140013.1	COG0147	EH	Anthranilate/para-aminobenzoate synthases component I
M16	A4W92_RS13070	A4W92_13070	1975	NZ_CP015117.1	2791901	G	A	GAG	AAG	E	K	871	291	sensor histidine kinase	WP_003099516.1	COG2205	T	K+-sensing histidine kinase KdpD
M16	A4W92_RS18430	A4W92_18430	1976	NZ_CP015117.1	3989436	G	A	CTC	TTC	L	F	667	223	DUF2868 domain-containing protein	WP_003158453.1	-1	na	na
M16	A4W92_RS18440	A4W92_18440	2172	NZ_CP015117.1	3991703	G	A	CCG	TCG	P	S	142	48	glycerophosphoryl diester phosphodiesterase	WP_016852361.1	COG0584	I	Glycerophosphoryl diester phosphodiesterase
M16	A4W92_RS30940	A4W92_30940	1288	NZ_CP015117.1	6655656	G	A	GCC	GTC	A	V	293	98	ABC transporter permease	WP_003111646.1	COG2011	E	ABC-type methionine transport system
M16	NZ_CP015117.1-intergenic2401		2851	NZ_CP015117.1	2523276	G	A
M16	NZ_CP015117.1-intergenic2464		15.14	NZ_CP015117.1	2596047	C	A
M16	NZ_CP015117.1-intergenic3690		2761	NZ_CP015117.1	3940059	G	A
M16	NZ_CP015117.1-intergenic6255		1797	NZ_CP015117.1	6620358	G	A
M16	NZ_CP015117.1-intergenic6380		442	NZ_CP015117.1	6765192	T	C
M16	NZ_CP015117.1-intergenic6419		202.97	NZ_CP015117.1	6808430	CCA	C
M17	A4W92_RS01945	A4W92_01945	411	NZ_CP015117.1	436676	C	T	GAT	AAT	D	N	2011	671	hypothetical protein	WP_063174104.1	COG3209	R	Uncharacterized conserved protein RhaS
M17	A4W92_RS06055	A4W92_06055	1532	NZ_CP015117.1	1311727	C	T	GCC	GTC	A	V	497	166	hypothetical protein	WP_003082226.1	COG3706	TK	Two-component response regulator
M17	A4W92_RS06800	A4W92_06800	1820	NZ_CP015117.1	1460626	G	A	TGG	TGA	W	*	195	65	outer membrane porin%2C OprD family	WP_003107743.1	-1	na	na
M17	A4W92_RS07565	A4W92_07565	2151	NZ_CP015117.1	1622474	G	A	CTC	TTC	L	F	1345	449	ATPase associated with various cellular activities (AAA)	WP_003158574.1	COG1196	D	Chromosome segregation ATPase
M17	A4W92_RS14980	A4W92_14980	1614.97	NZ_CP015117.1	3240601	G	GCTGCGGGCTTCGCGGCTGCGGTTTTCGCCGCGGGCTTGGCCGTCGGTTTCGCGACAGGCTTCGCCGCCGGCTTGGCGGCGGGCTTCGCGGCTGCGGTTTTCGCCGCAGGCTTGGCCGCCGGTTTCGCCACAGGCTTCGCCGCCGGCTTGA	na	na	na	na	629	210	hypothetical protein	WP_063174117.1	-1	na	na
M17	A4W92_RS26240	A4W92_26240	1659	NZ_CP015117.1	5626490	G	A	AGC	AAC	S	N	47	16	hypothetical protein	WP_003143628.1	COG1413	R	HEAT repeat
M17	A4W92_RS26685	A4W92_26685	1499	NZ_CP015117.1	5722132	G	A	GAC	AAC	D	N	811	271	signal peptide peptidase SppA	WP_003091146.1	COG0616	O	Periplasmic serine protease
M17	NZ_CP015117.1-intergenic3619		1930	NZ_CP015117.1	3860631	C	T
M17	NZ_CP015117.1-intergenic5397		1938	NZ_CP015117.1	5693096	G	A
M17	NZ_CP015117.1-intergenic6419		295.97	NZ_CP015117.1	6808430	CCA	C
M18	A4W92_RS06800	A4W92_06800	1844	NZ_CP015117.1	1460449	G	A	TGG	TGA	W	*	18	6	outer membrane porin%2C OprD family	WP_003107743.1	-1	na	na
M18	A4W92_RS11580	A4W92_11580	375	NZ_CP015117.1	2469471	C	T	AGC	AAC	S	N	3179	1060	hemagglutinin	WP_063174114.1	COG3210	U	Large exoprotein involved in heme utilization or adhesion
M18	A4W92_RS11580	A4W92_11580	365.97	NZ_CP015117.1	2469476	GTC	G	na	na	na	na	3174	1058	hemagglutinin	WP_063174114.1	COG3210	U	Large exoprotein involved in heme utilization or adhesion
M18	A4W92_RS11580	A4W92_11580	375	NZ_CP015117.1	2469480	A	T	CTC	CAC	L	H	3170	1057	hemagglutinin	WP_063174114.1	COG3210	U	Large exoprotein involved in heme utilization or adhesion
M18	A4W92_RS11580	A4W92_11580	815.97	NZ_CP015117.1	2469481	G	GTA	na	na	na	na	3169	1057	hemagglutinin	WP_063174114.1	COG3210	U	Large exoprotein involved in heme utilization or adhesion
M18	A4W92_RS11580	A4W92_11580	185.97	NZ_CP015117.1	2469484	TC	T	na	na	na	na	3166	1056	hemagglutinin	WP_063174114.1	COG3210	U	Large exoprotein involved in heme utilization or adhesion
M18	A4W92_RS11580	A4W92_11580	185.97	NZ_CP015117.1	2469487	C	CT	na	na	na	na	3163	1055	hemagglutinin	WP_063174114.1	COG3210	U	Large exoprotein involved in heme utilization or adhesion
M18	A4W92_RS12955	A4W92_12955	1666	NZ_CP015117.1	2772581	G	A	GGC	GAC	G	D	257	86	N-acetyltransferase	WP_003121119.1	COG0456	J	Ribosomal protein S18 acetylase RimI and related acetyltransferases
M18	A4W92_RS18680	A4W92_18680	1763	NZ_CP015117.1	4036252	G	A	CGC	TGC	R	C	607	203	pyrroline-5-carboxylate reductase	WP_003142635.1	COG0345	E	Pyrroline-5-carboxylate reductase
M18	A4W92_RS18740	A4W92_18740	2330	NZ_CP015117.1	4048189	G	A	ACC	ATC	T	I	362	121	YqgE/AlgH family protein	WP_003100947.1	COG1678	K	Putative transcriptional regulator
M18	A4W92_RS26535	A4W92_26535	1325	NZ_CP015117.1	5689494	G	A	CGG	TGG	R	W	1633	545	transcription-repair coupling factor	WP_003113980.1	COG1197	LK	Transcription-repair coupling factor (superfamily II helicase)
M18	A4W92_RS27070	A4W92_27070	2017	NZ_CP015117.1	5797722	G	A	GAG	AAG	E	K	139	47	DNA-binding response regulator	WP_003091005.1	COG2197	TK	DNA-binding response regulator
M18	NZ_CP015117.1-intergenic1219		1607	NZ_CP015117.1	1305869	G	A
M18	NZ_CP015117.1-intergenic2464		257.97	NZ_CP015117.1	2596091	G	GT
M18	NZ_CP015117.1-intergenic2464		267	NZ_CP015117.1	2596095	C	T
M19	A4W92_RS01945	A4W92_01945	338	NZ_CP015117.1	436676	C	T	GAT	AAT	D	N	2011	671	hypothetical protein	WP_063174104.1	COG3209	R	Uncharacterized conserved protein RhaS
M19	A4W92_RS03370	A4W92_03370	1202	NZ_CP015117.1	729738	C	T	CCG	TCG	P	S	706	236	xanthine dehydrogenase family protein molybdopterin-binding subunit	WP_003120440.1	COG1529	C	CO or xanthine dehydrogenase
M19	A4W92_RS04160	A4W92_04160	1156	NZ_CP015117.1	900264	C	T	GAG	AAG	E	K	598	200	RimK family alpha-L-glutamate ligase	WP_016253675.1	COG0189	HJ	Glutathione synthase/RimK-type ligase
M19	A4W92_RS06410	A4W92_06410	916	NZ_CP015117.1	1385935	C	T	GGC	GAC	G	D	758	253	hypothetical protein	WP_003112523.1	-1	na	na
M19	A4W92_RS06800	A4W92_06800	1865	NZ_CP015117.1	1461317	C	T	CAG	TAG	Q	*	886	296	outer membrane porin%2C OprD family	WP_003107743.1	-1	na	na
M19	A4W92_RS11580	A4W92_11580	330	NZ_CP015117.1	2469471	C	T	AGC	AAC	S	N	3179	1060	hemagglutinin	WP_063174114.1	COG3210	U	Large exoprotein involved in heme utilization or adhesion
M19	A4W92_RS11580	A4W92_11580	320.97	NZ_CP015117.1	2469476	GTC	G	na	na	na	na	3174	1058	hemagglutinin	WP_063174114.1	COG3210	U	Large exoprotein involved in heme utilization or adhesion
M19	A4W92_RS11580	A4W92_11580	330	NZ_CP015117.1	2469480	A	T	CTC	CAC	L	H	3170	1057	hemagglutinin	WP_063174114.1	COG3210	U	Large exoprotein involved in heme utilization or adhesion
M19	A4W92_RS11580	A4W92_11580	815.97	NZ_CP015117.1	2469481	G	GTA	na	na	na	na	3169	1057	hemagglutinin	WP_063174114.1	COG3210	U	Large exoprotein involved in heme utilization or adhesion
M19	A4W92_RS11580	A4W92_11580	50.97	NZ_CP015117.1	2469484	TC	T	na	na	na	na	3166	1056	hemagglutinin	WP_063174114.1	COG3210	U	Large exoprotein involved in heme utilization or adhesion
M19	A4W92_RS11580	A4W92_11580	50.97	NZ_CP015117.1	2469487	C	CT	na	na	na	na	3163	1055	hemagglutinin	WP_063174114.1	COG3210	U	Large exoprotein involved in heme utilization or adhesion
M19	A4W92_RS27145	A4W92_27145	1553	NZ_CP015117.1	5815117	C	T	GGG	GAG	G	E	674	225	CPBP family intramembrane metalloprotease	WP_003090986.1	COG1266	O	Membrane protease YdiL
M19	A4W92_RS30315	A4W92_30315	1330	NZ_CP015117.1	6455369	C	T	GCG	ACG	A	T	127	43	DNA-binding response regulator	WP_003103570.1	COG0745	TK	DNA-binding response regulator
M19	NZ_CP015117.1-intergenic742		1662	NZ_CP015117.1	790630	C	T
M19	NZ_CP015117.1-intergenic2464		200.97	NZ_CP015117.1	2596042	AC	A
M19	NZ_CP015117.1-intergenic2464		210	NZ_CP015117.1	2596047	C	A
M20	A4W92_RS06800	A4W92_06800	2152	NZ_CP015117.1	1460630	C	T	CAG	TAG	Q	*	199	67	outer membrane porin%2C OprD family	WP_003107743.1	-1	na	na
M20	A4W92_RS11580	A4W92_11580	60	NZ_CP015117.1	2469471	C	T	AGC	AAC	S	N	3179	1060	hemagglutinin	WP_063174114.1	COG3210	U	Large exoprotein involved in heme utilization or adhesion
M20	A4W92_RS11580	A4W92_11580	50.97	NZ_CP015117.1	2469476	GTC	G	na	na	na	na	3174	1058	hemagglutinin	WP_063174114.1	COG3210	U	Large exoprotein involved in heme utilization or adhesion
M20	A4W92_RS11580	A4W92_11580	60	NZ_CP015117.1	2469480	A	T	CTC	CAC	L	H	3170	1057	hemagglutinin	WP_063174114.1	COG3210	U	Large exoprotein involved in heme utilization or adhesion
M20	A4W92_RS11580	A4W92_11580	725.97	NZ_CP015117.1	2469481	G	GTA	na	na	na	na	3169	1057	hemagglutinin	WP_063174114.1	COG3210	U	Large exoprotein involved in heme utilization or adhesion
M20	A4W92_RS12570	A4W92_12570	151.97	NZ_CP015117.1	2688705	C	CTCG	na	na	na	na	181	61	acyl dehydratase	WP_063174116.1	COG2030	I	Acyl dehydratase
M20	A4W92_RS13740	A4W92_13740	2437	NZ_CP015117.1	2955730	C	T	CCC	CTC	P	L	2645	882	bifunctional diguanylate cyclase/phosphodiesterase	WP_003114559.1	COG2203	T	GAF domain
M20	A4W92_RS14980	A4W92_14980	435	NZ_CP015117.1	3240644	C	T	GCG	ACG	A	T	586	196	hypothetical protein	WP_063174117.1	-1	na	na
M20	A4W92_RS14980	A4W92_14980	92	NZ_CP015117.1	3240655	G	A	GCT	GTT	A	V	575	192	hypothetical protein	WP_063174117.1	-1	na	na
M20	A4W92_RS27680	A4W92_27680	914	NZ_CP015117.1	5916222	C	T	GAG	AAG	E	K	220	74	hypothetical protein	WP_003124476.1	-1	na	na
M20	NZ_CP015117.1-intergenic2154		27.01	NZ_CP015117.1	2281558	G	A
M20	NZ_CP015117.1-intergenic4228		2075	NZ_CP015117.1	4471667	G	A
M20	NZ_CP015117.1-intergenic5413		185	NZ_CP015117.1	5710014	G	T
M20	NZ_CP015117.1-intergenic6419		309.97	NZ_CP015117.1	6808430	CCA	C
M21	A4W92_RS06800	A4W92_06800	1980	NZ_CP015117.1	1461262	G	A	TGG	TGA	W	*	831	277	outer membrane porin%2C OprD family	WP_003107743.1	-1	na	na
M21	A4W92_RS14980	A4W92_14980	1742.97	NZ_CP015117.1	3240601	G	GCTGCGGGCTTCGCGGCTGCGGTTTTCGCCGCGGGCTTGGCCGTCGGTTTCGCGACAGGCTTCGCCGCCGGCTTGGCGGCGGGCTTCGCGGCTGCGGTTTTCGCCGCAGGCTTGGCCGCCGGTTTCGCCACAGGCTTCGCCGCCGGCTTGA	na	na	na	na	629	210	hypothetical protein	WP_063174117.1	-1	na	na
M21	A4W92_RS26405	A4W92_26405	1847	NZ_CP015117.1	5658665	G	A	GCG	ACG	A	T	136	46	molybdopterin molybdenumtransferase MoeA	WP_003122464.1	COG0303	H	Molybdopterin biosynthesis enzyme
M21	A4W92_RS26615	A4W92_26615	1317	NZ_CP015117.1	5706590	G	A	GAG	AAG	E	K	385	129	lipoprotein-releasing system ATP-binding protein LolD	WP_003091168.1	COG1136	M	ABC-type lipoprotein export system
M21	NZ_CP015117.1-intergenic1111		1911	NZ_CP015117.1	1187437	G	A
M21	NZ_CP015117.1-intergenic2464		79.97	NZ_CP015117.1	2596091	G	GT
M21	NZ_CP015117.1-intergenic2464		89	NZ_CP015117.1	2596095	C	T
M21	NZ_CP015117.1-intergenic4917		1135.97	NZ_CP015117.1	5180188	A	ATATCCGCCGATGTCGCGGATGAGCGGCGGATGACCGCGAGCGGTTATTCGCCCTACGGAGCTGGGGCGCAGTCCGGCTTTTTCGGGGTGTGTAGGGCGAATAACGCCATGGGCGT
M22	A4W92_RS01945	A4W92_01945	40	NZ_CP015117.1	436676	C	T	GAT	AAT	D	N	2011	671	hypothetical protein	WP_063174104.1	COG3209	R	Uncharacterized conserved protein RhaS
M22	A4W92_RS06800	A4W92_06800	1651	NZ_CP015117.1	1460449	G	A	TGG	TGA	W	*	18	6	outer membrane porin%2C OprD family	WP_003107743.1	-1	na	na
M22	A4W92_RS11580	A4W92_11580	510	NZ_CP015117.1	2469471	C	T	AGC	AAC	S	N	3179	1060	hemagglutinin	WP_063174114.1	COG3210	U	Large exoprotein involved in heme utilization or adhesion
M22	A4W92_RS11580	A4W92_11580	500.97	NZ_CP015117.1	2469476	GTC	G	na	na	na	na	3174	1058	hemagglutinin	WP_063174114.1	COG3210	U	Large exoprotein involved in heme utilization or adhesion
M22	A4W92_RS11580	A4W92_11580	510	NZ_CP015117.1	2469480	A	T	CTC	CAC	L	H	3170	1057	hemagglutinin	WP_063174114.1	COG3210	U	Large exoprotein involved in heme utilization or adhesion
M22	A4W92_RS11580	A4W92_11580	500.97	NZ_CP015117.1	2469481	G	GTA	na	na	na	na	3169	1057	hemagglutinin	WP_063174114.1	COG3210	U	Large exoprotein involved in heme utilization or adhesion
M22	A4W92_RS11580	A4W92_11580	490.97	NZ_CP015117.1	2469484	TC	T	na	na	na	na	3166	1056	hemagglutinin	WP_063174114.1	COG3210	U	Large exoprotein involved in heme utilization or adhesion
M22	A4W92_RS11580	A4W92_11580	490.97	NZ_CP015117.1	2469487	C	CT	na	na	na	na	3163	1055	hemagglutinin	WP_063174114.1	COG3210	U	Large exoprotein involved in heme utilization or adhesion
M22	A4W92_RS14980	A4W92_14980	1175.97	NZ_CP015117.1	3240601	G	GCTGCGGGCTTCGCGGCTGCGGTTTTCGCCGCGGGCTTGGCCGTCGGTTTCGCGACAGGCTTCGCCGCCGGCTTGGCGGCGGGCTTCGCGGCTGCGGTTTTCGCCGCAGGCTTGGCCGCCGGTTTCGCCACAGGCTTCGCCGCCGGCTTGA	na	na	na	na	629	210	hypothetical protein	WP_063174117.1	-1	na	na
M22	NZ_CP015117.1-intergenic6380		218	NZ_CP015117.1	6765192	T	C
M22	NZ_CP015117.1-intergenic6419		157.97	NZ_CP015117.1	6808430	CCA	C
M23	A4W92_RS03745	A4W92_03745	610	NZ_CP015117.1	804904	C	T	GAC	AAC	D	N	556	186	LysR family transcriptional regulator	WP_003104408.1	COG0583	K	DNA-binding transcriptional regulator
M23	A4W92_RS11580	A4W92_11580	150	NZ_CP015117.1	2469471	C	T	AGC	AAC	S	N	3179	1060	hemagglutinin	WP_063174114.1	COG3210	U	Large exoprotein involved in heme utilization or adhesion
M23	A4W92_RS11580	A4W92_11580	140.97	NZ_CP015117.1	2469476	GTC	G	na	na	na	na	3174	1058	hemagglutinin	WP_063174114.1	COG3210	U	Large exoprotein involved in heme utilization or adhesion
M23	A4W92_RS11580	A4W92_11580	150	NZ_CP015117.1	2469480	A	T	CTC	CAC	L	H	3170	1057	hemagglutinin	WP_063174114.1	COG3210	U	Large exoprotein involved in heme utilization or adhesion
M23	A4W92_RS11580	A4W92_11580	635.97	NZ_CP015117.1	2469481	G	GTA	na	na	na	na	3169	1057	hemagglutinin	WP_063174114.1	COG3210	U	Large exoprotein involved in heme utilization or adhesion
M23	A4W92_RS13070	A4W92_13070	1440	NZ_CP015117.1	2791809	G	A	GGT	GAT	G	D	779	260	sensor histidine kinase	WP_003099516.1	COG2205	T	K+-sensing histidine kinase KdpD
M23	A4W92_RS14980	A4W92_14980	724.97	NZ_CP015117.1	3240601	G	GCTGCGGGCTTCGCGGCTGCGGTTTTCGCCGCGGGCTTGGCCGTCGGTTTCGCGACAGGCTTCGCCGCCGGCTTGGCGGCGGGCTTCGCGGCTGCGGTTTTCGCCGCAGGCTTGGCCGCCGGTTTCGCCACAGGCTTCGCCGCCGGCTTGA	na	na	na	na	629	210	hypothetical protein	WP_063174117.1	-1	na	na
M23	A4W92_RS29910	A4W92_29910	1309	NZ_CP015117.1	6358204	G	A	GCG	ACG	A	T	106	36	AMP-binding protein	WP_003113337.1	COG0318	IQ	Acyl-CoA synthetase (AMP-forming)/AMP-acid ligase II
M23	NZ_CP015117.1-intergenic6380		120	NZ_CP015117.1	6765192	T	C
M24	A4W92_RS06800	A4W92_06800	1601	NZ_CP015117.1	1460845	G	A	TGG	TGA	W	*	414	138	outer membrane porin%2C OprD family	WP_003107743.1	-1	na	na
M24	A4W92_RS08875	A4W92_08875	1762	NZ_CP015117.1	1897390	G	A	CCG	TCG	P	S	970	324	integrase	WP_016852062.1	COG0582	LX	Integrase
M24	A4W92_RS12570	A4W92_12570	156.97	NZ_CP015117.1	2688705	C	CTCG	na	na	na	na	181	61	acyl dehydratase	WP_063174116.1	COG2030	I	Acyl dehydratase
M24	A4W92_RS14980	A4W92_14980	1503.97	NZ_CP015117.1	3240601	G	GCTGCGGGCTTCGCGGCTGCGGTTTTCGCCGCGGGCTTGGCCGTCGGTTTCGCGACAGGCTTCGCCGCCGGCTTGGCGGCGGGCTTCGCGGCTGCGGTTTTCGCCGCAGGCTTGGCCGCCGGTTTCGCCACAGGCTTCGCCGCCGGCTTGA	na	na	na	na	629	210	hypothetical protein	WP_063174117.1	-1	na	na
M24	NZ_CP015117.1-intergenic2464		154.97	NZ_CP015117.1	2596042	AC	A
M24	NZ_CP015117.1-intergenic2464		164	NZ_CP015117.1	2596047	C	A
M24	NZ_CP015117.1-intergenic3782		46.97	NZ_CP015117.1	4029934	CGGGCGGCGCCGGCGGTTGCGGCTCAGAGGCCCCGGCGCTGCTTGAGCAGGGCCATGGCGCGGGCCCCGTGGCTGAGGCGGGTTTTTTTCTCCGGCGCCCCCCCCGCGCCGG	C
M24	NZ_CP015117.1-intergenic4917		1224	NZ_CP015117.1	5180188	A	T
M24	NZ_CP015117.1-intergenic6380		359	NZ_CP015117.1	6765192	T	C
M24	NZ_CP015117.1-intergenic6419		58.97	NZ_CP015117.1	6808430	CCA	C
M25	A4W92_RS01945	A4W92_01945	60	NZ_CP015117.1	436676	C	T	GAT	AAT	D	N	2011	671	hypothetical protein	WP_063174104.1	COG3209	R	Uncharacterized conserved protein RhaS
M25	A4W92_RS12570	A4W92_12570	18.04	NZ_CP015117.1	2688705	C	CTCG	na	na	na	na	181	61	acyl dehydratase	WP_063174116.1	COG2030	I	Acyl dehydratase
M25	A4W92_RS13070	A4W92_13070	1303	NZ_CP015117.1	2791937	C	T	CTC	TTC	L	F	907	303	sensor histidine kinase	WP_003099516.1	COG2205	T	K+-sensing histidine kinase KdpD
M25	A4W92_RS21330	A4W92_21330	1211	NZ_CP015117.1	4572463	C	T	GGC	GAC	G	D	500	167	glutamate-1-semialdehyde 2%2C1-aminomutase	WP_003093150.1	COG0001	H	Glutamate-1-semialdehyde aminotransferase
M25	NZ_CP015117.1-intergenic2464		157.97	NZ_CP015117.1	2596091	G	GT
M25	NZ_CP015117.1-intergenic2464		167	NZ_CP015117.1	2596095	C	T
M25	NZ_CP015117.1-intergenic6380		31.01	NZ_CP015117.1	6765192	T	C
M25	NZ_CP015117.1-intergenic6419		244.97	NZ_CP015117.1	6808430	CCA	C
M26	A4W92_RS03940	A4W92_03940	48.97	NZ_CP015117.1	845622	C	CGGCTCG	na	na	na	na	1407	469	DNA polymerase III subunit gamma/tau	WP_063174106.1	COG2812	L	DNA polymerase III
M26	A4W92_RS06800	A4W92_06800	1539	NZ_CP015117.1	1460486	C	T	CAG	TAG	Q	*	55	19	outer membrane porin%2C OprD family	WP_003107743.1	-1	na	na
M26	A4W92_RS11580	A4W92_11580	375	NZ_CP015117.1	2469471	C	T	AGC	AAC	S	N	3179	1060	hemagglutinin	WP_063174114.1	COG3210	U	Large exoprotein involved in heme utilization or adhesion
M26	A4W92_RS11580	A4W92_11580	365.97	NZ_CP015117.1	2469476	GTC	G	na	na	na	na	3174	1058	hemagglutinin	WP_063174114.1	COG3210	U	Large exoprotein involved in heme utilization or adhesion
M26	A4W92_RS11580	A4W92_11580	375	NZ_CP015117.1	2469480	A	T	CTC	CAC	L	H	3170	1057	hemagglutinin	WP_063174114.1	COG3210	U	Large exoprotein involved in heme utilization or adhesion
M26	A4W92_RS11580	A4W92_11580	950.97	NZ_CP015117.1	2469481	G	GTA	na	na	na	na	3169	1057	hemagglutinin	WP_063174114.1	COG3210	U	Large exoprotein involved in heme utilization or adhesion
M26	A4W92_RS11580	A4W92_11580	175.97	NZ_CP015117.1	2469484	TC	T	na	na	na	na	3166	1056	hemagglutinin	WP_063174114.1	COG3210	U	Large exoprotein involved in heme utilization or adhesion
M26	A4W92_RS11580	A4W92_11580	175.97	NZ_CP015117.1	2469487	C	CT	na	na	na	na	3163	1055	hemagglutinin	WP_063174114.1	COG3210	U	Large exoprotein involved in heme utilization or adhesion
M26	A4W92_RS12570	A4W92_12570	449.97	NZ_CP015117.1	2688705	C	CTCG	na	na	na	na	181	61	acyl dehydratase	WP_063174116.1	COG2030	I	Acyl dehydratase
M26	A4W92_RS14980	A4W92_14980	1561.97	NZ_CP015117.1	3240601	G	GCTGCGGGCTTCGCGGCTGCGGTTTTCGCCGCGGGCTTGGCCGTCGGTTTCGCGACAGGCTTCGCCGCCGGCTTGGCGGCGGGCTTCGCGGCTGCGGTTTTCGCCGCAGGCTTGGCCGCCGGTTTCGCCACAGGCTTCGCCGCCGGCTTGA	na	na	na	na	629	210	hypothetical protein	WP_063174117.1	-1	na	na
M26	A4W92_RS15550	A4W92_15550	2064	NZ_CP015117.1	3360320	C	T	GGT	GAT	G	D	584	195	phosphate ABC transporter%2C permease protein PstA	WP_003096667.1	COG0581	P	ABC-type phosphate transport system
M26	NZ_CP015117.1-intergenic2464		399.97	NZ_CP015117.1	2596091	G	GT
M26	NZ_CP015117.1-intergenic2464		409	NZ_CP015117.1	2596095	C	T
M26	NZ_CP015117.1-intergenic6419		62.97	NZ_CP015117.1	6808430	CCA	C
M27	A4W92_RS00285	A4W92_00285	1274	NZ_CP015117.1	63880	A	G	CTG	CCG	L	P	545	182	4-hydroxythreonine-4-phosphate dehydrogenase	WP_003123450.1	COG1995	H	4-hydroxy-L-threonine phosphate dehydrogenase PdxA
M27	A4W92_RS06800	A4W92_06800	1423	NZ_CP015117.1	1460845	G	A	TGG	TGA	W	*	414	138	outer membrane porin%2C OprD family	WP_003107743.1	-1	na	na
M27	A4W92_RS07610	A4W92_07610	1780	NZ_CP015117.1	1636242	G	A	ACT	ATT	T	I	524	175	hypothetical protein	WP_016851947.1	COG0732	V	Restriction endonuclease S subunit
M27	A4W92_RS11580	A4W92_11580	285	NZ_CP015117.1	2469471	C	T	AGC	AAC	S	N	3179	1060	hemagglutinin	WP_063174114.1	COG3210	U	Large exoprotein involved in heme utilization or adhesion
M27	A4W92_RS11580	A4W92_11580	275.97	NZ_CP015117.1	2469476	GTC	G	na	na	na	na	3174	1058	hemagglutinin	WP_063174114.1	COG3210	U	Large exoprotein involved in heme utilization or adhesion
M27	A4W92_RS11580	A4W92_11580	285	NZ_CP015117.1	2469480	A	T	CTC	CAC	L	H	3170	1057	hemagglutinin	WP_063174114.1	COG3210	U	Large exoprotein involved in heme utilization or adhesion
M27	A4W92_RS11580	A4W92_11580	950.97	NZ_CP015117.1	2469481	G	GTA	na	na	na	na	3169	1057	hemagglutinin	WP_063174114.1	COG3210	U	Large exoprotein involved in heme utilization or adhesion
M27	A4W92_RS11580	A4W92_11580	230.97	NZ_CP015117.1	2469484	TC	T	na	na	na	na	3166	1056	hemagglutinin	WP_063174114.1	COG3210	U	Large exoprotein involved in heme utilization or adhesion
M27	A4W92_RS11580	A4W92_11580	230.97	NZ_CP015117.1	2469487	C	CT	na	na	na	na	3163	1055	hemagglutinin	WP_063174114.1	COG3210	U	Large exoprotein involved in heme utilization or adhesion
M27	A4W92_RS12570	A4W92_12570	131.97	NZ_CP015117.1	2688705	C	CTCG	na	na	na	na	181	61	acyl dehydratase	WP_063174116.1	COG2030	I	Acyl dehydratase
M27	NZ_CP015117.1-intergenic5226		1083	NZ_CP015117.1	5498131	G	A
M27	NZ_CP015117.1-intergenic6419		262.97	NZ_CP015117.1	6808430	CCA	C
M27	NZ_CP015117.1-intergenic6438		390.97	NZ_CP015117.1	6820542	AG	A
M28	A4W92_RS12570	A4W92_12570	112.97	NZ_CP015117.1	2688705	C	CTCG	na	na	na	na	181	61	acyl dehydratase	WP_063174116.1	COG2030	I	Acyl dehydratase
M28	A4W92_RS13070	A4W92_13070	2148	NZ_CP015117.1	2791884	C	T	TCC	TTC	S	F	854	285	sensor histidine kinase	WP_003099516.1	COG2205	T	K+-sensing histidine kinase KdpD
M28	A4W92_RS20610	A4W92_20610	2351	NZ_CP015117.1	4421251	G	A	GAG	AAG	E	K	1072	358	hypothetical protein	WP_016852454.1	-1	na	na
M29	A4W92_RS06800	A4W92_06800	1702	NZ_CP015117.1	1460519	C	T	CAG	TAG	Q	*	88	30	outer membrane porin%2C OprD family	WP_003107743.1	-1	na	na
M29	A4W92_RS27035	A4W92_27035	1744	NZ_CP015117.1	5791455	C	T	CCG	CTG	P	L	653	218	precorrin-3B synthase	WP_073662551.1	COG0155	P	Sulfite reductase
M29	NZ_CP015117.1-intergenic5413		266	NZ_CP015117.1	5710014	G	T
M29	NZ_CP015117.1-intergenic6380		566	NZ_CP015117.1	6765192	T	C
M30	A4W92_RS13070	A4W92_13070	1741	NZ_CP015117.1	2791809	G	A	GGT	GAT	G	D	779	260	sensor histidine kinase	WP_003099516.1	COG2205	T	K+-sensing histidine kinase KdpD
M30	NZ_CP015117.1-intergenic5413		269	NZ_CP015117.1	5710014	G	T
M31	A4W92_RS11580	A4W92_11580	555	NZ_CP015117.1	2469471	C	T	AGC	AAC	S	N	3179	1060	hemagglutinin	WP_063174114.1	COG3210	U	Large exoprotein involved in heme utilization or adhesion
M31	A4W92_RS11580	A4W92_11580	545.97	NZ_CP015117.1	2469476	GTC	G	na	na	na	na	3174	1058	hemagglutinin	WP_063174114.1	COG3210	U	Large exoprotein involved in heme utilization or adhesion
M31	A4W92_RS11580	A4W92_11580	555	NZ_CP015117.1	2469480	A	T	CTC	CAC	L	H	3170	1057	hemagglutinin	WP_063174114.1	COG3210	U	Large exoprotein involved in heme utilization or adhesion
M31	A4W92_RS11580	A4W92_11580	1085.97	NZ_CP015117.1	2469481	G	GTA	na	na	na	na	3169	1057	hemagglutinin	WP_063174114.1	COG3210	U	Large exoprotein involved in heme utilization or adhesion
M31	A4W92_RS11580	A4W92_11580	365.97	NZ_CP015117.1	2469484	TC	T	na	na	na	na	3166	1056	hemagglutinin	WP_063174114.1	COG3210	U	Large exoprotein involved in heme utilization or adhesion
M31	A4W92_RS11580	A4W92_11580	365.97	NZ_CP015117.1	2469487	C	CT	na	na	na	na	3163	1055	hemagglutinin	WP_063174114.1	COG3210	U	Large exoprotein involved in heme utilization or adhesion
M31	A4W92_RS13065	A4W92_13065	1301	NZ_CP015117.1	2790883	C	T	GCC	GTC	A	V	521	174	DNA-binding response regulator	WP_003095515.1	COG0745	TK	DNA-binding response regulator
M31	A4W92_RS14980	A4W92_14980	1494.97	NZ_CP015117.1	3240601	G	GCTGCGGGCTTCGCGGCTGCGGTTTTCGCCGCGGGCTTGGCCGTCGGTTTCGCGACAGGCTTCGCCGCCGGCTTGGCGGCGGGCTTCGCGGCTGCGGTTTTCGCCGCAGGCTTGGCCGCCGGTTTCGCCACAGGCTTCGCCGCCGGCTTGA	na	na	na	na	629	210	hypothetical protein	WP_063174117.1	-1	na	na
M31	A4W92_RS31200	A4W92_31200	1409	NZ_CP015117.1	6722146	G	A	AGC	AAC	S	N	137	46	fumarate reductase/succinate dehydrogenase flavoprotein subunit	WP_003113100.1	COG1053	C	Succinate dehydrogenase/fumarate reductase
M31	NZ_CP015117.1-intergenic2464		17.09	NZ_CP015117.1	2596095	C	T
M32	A4W92_RS06800	A4W92_06800	1748	NZ_CP015117.1	1460486	C	T	CAG	TAG	Q	*	55	19	outer membrane porin%2C OprD family	WP_003107743.1	-1	na	na
M32	A4W92_RS10745	A4W92_10745	2036	NZ_CP015117.1	2303282	G	A	GGC	AGC	G	S	1069	357	shufflon system plasmid conjugative transfer pilus tip adhesin PilV	WP_003099769.1	COG2165	NUW	Type II secretory pathway
M32	A4W92_RS11800	A4W92_11800	1977	NZ_CP015117.1	2514867	C	T	CTC	TTC	L	F	85	29	hypothetical protein	WP_016852147.1	COG0457	R	Tetratricopeptide (TPR) repeat
M32	A4W92_RS12570	A4W92_12570	28.98	NZ_CP015117.1	2688705	C	CTCG	na	na	na	na	181	61	acyl dehydratase	WP_063174116.1	COG2030	I	Acyl dehydratase
M32	A4W92_RS17425	A4W92_17425	1549	NZ_CP015117.1	3772790	C	T	GCC	GTC	A	V	389	130	transcriptional regulator	WP_003083866.1	COG1414	K	DNA-binding transcriptional regulator
M32	A4W92_RS23645	A4W92_23645	1893	NZ_CP015117.1	5057691	C	T	TGG	TAG	W	*	1406	469	glycerol-3-phosphate dehydrogenase	WP_016852578.1	COG0578	C	Glycerol-3-phosphate dehydrogenase
M32	NZ_CP015117.1-intergenic2464		105.97	NZ_CP015117.1	2596091	G	GT
M32	NZ_CP015117.1-intergenic2464		115	NZ_CP015117.1	2596095	C	T
M33	A4W92_RS01945	A4W92_01945	85	NZ_CP015117.1	436676	C	T	GAT	AAT	D	N	2011	671	hypothetical protein	WP_063174104.1	COG3209	R	Uncharacterized conserved protein RhaS
M33	A4W92_RS06800	A4W92_06800	1873	NZ_CP015117.1	1460448	G	A	TGG	TAG	W	*	17	6	outer membrane porin%2C OprD family	WP_003107743.1	-1	na	na
M33	A4W92_RS14980	A4W92_14980	948.97	NZ_CP015117.1	3240601	G	GCTGCGGGCTTCGCGGCTGCGGTTTTCGCCGCGGGCTTGGCCGTCGGTTTCGCGACAGGCTTCGCCGCCGGCTTGGCGGCGGGCTTCGCGGCTGCGGTTTTCGCCGCAGGCTTGGCCGCCGGTTTCGCCACAGGCTTCGCCGCCGGCTTGA	na	na	na	na	629	210	hypothetical protein	WP_063174117.1	-1	na	na
M33	NZ_CP015117.1-intergenic2464		385.97	NZ_CP015117.1	2596042	AC	A
M33	NZ_CP015117.1-intergenic2464		430	NZ_CP015117.1	2596047	C	A
M34	A4W92_RS06800	A4W92_06800	1990	NZ_CP015117.1	1461458	T	A	TAC	AAC	Y	N	1027	343	outer membrane porin%2C OprD family	WP_003107743.1	-1	na	na
M34	A4W92_RS11580	A4W92_11580	420	NZ_CP015117.1	2469471	C	T	AGC	AAC	S	N	3179	1060	hemagglutinin	WP_063174114.1	COG3210	U	Large exoprotein involved in heme utilization or adhesion
M34	A4W92_RS11580	A4W92_11580	410.97	NZ_CP015117.1	2469476	GTC	G	na	na	na	na	3174	1058	hemagglutinin	WP_063174114.1	COG3210	U	Large exoprotein involved in heme utilization or adhesion
M34	A4W92_RS11580	A4W92_11580	420	NZ_CP015117.1	2469480	A	T	CTC	CAC	L	H	3170	1057	hemagglutinin	WP_063174114.1	COG3210	U	Large exoprotein involved in heme utilization or adhesion
M34	A4W92_RS11580	A4W92_11580	995.97	NZ_CP015117.1	2469481	G	GTA	na	na	na	na	3169	1057	hemagglutinin	WP_063174114.1	COG3210	U	Large exoprotein involved in heme utilization or adhesion
M34	A4W92_RS11580	A4W92_11580	365.97	NZ_CP015117.1	2469484	TC	T	na	na	na	na	3166	1056	hemagglutinin	WP_063174114.1	COG3210	U	Large exoprotein involved in heme utilization or adhesion
M34	A4W92_RS11580	A4W92_11580	365.97	NZ_CP015117.1	2469487	C	CT	na	na	na	na	3163	1055	hemagglutinin	WP_063174114.1	COG3210	U	Large exoprotein involved in heme utilization or adhesion
M34	A4W92_RS12570	A4W92_12570	49.97	NZ_CP015117.1	2688705	C	CTCG	na	na	na	na	181	61	acyl dehydratase	WP_063174116.1	COG2030	I	Acyl dehydratase
M35	A4W92_RS13065	A4W92_13065	843	NZ_CP015117.1	2790883	C	T	GCC	GTC	A	V	521	174	DNA-binding response regulator	WP_003095515.1	COG0745	TK	DNA-binding response regulator
M35	A4W92_RS14045	A4W92_14045	1851	NZ_CP015117.1	3029630	C	T	GGC	AGC	G	S	889	297	glucan biosynthesis protein G	WP_003095915.1	COG3131	M	Periplasmic glucans biosynthesis protein
M35	A4W92_RS20090	A4W92_20090	1853	NZ_CP015117.1	4325291	C	T	CCC	CTC	P	L	1478	493	DNA-directed RNA polymerase subunit beta'	WP_003093745.1	COG0086	K	DNA-directed RNA polymerase
M35	A4W92_RS21970	A4W92_21970	54	NZ_CP015117.1	4713888	G	T	CTC	ATC	L	I	460	154	nucleoid-associated protein YejK	WP_063174121.1	COG3081	S	Nucleoid-associated protein YejK (function unknown)
M35	A4W92_RS22160	A4W92_22160	1352	NZ_CP015117.1	4753757	C	T	CCC	TCC	P	S	40	14	IscS subfamily cysteine desulfurase	WP_003092832.1	COG1104	E	Cysteine sulfinate desulfinase/cysteine desulfurase or related enzyme
M35	NZ_CP015117.1-intergenic2464		77.97	NZ_CP015117.1	2596091	G	GT
M35	NZ_CP015117.1-intergenic2464		87	NZ_CP015117.1	2596095	C	T
M35	NZ_CP015117.1-intergenic6380		166	NZ_CP015117.1	6765192	T	C
M35	NZ_CP015117.1-intergenic6419		216.97	NZ_CP015117.1	6808430	CCA	C
M36	A4W92_RS05675	A4W92_05675	1089	NZ_CP015117.1	1232964	C	T	GAG	AAG	E	K	592	198	two-component sensor histidine kinase	WP_003082438.1	COG2205	T	K+-sensing histidine kinase KdpD
M36	A4W92_RS11580	A4W92_11580	195	NZ_CP015117.1	2469471	C	T	AGC	AAC	S	N	3179	1060	hemagglutinin	WP_063174114.1	COG3210	U	Large exoprotein involved in heme utilization or adhesion
M36	A4W92_RS11580	A4W92_11580	185.97	NZ_CP015117.1	2469476	GTC	G	na	na	na	na	3174	1058	hemagglutinin	WP_063174114.1	COG3210	U	Large exoprotein involved in heme utilization or adhesion
M36	A4W92_RS11580	A4W92_11580	195	NZ_CP015117.1	2469480	A	T	CTC	CAC	L	H	3170	1057	hemagglutinin	WP_063174114.1	COG3210	U	Large exoprotein involved in heme utilization or adhesion
M36	A4W92_RS11580	A4W92_11580	725.97	NZ_CP015117.1	2469481	G	GTA	na	na	na	na	3169	1057	hemagglutinin	WP_063174114.1	COG3210	U	Large exoprotein involved in heme utilization or adhesion
M36	A4W92_RS14980	A4W92_14980	1033.97	NZ_CP015117.1	3240601	G	GCTGCGGGCTTCGCGGCTGCGGTTTTCGCCGCGGGCTTGGCCGTCGGTTTCGCGACAGGCTTCGCCGCCGGCTTGGCGGCGGGCTTCGCGGCTGCGGTTTTCGCCGCAGGCTTGGCCGCCGGTTTCGCCACAGGCTTCGCCGCCGGCTTGA	na	na	na	na	629	210	hypothetical protein	WP_063174117.1	-1	na	na
M36	NZ_CP015117.1-intergenic4917		945	NZ_CP015117.1	5180188	A	T
M36	NZ_CP015117.1-intergenic6176		54	NZ_CP015117.1	6476362	G	A
M36	NZ_CP015117.1-intergenic6419		431.97	NZ_CP015117.1	6808430	CCA	C
M37	A4W92_RS11580	A4W92_11580	150	NZ_CP015117.1	2469471	C	T	AGC	AAC	S	N	3179	1060	hemagglutinin	WP_063174114.1	COG3210	U	Large exoprotein involved in heme utilization or adhesion
M37	A4W92_RS11580	A4W92_11580	140.97	NZ_CP015117.1	2469476	GTC	G	na	na	na	na	3174	1058	hemagglutinin	WP_063174114.1	COG3210	U	Large exoprotein involved in heme utilization or adhesion
M37	A4W92_RS11580	A4W92_11580	150	NZ_CP015117.1	2469480	A	T	CTC	CAC	L	H	3170	1057	hemagglutinin	WP_063174114.1	COG3210	U	Large exoprotein involved in heme utilization or adhesion
M37	A4W92_RS11580	A4W92_11580	680.97	NZ_CP015117.1	2469481	G	GTA	na	na	na	na	3169	1057	hemagglutinin	WP_063174114.1	COG3210	U	Large exoprotein involved in heme utilization or adhesion
M37	A4W92_RS13070	A4W92_13070	1928	NZ_CP015117.1	2791832	G	A	GTG	ATG	V	M	802	268	sensor histidine kinase	WP_003099516.1	COG2205	T	K+-sensing histidine kinase KdpD
M37	A4W92_RS19610	A4W92_19610	2410	NZ_CP015117.1	4234501	C	T	GAG	AAG	E	K	58	20	RNA polymerase sigma factor RpoD	WP_003085035.1	COG0568	K	DNA-directed RNA polymerase
M37	A4W92_RS29035	A4W92_29035	1542	NZ_CP015117.1	6173221	C	T	GCT	GTT	A	V	4598	1533	type I polyketide synthase	WP_023082398.1	COG3321	Q	Acyl transferase domain in polyketide synthase (PKS) enzymes
M37	NZ_CP015117.1-intergenic2464		192.97	NZ_CP015117.1	2596042	AC	A
M37	NZ_CP015117.1-intergenic2464		202	NZ_CP015117.1	2596047	C	A
M38	A4W92_RS06800	A4W92_06800	1527	NZ_CP015117.1	1460666	C	T	CAA	TAA	Q	*	235	79	outer membrane porin%2C OprD family	WP_003107743.1	-1	na	na
M38	NZ_CP015117.1-intergenic6380		339	NZ_CP015117.1	6765192	T	C
M39	A4W92_RS01945	A4W92_01945	15.14	NZ_CP015117.1	436676	C	T	GAT	AAT	D	N	2011	671	hypothetical protein	WP_063174104.1	COG3209	R	Uncharacterized conserved protein RhaS
M39	A4W92_RS11580	A4W92_11580	420	NZ_CP015117.1	2469471	C	T	AGC	AAC	S	N	3179	1060	hemagglutinin	WP_063174114.1	COG3210	U	Large exoprotein involved in heme utilization or adhesion
M39	A4W92_RS11580	A4W92_11580	410.97	NZ_CP015117.1	2469476	GTC	G	na	na	na	na	3174	1058	hemagglutinin	WP_063174114.1	COG3210	U	Large exoprotein involved in heme utilization or adhesion
M39	A4W92_RS11580	A4W92_11580	420	NZ_CP015117.1	2469480	A	T	CTC	CAC	L	H	3170	1057	hemagglutinin	WP_063174114.1	COG3210	U	Large exoprotein involved in heme utilization or adhesion
M39	A4W92_RS11580	A4W92_11580	905.97	NZ_CP015117.1	2469481	G	GTA	na	na	na	na	3169	1057	hemagglutinin	WP_063174114.1	COG3210	U	Large exoprotein involved in heme utilization or adhesion
M39	A4W92_RS11580	A4W92_11580	185.97	NZ_CP015117.1	2469484	TC	T	na	na	na	na	3166	1056	hemagglutinin	WP_063174114.1	COG3210	U	Large exoprotein involved in heme utilization or adhesion
M39	A4W92_RS11580	A4W92_11580	185.97	NZ_CP015117.1	2469487	C	CT	na	na	na	na	3163	1055	hemagglutinin	WP_063174114.1	COG3210	U	Large exoprotein involved in heme utilization or adhesion
M39	A4W92_RS13070	A4W92_13070	2426	NZ_CP015117.1	2791785	C	T	GCC	GTC	A	V	755	252	sensor histidine kinase	WP_003099516.1	COG2205	T	K+-sensing histidine kinase KdpD
M39	A4W92_RS14425	A4W92_14425	2583	NZ_CP015117.1	3111732	G	A	AGC	AAC	S	N	71	24	hypothetical protein	WP_077688106.1	COG1106	R	ATPase/GTPase
M39	A4W92_RS19685	A4W92_19685	1608	NZ_CP015117.1	4248628	G	A	ACC	ATC	T	I	245	82	Co2+/Mg2+ efflux protein ApaG	WP_003085085.1	COG2967	P	Uncharacterized protein affecting Mg2+/Co2+ transport
M39	A4W92_RS30380	A4W92_30380	1344	NZ_CP015117.1	6468938	G	A	GGG	GAG	G	E	935	312	TonB-dependent siderophore receptor	WP_003113289.1	COG4773	P	Outer membrane receptor for ferric coprogen and ferric-rhodotorulic acid
M39	NZ_CP015117.1-intergenic2464		98.97	NZ_CP015117.1	2596042	AC	A
M39	NZ_CP015117.1-intergenic2464		146	NZ_CP015117.1	2596047	C	A
M39	NZ_CP015117.1-intergenic3805		3032	NZ_CP015117.1	4051261	G	A
M39	NZ_CP015117.1-intergenic6176		2156	NZ_CP015117.1	6486596	G	A
M39	NZ_CP015117.1-intergenic6419		122.97	NZ_CP015117.1	6808430	CCA	C
M40	A4W92_RS01395	A4W92_01395	54	NZ_CP015117.1	310774	C	G	AGG	AGC	R	S	435	145	aldehyde dehydrogenase	WP_049284278.1	COG1012	C	Acyl-CoA reductase or other NAD-dependent aldehyde dehydrogenase
M40	A4W92_RS03940	A4W92_03940	49.97	NZ_CP015117.1	845622	C	CGGCTCG	na	na	na	na	1407	469	DNA polymerase III subunit gamma/tau	WP_063174106.1	COG2812	L	DNA polymerase III
M40	A4W92_RS13065	A4W92_13065	1183	NZ_CP015117.1	2790883	C	T	GCC	GTC	A	V	521	174	DNA-binding response regulator	WP_003095515.1	COG0745	TK	DNA-binding response regulator
M40	NZ_CP015117.1-intergenic5413		310	NZ_CP015117.1	5710014	G	T
M40	NZ_CP015117.1-intergenic6380		41	NZ_CP015117.1	6765192	T	C
M41	A4W92_RS01945	A4W92_01945	174	NZ_CP015117.1	436676	C	T	GAT	AAT	D	N	2011	671	hypothetical protein	WP_063174104.1	COG3209	R	Uncharacterized conserved protein RhaS
M41	A4W92_RS06800	A4W92_06800	2091	NZ_CP015117.1	1461314	C	T	CAG	TAG	Q	*	883	295	outer membrane porin%2C OprD family	WP_003107743.1	-1	na	na
M41	A4W92_RS07065	A4W92_07065	1464	NZ_CP015117.1	1512119	C	T	GGC	AGC	G	S	217	73	hypothetical protein	WP_003104765.1	-1	na	na
M41	A4W92_RS12570	A4W92_12570	37.97	NZ_CP015117.1	2688705	C	CTCG	na	na	na	na	181	61	acyl dehydratase	WP_063174116.1	COG2030	I	Acyl dehydratase
M41	A4W92_RS23275	A4W92_23275	1742	NZ_CP015117.1	4977445	G	A	CAG	TAG	Q	*	1975	659	bifunctional uridylyltransferase/uridylyl-removing protein	WP_003098610.1	COG2844	OT	UTP:GlnB (protein PII) uridylyltransferase
M41	A4W92_RS26370	A4W92_26370	1622	NZ_CP015117.1	5654543	C	T	GCC	GTC	A	V	467	156	TetR family transcriptional regulator	WP_003103255.1	COG1309	K	DNA-binding transcriptional regulator
M41	NZ_CP015117.1-intergenic2464		108.97	NZ_CP015117.1	2596042	AC	A
M41	NZ_CP015117.1-intergenic2464		118	NZ_CP015117.1	2596047	C	A
M41	NZ_CP015117.1-intergenic5413		182	NZ_CP015117.1	5710014	G	T
M41	NZ_CP015117.1-intergenic6419		209.97	NZ_CP015117.1	6808430	CCA	C
M42	A4W92_RS01945	A4W92_01945	60	NZ_CP015117.1	436676	C	T	GAT	AAT	D	N	2011	671	hypothetical protein	WP_063174104.1	COG3209	R	Uncharacterized conserved protein RhaS
M42	A4W92_RS06800	A4W92_06800	1531	NZ_CP015117.1	1461134	C	T	CAG	TAG	Q	*	703	235	outer membrane porin%2C OprD family	WP_003107743.1	-1	na	na
M42	A4W92_RS12570	A4W92_12570	980.97	NZ_CP015117.1	2688538	C	CAG	na	na	na	na	14	5	acyl dehydratase	WP_063174116.1	COG2030	I	Acyl dehydratase
M42	A4W92_RS12570	A4W92_12570	187.97	NZ_CP015117.1	2688705	C	CTCG	na	na	na	na	181	61	acyl dehydratase	WP_063174116.1	COG2030	I	Acyl dehydratase
M42	NZ_CP015117.1-intergenic6380		100	NZ_CP015117.1	6765192	T	C
M43	A4W92_RS01945	A4W92_01945	86	NZ_CP015117.1	436676	C	T	GAT	AAT	D	N	2011	671	hypothetical protein	WP_063174104.1	COG3209	R	Uncharacterized conserved protein RhaS
M43	A4W92_RS11580	A4W92_11580	240	NZ_CP015117.1	2469471	C	T	AGC	AAC	S	N	3179	1060	hemagglutinin	WP_063174114.1	COG3210	U	Large exoprotein involved in heme utilization or adhesion
M43	A4W92_RS11580	A4W92_11580	230.97	NZ_CP015117.1	2469476	GTC	G	na	na	na	na	3174	1058	hemagglutinin	WP_063174114.1	COG3210	U	Large exoprotein involved in heme utilization or adhesion
M43	A4W92_RS11580	A4W92_11580	240	NZ_CP015117.1	2469480	A	T	CTC	CAC	L	H	3170	1057	hemagglutinin	WP_063174114.1	COG3210	U	Large exoprotein involved in heme utilization or adhesion
M43	A4W92_RS11580	A4W92_11580	770.97	NZ_CP015117.1	2469481	G	GTA	na	na	na	na	3169	1057	hemagglutinin	WP_063174114.1	COG3210	U	Large exoprotein involved in heme utilization or adhesion
M43	A4W92_RS11580	A4W92_11580	50.97	NZ_CP015117.1	2469484	TC	T	na	na	na	na	3166	1056	hemagglutinin	WP_063174114.1	COG3210	U	Large exoprotein involved in heme utilization or adhesion
M43	A4W92_RS13070	A4W92_13070	1917	NZ_CP015117.1	2791809	G	A	GGT	GAT	G	D	779	260	sensor histidine kinase	WP_003099516.1	COG2205	T	K+-sensing histidine kinase KdpD
M43	A4W92_RS19755	A4W92_19755	1396	NZ_CP015117.1	4265923	G	A	GTG	ATG	V	M	466	156	ABC transporter permease	WP_003109044.1	COG1176	E	ABC-type spermidine/putrescine transport system
M43	A4W92_RS27450	A4W92_27450	12.27	NZ_CP015117.1	5873658	G	A	CCC	TCC	P	S	1231	411	hybrid sensor histidine kinase/response regulator	WP_003158678.1	COG0784	T	CheY chemotaxis protein or a CheY-like REC (receiver) domain
M43	A4W92_RS30335	A4W92_30335	1071	NZ_CP015117.1	6459631	G	A	GCC	ACC	A	T	535	179	cytochrome P450	WP_003116880.1	COG2124	QV	Cytochrome P450
M43	A4W92_RS30765	A4W92_30765	1029	NZ_CP015117.1	6615334	C	A	CAA	AAA	Q	K	322	108	acylase	WP_016852871.1	COG2366	Q	Acyl-homoserine lactone (AHL) acylase PvdQ
M43	NZ_CP015117.1-intergenic2464		249.97	NZ_CP015117.1	2596091	G	GT
M43	NZ_CP015117.1-intergenic2464		259	NZ_CP015117.1	2596095	C	T
M43	NZ_CP015117.1-intergenic6273		1578	NZ_CP015117.1	6639632	G	A
M43	NZ_CP015117.1-intergenic6419		19.02	NZ_CP015117.1	6808430	CCA	C
M44	A4W92_RS06800	A4W92_06800	1664	NZ_CP015117.1	1461405	C	T	TCC	TTC	S	F	974	325	outer membrane porin%2C OprD family	WP_003107743.1	-1	na	na
M44	A4W92_RS06930	A4W92_06930	1272	NZ_CP015117.1	1480775	C	T	GAT	AAT	D	N	1918	640	GTP diphosphokinase	WP_003086042.1	COG0317	TK	(p)ppGpp synthase/hydrolase
M44	A4W92_RS25945	A4W92_25945	1189	NZ_CP015117.1	5552569	C	T	CCG	CTG	P	L	956	319	aspartate-semialdehyde dehydrogenase	WP_003111187.1	COG0136	E	Aspartate-semialdehyde dehydrogenase
M44	NZ_CP015117.1-intergenic3577		1924	NZ_CP015117.1	3819742	G	A
M44	NZ_CP015117.1-intergenic6380		36.01	NZ_CP015117.1	6765192	T	C
M45	A4W92_RS31865		364.97	NZ_CP015117.1	629893	G	GCAACGC	na	na	na	na	280	94	type III secretion system needle length determinant	WP_074234753.1	-1	na	na
M45	A4W92_RS06800	A4W92_06800	1279	NZ_CP015117.1	1460845	G	A	TGG	TGA	W	*	414	138	outer membrane porin%2C OprD family	WP_003107743.1	-1	na	na
M45	A4W92_RS12570	A4W92_12570	374.97	NZ_CP015117.1	2688705	C	CTCG	na	na	na	na	181	61	acyl dehydratase	WP_063174116.1	COG2030	I	Acyl dehydratase
M45	A4W92_RS14980	A4W92_14980	1574.97	NZ_CP015117.1	3240601	G	GCTGCGGGCTTCGCGGCTGCGGTTTTCGCCGCGGGCTTGGCCGTCGGTTTCGCGACAGGCTTCGCCGCCGGCTTGGCGGCGGGCTTCGCGGCTGCGGTTTTCGCCGCAGGCTTGGCCGCCGGTTTCGCCACAGGCTTCGCCGCCGGCTTGA	na	na	na	na	629	210	hypothetical protein	WP_063174117.1	-1	na	na
M45	A4W92_RS31030	A4W92_31030	1555	NZ_CP015117.1	6678921	C	G	CCC	CGC	P	R	1094	365	phosphonate monoester hydrolase	WP_016852885.1	COG3119	P	Arylsulfatase A or related enzyme
M45	NZ_CP015117.1-intergenic4917		233	NZ_CP015117.1	5180188	A	T
M45	NZ_CP015117.1-intergenic5413		182	NZ_CP015117.1	5710014	G	T
M45	NZ_CP015117.1-intergenic6419		43.97	NZ_CP015117.1	6808430	CCA	C
M46	A4W92_RS06800	A4W92_06800	1348	NZ_CP015117.1	1460844	G	A	TGG	TAG	W	*	413	138	outer membrane porin%2C OprD family	WP_003107743.1	-1	na	na
M46	A4W92_RS11580	A4W92_11580	60	NZ_CP015117.1	2469471	C	T	AGC	AAC	S	N	3179	1060	hemagglutinin	WP_063174114.1	COG3210	U	Large exoprotein involved in heme utilization or adhesion
M46	A4W92_RS11580	A4W92_11580	50.97	NZ_CP015117.1	2469476	GTC	G	na	na	na	na	3174	1058	hemagglutinin	WP_063174114.1	COG3210	U	Large exoprotein involved in heme utilization or adhesion
M46	A4W92_RS11580	A4W92_11580	60	NZ_CP015117.1	2469480	A	T	CTC	CAC	L	H	3170	1057	hemagglutinin	WP_063174114.1	COG3210	U	Large exoprotein involved in heme utilization or adhesion
M46	A4W92_RS11580	A4W92_11580	770.97	NZ_CP015117.1	2469481	G	GTA	na	na	na	na	3169	1057	hemagglutinin	WP_063174114.1	COG3210	U	Large exoprotein involved in heme utilization or adhesion
M46	A4W92_RS14980	A4W92_14980	1281.97	NZ_CP015117.1	3240601	G	GCTGCGGGCTTCGCGGCTGCGGTTTTCGCCGCGGGCTTGGCCGTCGGTTTCGCGACAGGCTTCGCCGCCGGCTTGGCGGCGGGCTTCGCGGCTGCGGTTTTCGCCGCAGGCTTGGCCGCCGGTTTCGCCACAGGCTTCGCCGCCGGCTTGA	na	na	na	na	629	210	hypothetical protein	WP_063174117.1	-1	na	na
M46	A4W92_RS21080	A4W92_21080	1484	NZ_CP015117.1	4521755	T	C	GTC	GCC	V	A	836	279	protein kinase	WP_016852471.1	COG0515	T	Serine/threonine protein kinase
M46	NZ_CP015117.1-intergenic2464		109.97	NZ_CP015117.1	2596042	AC	A
M46	NZ_CP015117.1-intergenic2464		119	NZ_CP015117.1	2596047	C	A
M46	NZ_CP015117.1-intergenic5413		57	NZ_CP015117.1	5710014	G	T
M46	NZ_CP015117.1-intergenic6380		13.22	NZ_CP015117.1	6765192	T	C
M47	A4W92_RS01945	A4W92_01945	249	NZ_CP015117.1	436676	C	T	GAT	AAT	D	N	2011	671	hypothetical protein	WP_063174104.1	COG3209	R	Uncharacterized conserved protein RhaS
M47	A4W92_RS12570	A4W92_12570	213.97	NZ_CP015117.1	2688705	C	CTCG	na	na	na	na	181	61	acyl dehydratase	WP_063174116.1	COG2030	I	Acyl dehydratase
M47	A4W92_RS13065	A4W92_13065	2113	NZ_CP015117.1	2790519	A	G	ATG	GTG	M	V	157	53	DNA-binding response regulator	WP_003095515.1	COG0745	TK	DNA-binding response regulator
M47	NZ_CP015117.1-intergenic6419		113.97	NZ_CP015117.1	6808430	CCA	C
M48	A4W92_RS06800	A4W92_06800	1173	NZ_CP015117.1	1460630	C	T	CAG	TAG	Q	*	199	67	outer membrane porin%2C OprD family	WP_003107743.1	-1	na	na
M48	A4W92_RS14705	A4W92_14705	1579	NZ_CP015117.1	3177990	G	A	CCG	TCG	P	S	673	225	two-component system response regulator OmpR	WP_003096259.1	COG0745	TK	DNA-binding response regulator
M48	A4W92_RS14980	A4W92_14980	1348.97	NZ_CP015117.1	3240601	G	GCTGCGGGCTTCGCGGCTGCGGTTTTCGCCGCGGGCTTGGCCGTCGGTTTCGCGACAGGCTTCGCCGCCGGCTTGGCGGCGGGCTTCGCGGCTGCGGTTTTCGCCGCAGGCTTGGCCGCCGGTTTCGCCACAGGCTTCGCCGCCGGCTTGA	na	na	na	na	629	210	hypothetical protein	WP_063174117.1	-1	na	na
M48	A4W92_RS26055	A4W92_26055	1390	NZ_CP015117.1	5575780	C	T	ACC	ATC	T	I	50	17	type II secretion system protein M	WP_016852651.1	COG3149	U	Type II secretory pathway
M48	A4W92_RS26320	A4W92_26320	1039	NZ_CP015117.1	5643635	C	T	CCG	CTG	P	L	167	56	hybrid sensor histidine kinase/response regulator	WP_063174123.1	COG0784	T	CheY chemotaxis protein or a CheY-like REC (receiver) domain
M48	NZ_CP015117.1-intergenic1287		1387	NZ_CP015117.1	1372803	C	T
M48	NZ_CP015117.1-intergenic2464		200.97	NZ_CP015117.1	2596042	AC	A
M48	NZ_CP015117.1-intergenic2464		248	NZ_CP015117.1	2596047	C	A
M48	NZ_CP015117.1-intergenic3887		1228	NZ_CP015117.1	4147052	G	A
M48	NZ_CP015117.1-intergenic6380		25.02	NZ_CP015117.1	6765192	T	C
M49	A4W92_RS01945	A4W92_01945	147	NZ_CP015117.1	436558	G	C	ACC	AGC	T	S	2129	710	hypothetical protein	WP_063174104.1	COG3209	R	Uncharacterized conserved protein RhaS
M49	A4W92_RS06800	A4W92_06800	1706	NZ_CP015117.1	1461676	G	A	TGG	TGA	W	*	1245	415	outer membrane porin%2C OprD family	WP_003107743.1	-1	na	na
M49	A4W92_RS06995	A4W92_06995	1543	NZ_CP015117.1	1498353	G	A	GCG	ACG	A	T	157	53	hypothetical protein	WP_003086015.1	COG2805	NW	Tfp pilus assembly protein PilT
M49	A4W92_RS11580	A4W92_11580	150	NZ_CP015117.1	2469471	C	T	AGC	AAC	S	N	3179	1060	hemagglutinin	WP_063174114.1	COG3210	U	Large exoprotein involved in heme utilization or adhesion
M49	A4W92_RS11580	A4W92_11580	140.97	NZ_CP015117.1	2469476	GTC	G	na	na	na	na	3174	1058	hemagglutinin	WP_063174114.1	COG3210	U	Large exoprotein involved in heme utilization or adhesion
M49	A4W92_RS11580	A4W92_11580	150	NZ_CP015117.1	2469480	A	T	CTC	CAC	L	H	3170	1057	hemagglutinin	WP_063174114.1	COG3210	U	Large exoprotein involved in heme utilization or adhesion
M49	A4W92_RS11580	A4W92_11580	709.97	NZ_CP015117.1	2469481	G	GTA	na	na	na	na	3169	1057	hemagglutinin	WP_063174114.1	COG3210	U	Large exoprotein involved in heme utilization or adhesion
M49	A4W92_RS14980	A4W92_14980	253	NZ_CP015117.1	3240644	C	T	GCG	ACG	A	T	586	196	hypothetical protein	WP_063174117.1	-1	na	na
M49	A4W92_RS14980	A4W92_14980	111	NZ_CP015117.1	3240655	G	A	GCT	GTT	A	V	575	192	hypothetical protein	WP_063174117.1	-1	na	na
M49	A4W92_RS25030	A4W92_25030	1344	NZ_CP015117.1	5364826	G	A	AGT	AAT	S	N	146	49	hypothetical protein	WP_023910560.1	-1	na	na
M49	NZ_CP015117.1-intergenic6380		343	NZ_CP015117.1	6765192	T	C
M49	NZ_CP015117.1-intergenic6419		186.97	NZ_CP015117.1	6808430	CCA	C
M50	A4W92_RS04305	A4W92_04305	1104	NZ_CP015117.1	933536	C	T	GAC	AAC	D	N	121	41	MFS transporter	WP_016851815.1	COG0477	GEPR	MFS family permease
M50	A4W92_RS06800	A4W92_06800	1644	NZ_CP015117.1	1460903	C	T	CAG	TAG	Q	*	472	158	outer membrane porin%2C OprD family	WP_003107743.1	-1	na	na
M50	A4W92_RS07940	A4W92_07940	1511	NZ_CP015117.1	1715064	C	T	GAG	AAG	E	K	529	177	GTPase Era	WP_003085566.1	COG1159	J	GTPase Era
M50	A4W92_RS08180	A4W92_08180	1685	NZ_CP015117.1	1760306	C	T	CAC	TAC	H	Y	157	53	XRE family transcriptional regulator	WP_003282197.1	COG1476	K	DNA-binding transcriptional regulator
M50	A4W92_RS12570	A4W92_12570	83.97	NZ_CP015117.1	2688705	C	CTCG	na	na	na	na	181	61	acyl dehydratase	WP_063174116.1	COG2030	I	Acyl dehydratase
M50	A4W92_RS14920	A4W92_14920	2088	NZ_CP015117.1	3228645	G	A	GCC	GTC	A	V	1220	407	polyphosphate kinase 1	WP_003099209.1	COG0855	P	Polyphosphate kinase
M50	A4W92_RS14980	A4W92_14980	1259.97	NZ_CP015117.1	3240601	G	GCTGCGGGCTTCGCGGCTGCGGTTTTCGCCGCGGGCTTGGCCGTCGGTTTCGCGACAGGCTTCGCCGCCGGCTTGGCGGCGGGCTTCGCGGCTGCGGTTTTCGCCGCAGGCTTGGCCGCCGGTTTCGCCACAGGCTTCGCCGCCGGCTTGA	na	na	na	na	629	210	hypothetical protein	WP_063174117.1	-1	na	na
M50	A4W92_RS24820	A4W92_24820	1660	NZ_CP015117.1	5311898	C	T	GAC	AAC	D	N	739	247	patatin	WP_003113139.1	COG1752	R	Predicted acylesterase/phospholipase RssA
M50	A4W92_RS25865	A4W92_25865	1464	NZ_CP015117.1	5537846	C	T	CGC	TGC	R	C	199	67	TetR/AcrR family transcriptional regulator	WP_003091415.1	COG1309	K	DNA-binding transcriptional regulator
M50	NZ_CP015117.1-intergenic3321		1905	NZ_CP015117.1	3538484	C	T
M50	NZ_CP015117.1-intergenic5038		1625	NZ_CP015117.1	5300174	C	T
