# Supplementary material for: Chemogenomic Screen for Imipenem Resistance in Gram-Negative Bacteria
Source: mSystems. 2019 Nov 19;4(6):e00465-19. doi: 10.1128/mSystems.00465-19 (PMC6867876; doi:10.1128/mSystems.00465-19)
Supplement: TABLE S5 [file mSystems.00465-19-st005.xlsx]

## Sheet: Common COG_three species
Table S5. Common COGs amongst the three species
COG_code	COG_ID	COG_Function	Gene_ID (E. coli DR76_X, K. pneumoniae DR88_X, P. aeruginosa A4W92_X) a	Gene_Symbol	Protein_Function	Protein_ID	Mutants
K	COG0568	DNA-directed RNA polymerase	DR76_1034	rpoH	RNA polymerase sigma factor RpoH	WP_000130217.1	M14, M29, M34
			DR76_1419	rpoD	RNA polymerase sigma factor RpoD	WP_000437380.1	M4, M6, M12, M13, M23, M26, M43, M45
			DR88_2657	rpoD	RNA polymerase sigma factor RpoD	WP_004174339.1	M40
			A4W92_19610	rpoD	RNA polymerase sigma factor RpoD	WP_003085035.1	M37
	COG0583	DNA-binding transcriptional regulator	A4W92_03745	-	LysR family transcriptional regulator // Regulatory protein CysB	WP_003104408.1	M23
			A4W92_16930	-	LysR family transcriptional regulator	WP_003083596.1	M15
			DR76_1383	-	LysR family transcriptional regulator	WP_001041010.1	M50
			DR76_1708	-	hypothetical protein //Putative uncharacterized protein YqfE	WP_000545308.1	M15
			DR76_208	-	LysR family transcriptional regulator LrhA	WP_000622292.1	M30
			DR76_2125	-	LysR family transcriptional regulator CidR	WP_000354954.1	M1
			DR76_2533	nhaR	transcriptional activator NhaR	WP_000062878.1	M47
			DR76_271	dsdC	DNA-binding transcriptional regulator DsdC	WP_001327519.1	M39
			DR76_2727	-	LysR family transcriptional regulator YafC	WP_000648563.1	M10
			DR76_2826	nac	LysR family transcriptional regulator //Nitrogen assimilation regulatory protein	WP_001011492.1	M45
			DR76_3425	-	LysR family transcriptional regulator YdcI	WP_000414563.1	M25
			DR76_3465	-	LysR family transcriptional regulator PgrR	WP_000817700.1	M1
			DR76_4622	-	LysR family transcriptional regulator YahB	WP_001084388.1	M14
			DR76_482	oxyR	DNA-binding transcriptional regulator OxyR // Hydrogen peroxide-inducible genes activator	WP_001025939.1	M2
			DR76_61	-	LysR family transcriptional regulator YeiE	WP_000548294.1	M14
			DR76_633	-	LysR family transcriptional regulator	WP_000470718.1	M33
			DR88_1366	-	LysR family transcriptional regulator	WP_004150788.1	M9
			DR88_1388	-	LysR family transcriptional regulator	WP_004140447.1	M9
			DR88_1579	-	LysR family transcriptional regulator	WP_004148986.1	M10
			DR88_190	-	LysR family transcriptional regulator	WP_002888455.1	M33
			DR88_2112	-	LysR family transcriptional regulator //Probable transcription regulator protein of MDR efflux pump cluster	WP_004185288.1	M6, M29, M35
			DR88_3446	oxyR	DNA-binding transcriptional regulator OxyR // Hydrogen peroxide-inducible genes activator	WP_002883015.1	M3
			DR88_3625	-	LysR family transcriptional regulator	WP_004148230.1	M21
			DR88_3909	-	LysR family transcriptional regulator	WP_032443887.1	M21
			DR88_3949	-	LysR family transcriptional regulator	WP_025861970.1	M11
			DR88_4058	-	LysR family transcriptional regulator YdcI	WP_004143800.1	M13
			DR88_4221	-	LysR family transcriptional regulator	WP_004180365.1	M17
			DR88_4353	-	Threonine catabolic operon transcriptional activator TdcA	WP_002910764.1	M8
			DR88_981	-	LysR family transcriptional regulator	WP_004147689.1	M2
			DR88_RS27545	-	hypothetical protein	WP_004872945.1	M34
	COG1309		A4W92_25865	-	TetR/AcrR family transcriptional regulator	WP_003091415.1	M50
			A4W92_26370	-	TetR family transcriptional regulator	WP_003103255.1	M41
			A4W92_29285	-	TetR/AcrR family transcriptional regulator	WP_006226048.1	M8
			DR76_2282	-	TetR/AcrR family transcriptional regulator// Putative uncharacterized protein YtfA	WP_001298021.1	M31
			DR76_3189	nemR	transcriptional regulator // Transcriptional repressor NemR AcrR family	WP_001032936.1	M21
			DR76_3503	-	TetR/AcrR family transcriptional regulator	WP_000202113.1	M28
			DR76_4493	acrR	Transcriptional regulator of acrAB operon	WP_000101737.1	M6
			DR76_479	fabR	TetR family transcriptional regulator // Unsaturated fatty acid biosythesis repressor FabR	WP_014639518.1	M12, M16, M24
			DR76_848	slmA	nucleoid occlusion factor SlmA	WP_000818603.1	M3, M25, M47
			DR88_1192	rutR	Transcriptional regulator RutR of pyrimidine catabolism	WP_002898883.1	M13
			DR88_1206	-	TetR/AcrR family transcriptional regulator	WP_004147899.1	M17
			DR88_4097	nemR	transcriptional regulator // Transcriptional repressor NemR AcrR family	WP_004175857.1	M30
			DR88_4219	-	TetR/AcrR family transcriptional regulator	WP_004143215.1	M35
	COG1414		A4W92_17425	-	transcriptional regulator	WP_003083866.1	M32
			DR76_169	-	IclR family transcriptional regulator	WP_000894191.1	M36, M44
			DR76_3016	-	DNA-binding transcriptional regulator KdgR	WP_001262188.1	M29, M32, M34
			DR76_617	-	IclR family transcriptional regulator	WP_001305366.1	M33
			DR88_2245	-	hypothetical protein	WP_004149521.1	M29
T	COG0642	Signal transduction histidine kinase	A4W92_04840	-	sensor histidine kinase // Pca regulon regulatory protein PcaR	WP_003083034.1	M6, M9
			DR76_139	rcsD	phosphotransferase RcsD	WP_001249136.1	M8, M13, M49
			DR76_1471	qseC	two-component system sensor histidine kinase QseC	WP_000673390.1	M46
			DR88_1756	rcsD	phosphotransferase RcsD	WP_002913006.1	M21
			DR88_2622	qseC	two-component system sensor histidine kinase QseC	WP_004149844.1	M22
	COG0784	CheY chemotaxis protein or a CheY-like REC (receiver) domain	A4W92_26320	-	hybrid sensor histidine kinase/response regulator	WP_063174123.1	M48
			A4W92_27160	-	two-component system response regulator	WP_003090981.1	M13
			A4W92_27450	-	hybrid sensor histidine kinase/response regulator	WP_003158678.1	M43
			DR76_141	-	two-component system sensor histidine kinase RcsC	WP_000876055.1	M2
			DR76_277	evgS	two-component system sensor histidine kinase EvgS	WP_001305203.1	M12, M17, M20 (X2)
			DR88_2465	-	hypothetical protein	WP_025861930.1	M19
			DR88_2490	evgS	histidine kinase	WP_032443953.1	M20
	COG2204	DNA-binding transcriptional response regulator	A4W92_06105	-	sigma-54-dependent Fis family transcriptional regulator // Flagellar regulatory protein FleQ	WP_003086448.1	M4
			DR76_436	-	two-component system response regulator GlrR	WP_001305238.1	M25
			DR76_581	ntrC	nitrogen regulation protein NR(I)	WP_001305064.1	M47
			DR88_2046	-	two-component system response regulator GlrR	WP_004149357.1	M34
	COG2205	K+-sensing histidine kinase KdpD	A4W92_05675	phoQ	Sensor histidine kinase PhoQ	WP_003082438.1	M5, M36
			A4W92_13070	-	sensor histidine kinase	WP_003099516.1	M1, M3, M5, M8, M11, M12, M14, M16, M23, M25, M28, M30, M37, M39, M43
			DR76_1099	envZ	two-component system sensor histidine kinase EnvZ	WP_001253708.1	M26
			DR76_1647	-	two-component sensor histidine kinase	WP_000995840.1	M19, M21, M25, M39
			DR76_2510	creC	two-component system sensor histidine kinase CreC	WP_001219625.1	M10
			DR76_2881	-	two-component sensor histidine kinase YedV	WP_000826735.1	M29, M34
			DR76_3727	phoQ	sensor protein PhoQ	WP_000734671.1	M42
			DR76_4306	kdpD	two-component system sensor histidine kinase KdbD	WP_001304798.1	M8, M20
			DR76_538	cpxA	Copper sensory histidine kinase CpxA	WP_000580417.1	M2
			DR88_1290	phoQ	two-component system sensor histidine kinase PhoQ	WP_004147969.1	M40
			DR88_4131	-	sensor histidine kinase	WP_004148635.1	M21
TK	COG0317	(p)ppGpp synthase/hydrolase	A4W92_06930	relA	GTP diphosphokinase	WP_003086042.1	M2, M44
			DR76_1847	relA	GTP pyrophosphokinase	WP_000226815.1	M33
			DR76_839	spoT	bifunctional GTP diphosphokinase/guanosine-3'%2C5'-bis(diphosphate) 3'-diphosphatase	WP_000280473.1	M14, M32
			DR88_3198	spoT	bifunctional GTP diphosphokinase/guanosine-3'%2C5'-bis(diphosphate) 3'-diphosphatase	WP_004150214.1	M22, M28
	COG0745	DNA-binding response regulator	A4W92_13065	-	DNA-binding response regulator	WP_003095515.1	M31, M35, M40, M47
			A4W92_14705	-	two-component system response regulator OmpR	WP_003096259.1	M48
			A4W92_30315	-	DNA-binding response regulator, OmpR family	WP_003103570.1	M19
			DR76_1646	-	DNA-binding response regulator, OmpR family	WP_001066996.1	M46
			DR76_2509	-	DNA-binding response regulator CreB	WP_001188681.1	M13
			DR76_3230	-	DNA-binding response regulator RstA	WP_001298660.1	M3, M6
			DR88_3657	-	two-component system response regulator RstA	WP_002903377.1	M14
P	COG0474	Magnesium-transporting ATPase (P-type)	A4W92_04885	-	cation-transporting P-type ATPase	WP_003116553.1	M3
			DR76_2314	mgtA	magnesium-translocating P-type ATPase	WP_000471858.1	M48
			DR88_4816	mgtA	magnesium-translocating P-type ATPase	WP_004146787.1	M16, M42
	COG3119	Arylsulfatase A or related enzyme	A4W92_31030	-	phosphonate monoester hydrolase // Putative sulfatase	WP_016852885.1	M45
			DR76_2530	-	arylsulfatase	WP_001443162.1	M4, M19, M32
			DR76_784	-	hypothetical protein // Uncharacterized sulfatase YidJ	WP_000828478.1	M9
			DR88_1951	-	phosphatase // Arylsulfatase A and related enzymes	WP_004149294.1	M2
	COG4771	Outer membrane receptor for ferrienterochelin and colicins	A4W92_29115	-	hypothetical protein	WP_003143848.1	M1
			DR76_1610	-	ligand-gated channel // TonB-dependent receptor	WP_001223352.1	M40
			DR76_2835	-	TonB-dependent siderophore receptor	WP_000784548.1	M26
			DR76_3925	-	TonB-dependent siderophore receptor IroN	WP_032139911.1	M42
			DR76_59	cirA	catecholate siderophore receptor CirA	WP_000489277.1	M2, M27
			DR88_1450	-	TonB-dependent siderophore receptor IroN	WP_004179434.1	M45
	COG4773	Outer membrane receptor for ferric coprogen and ferric-rhodotorulic acid	A4W92_30380	-	TonB-dependent siderophore receptor // Ferrichrome-iron receptor	WP_003113289.1	M39
			DR76_1460	-	TonB-dependent siderophore receptor	WP_001240663.1	M38
			DR76_3822	fhuE	TonB-dependent siderophore receptor	WP_000953416.1	M35, M38
			DR88_4364	-	TonB-dependent siderophore receptor // Ferrichrome-iron receptor	WP_004148817.1	M3, M22
E	COG0031	Cysteine synthase	A4W92_06940	-	cysteine synthase B	WP_016851915.1	M15
			DR76_320	cysK	cysteine synthase A	WP_000034402.1	M13
			DR88_1885	cysM	Cysteine synthase B	WP_004145610.1	M29
	COG0531	Amino acid transporter	A4W92_01105	-	APC family permease	WP_003106497.1	M9
			DR76_1408	ygjI	amino acid permease	WP_001285446.1	M32, M46
			DR76_2201	-	cadaverine/lysine antiporter CadB	WP_000092909.1	M3, M12, M26
			DR76_2227	yjeM	glutamate/gamma-aminobutyrate family transporter YjeM	WP_001443154.1	M8
			DR76_3233	-	arginine/ornithine antiporter transporter ArcD	WP_000412379.1	M24
			DR76_3361	gadC	glutamate:gamma-aminobutyrate antiporter	WP_000246022.1	M3
			DR76_4309	potE	putrescine-ornithine antiporter	WP_000075845.1	M2
			DR76_4471	ybaT	amino acid permease	WP_000982162.1	M24, M25, M35
			DR88_1595	yeeF	APC family permease	WP_004148994.1	M38
			DR88_4701	yjeH	L-methionine/branched-chain amino acid transporter	WP_004146698.1	M1, M12
	COG0665	Glycine/D-amino acid oxidase (deaminating)	A4W92_01715	-	FAD-dependent oxidoreductase	WP_016851724.1	M13
			DR76_243	mnmC	bifunctional tRNA (5-methylaminomethyl-2-thiouridine)(34)-methyltransferase MnmD/FAD-dependent 5-carboxymethylaminomethyl-2-thiouridine(34) oxidoreductase MnmC	WP_000683752.1	M18, M50
			DR76_3616	-	D-amino acid dehydrogenase small subunit	WP_001266908.1	M14, M20, M29, M34
			DR76_3864	solA	N-methyl-L-tryptophan oxidase	WP_000872792.1	M28
			DR88_1177	-	FAD-binding oxidoreductase	WP_004147878.1	M8
			DR88_1224	solA	N-methyl-L-tryptophan oxidase	WP_004147915.1	M41
C	COG1012	Acyl-CoA reductase or other NAD-dependent aldehyde dehydrogenase	A4W92_01395	-	aldehyde dehydrogenase	WP_049284278.1	M40
			DR76_3430	aldA	aldehyde dehydrogenase	WP_000115964.1	M38
			DR76_349	-	aldehyde dehydrogenase EutE	WP_001075697.1	M35
			DR88_3637	aldA	aldehyde dehydrogenase	WP_025861995.1	M41
			DR88_694	-	aldehyde dehydrogenase	WP_004147455.1	M37
			DR88_738	betB	betaine-aldehyde dehydrogenase	WP_004147503.1	M22, M25
	COG1053	Succinate dehydrogenase/fumarate reductase	A4W92_31200	-	fumarate reductase/succinate dehydrogenase flavoprotein subunit	WP_003113100.1	M31
			DR76_2094	-	FAD-binding protein // L-aspartate oxidase-like protein	WP_000149526.1	M37
			DR76_2276	-	FAD-binding protein // Succinate dehydrogenase flavoprotein subunit	WP_000080379.1	M13
			DR76_4287	sdhA	succinate dehydrogenase flavoprotein subunit	WP_000775540.1	M31
			DR88_889	sdhA	succinate dehydrogenase flavoprotein subunit	WP_004179067.1	M35
G	COG0366	Glycosidase	A4W92_00565	-	maltose alpha-D-glucosyltransferase	WP_003088929.1	M11
			DR76_3486	-	sucrose phosphorylase //Uncharacterized glycosyltransferase YcjM	WP_001441953.1	M13, M24, M37
			DR76_912	malS	alpha-amylase	WP_000761213.1	M3, M24
			DR88_485	-	maltodextrin glucosidase	WP_004147293.1	M17
G	COG2271	Sugar phosphate permease	A4W92_13140	-	benzoate MFS transporter BenK	WP_003112299.1	M5
			DR76_1368	-	MFS transporter // D-galactarate transporter	WP_000979025.1	M2
			DR76_161	glpT	MFS transporter //Glycerol-3-phosphate transporter	WP_000948732.1	M10, M13
			DR76_167	rhmT	MFS transporter // L-rhamnonate transporter	WP_001297939.1	M8, M28
			DR76_1842	-	MFS transporter // D-glucarate transporter	WP_000097098.1	M24, M40
			DR76_3062	-	MFS transporter YdjK	WP_000435290.1	M31
			DR76_484	-	MFS transporter // L-galactonate transporter	WP_000382186.1	M11
			DR76_795	uhpT	hexose phosphate transporter	WP_000879194.1	M14
			DR88_1502	norB	MFS transporter	WP_004148135.1	M22
			DR88_2806	-	MFS transporter	WP_002918453.1	M16
			DR88_3721	yjjl	MFS transporter // L-galactonate transporter	WP_004148309.1	M9
			DR88_783	-	MFS transporter	WP_002894151.1	M42
			DR88_982	-	MFS transporter // Sugar acid permease	WP_002895749.1	M32
GEPR	COG0477	MFS family permease	A4W92_04305	-	MFS transporter	WP_016851815.1	M50
			DR76_1022	-	MFS transporter YhhS	WP_001318087.1	M47
			DR76_2830	-	MFS transporter // Shikimate transporter	WP_000378562.1	M11
			DR76_3068	ydjE	MFS transporter	WP_001357805.1	M31
			DR76_3310	YdfJ	MFS transporter	WP_000347479.1	M15
			DR76_4403	entS	MFS transporter // Enterobactin exporter EntS	WP_001041793.1	M6
			DR76_468	kgtP	MFS transporter // Alpha-ketoglutarate permease	WP_001443088.1	M4, M18, M25
			DR76_569	-	MFS transporter	WP_000078433.1	M14
			DR76_963	yhjE	MFS transporter	WP_001149007.1	M28
			DR88_1032	mdfA	multidrug transporter MdfA	WP_004141972.1	M32
			DR88_3979	-	MFS transporter // Methyl viologen resistance protein SmvA	WP_032443890.1	M6
			DR88_4339	-	MFS transporter	WP_004175494.1	M20
M	COG1452	LPS assembly outer membrane protein LptD (organic solvent tolerance protein OstA)	A4W92_19705	-	LPS-assembly protein LptD	WP_016852409.1	M11
			DR76_2567	lptD	LPS-assembly protein LptD	WP_000746170.1	M31, M42 (X2)
			DR76_1592		N-acetylneuraminic acid channel protein NanC	WP_001296386.1	M29, M34
			DR76_RS12530	-	N-acetylneuraminic acid outer membrane channel protein NanC	WP_001295734.1	M21
			DR88_2412	-	Oligogalacturonate-specific porin protein KdgM	WP_004143995.1	M25
	COG3131	Periplasmic glucans biosynthesis protein	A4W92_14045	mdoG	glucan biosynthesis protein G	WP_003095915.1	M35
			DR76_3874	mdoG	glucan biosynthesis protein G	WP_001300662.1	M4
			DR76_3423	mdoD	glucan biosynthesis protein D	WP_000375944.1	M7
			DR88_4052	mdoD	glucan biosynthesis protein D	WP_002907489.1	M9
V	COG0841	Multidrug efflux pump subunit AcrB	A4W92_30235	-	AcrB/AcrD/AcrF family protein	WP_003089834.1	M9
			DR76_364	-	multidrug efflux RND transporter permease subunit //Aminoglycosides efflux system AcrAD-TolC, inner-membrane proton/drug antiporter AcrD	WP_001273166.1	M13, M37
			DR76_4495	acrB	multidrug efflux RND transporter permease subunit	WP_001132480.1	M35
			DR76_4821	mdtB	multidrug resistance protein MdtB	WP_001197878.1	M9, M11, M35, M36 (X2), M44 (X2)
			DR76_4822	mdtC	multidrug transporter subunit MdtC	WP_000667557.1	M28, M49
			DR76_972	mdtF	multidrug efflux RND transporter permease subunit	WP_000024904.1	M25
			DR88_1920	-	multidrug efflux RND transporter permease subunit //Aminoglycosides efflux system AcrAD-TolC, inner-membrane proton/drug antiporter AcrD	WP_032443970.1	M13
			DR88_2116	-	multidrug efflux RND transporter permease subunit OqxB19	WP_004149399.1	M20
			DR88_584	acrB	multidrug efflux RND transporter permease subunit	WP_004147373.1	M6, M17
			DR88_665	-	hydrophobe/amphiphile efflux-1 family RND transporter	WP_032443802.1	M7, M11
			DR88_941	-	AcrB/AcrD/AcrF family protein	WP_004147661.1	M23
	COG1131	ABC-type multidrug transport system	A4W92_29075	-	ABC transporter ATP-binding protein YbhF	WP_003097571.1	M7
			DR76_2643	-	multidrug ABC transporter ATP-binding protein YadG	WP_000150638.1	M5, M28, M32
			DR88_3187		ABC transporter ATP-binding protein	WP_025860759.1	M34
MV	COG0845	Multidrug efflux pump subunit AcrA (membrane-fusion protein)	A4W92_03575	CzcB	cation transporter	WP_003111093.1	M8
			DR76_1639	hlyD	HlyD family type I secretion periplasmic adaptor subunit	WP_000860472.1	M4, M40
			DR76_3502	-	MexE family multidrug efflux RND transporter periplasmic adaptor subunit	WP_000873806.1	M1, M7
			DR76_4215	-	secretion protein HlyD//ABC-type efflux pump membrane fusion component YbhG	WP_000976405.1	M31
			DR76_4421	cusB	cation efflux system protein CusB	WP_000717136.1	M12
			DR76_4494	acrA	MexE family multidrug efflux RND transporter periplasmic adaptor subunit	WP_001295833.1	M1, M18
			DR88_2866	AcrE	MexX family efflux pump subunit	WP_004150001.1	M6
Q	COG1020	Non-ribosomal peptide synthetase component F	A4W92_20310	-	non-ribosomal peptide synthetase //Pyochelin synthetase PchF	WP_016852426.1	M1
			DR76_2810	-	colibactin non-ribosomal peptide synthetase ClbH	WP_001304254.1	M7
			DR76_2812	-	colibactin non-ribosomal peptide synthetase ClbJ	WP_001468003.1	M4, M22
			DR76_2840	-	non-ribosomal peptide synthetase // iron aquisition yersiniabactin synthesis enzyme (Irp2)	WP_077393284.1	M6, M7
			DR76_4408	entF	enterobactin synthase subunit F	WP_000077767.1	M1, M38
			DR88_1541	-	colibactin non-ribosomal peptide synthetase ClbJ	WP_032443988.1	M5, M7, M13, M14, M17, M18, M21, M26, M28, M31, M33, M37, M38, M43, M45
			DR88_1542	-	colibactin polyketide synthase ClbI	WP_004148952.1	M19
			DR88_1548	-	colibactin polyketide synthase ClbC	WP_025861912.1	M20
			DR88_4537	-	non-ribosomal peptide synthetase // iron aquisition yersiniabactin synthesis enzyme (Irp2)	WP_004150590.1	M32
	COG3321	Acyl transferase domain in polyketide synthase (PKS) enzymes	A4W92_29035	-	type I polyketide synthase	WP_023082398.1	M37
			DR76_2817	-	colibactin polyketide synthase ClbO	WP_001029878.1	M9
			DR88_4565	-	colibactin polyketide synthase ClbO	WP_004150615.1	M41
J	COG0456	Ribosomal protein S18 acetylase RimI and related acetyltransferases	A4W92_12955	-	Histone acetyltransferase HPA2 and related acetyltransferases	WP_003121119.1	M18
			DR76_1524	-	DNA-binding protein // Hypothetical protein associated with Serine palmitoyltransferase	WP_001300526.1	M47
			DR76_2483	rimI	ribosomal-protein-alanine N-acetyltransferase RimI	WP_001092461.1	M33
			DR76_3385	-	hypothetical protein	WP_000470661.1	M14
			DR88_4341	-	N-acetyltransferase	WP_025862016.1	M42
LX	COG0582	Integrase	A4W92_08875	-	Phage integrase	WP_016852062.1	M24
			DR76_1654	-	hypothetical protein	WP_001218754.1	M27, M50
			DR76_2336	-	integrase	WP_000083138.1	M19, M45
			DR76_2846	int	integrase	WP_024174323.1	M1, M12
			DR76_2875	-	integrase	WP_001298509.1	M10, M19
			DR76_3259	-	Phage integrase	WP_001443141.1	M12
			DR76_4003	-	integrase	WP_000279878.1	M33
			DR76_94	intA	Prophage CP4-57 integrase	WP_000101718.1	M20, M29, M34
			DR88_4497	-	integrase	WP_032443936.1	M23
			DR88_4849	-	integrase	WP_004146813.1	M16
HC	COG0654	2-polyprenyl-6-methoxyphenol hydroxylase and related FAD-dependent oxidoreductases	A4W92_00065	-	hypothetical protein // 2-polyprenyl-6-methoxyphenol hydroxlase and related FAD-dependent oxidoreductases	WP_023082787.1	M14
			A4W92_29135	-	2-heptyl-3-hydroxy-4(1H)-quinolone synthase	WP_003090354.1	M2
			DR76_1715	ubiH	2-octaprenyl-6-methoxyphenyl hydroxylase	WP_000111240.1	M39
			DR88_2530	-	FAD-dependent 2-octaprenylphenol hydroxylase // 2-polyprenylphenol hydroxylase	WP_004149783.1	M19
			DR88_3806	-	monooxygenase	WP_025861919.1	M41
			DR88_4191	mhpA	3-(3-hydroxyphenyl)propionate hydroxylase	WP_004148697.1	M20
H	COG1995	4-hydroxy-L-threonine phosphate dehydrogenase PdxA	A4W92_00285	-	4-hydroxythreonine-4-phosphate dehydrogenase	WP_003123450.1	M27
			DR76_2565	pdxA	4-hydroxythreonine-4-phosphate dehydrogenase	WP_000241229.1	M29, M34
			DR88_167	pdxA	4-hydroxythreonine-4-phosphate dehydrogenase PdxA	WP_002888327.1	M12
NUW	COG2165	Type II secretory pathway	A4W92_10745	-	shufflon system plasmid conjugative transfer pilus tip adhesin PilV	WP_003099769.1	M32
			DR76_2873	-	prepilin-type cleavage/methylation domain-containing protein	WP_000592086.1	M13
			DR88_2379	-	hypothetical protein // Prepilin peptidase dependent protein A precursor	WP_002915932.1	M29
			DR88_5205	-	hypothetical protein	WP_025862062.1	M14
OT	COG2844	UTP:GlnB (protein PII) uridylyltransferase	A4W92_23275	glnD	bifunctional uridylyltransferase/uridylyl-removing protein	WP_003098610.1	M41
			DR76_2682	glnD	bifunctional uridylyltransferase/uridylyl-removing protein	WP_001094532.1	M32
			DR88_298	glnD	bifunctional uridylyltransferase/uridylyl-removing protein GlnD	WP_004147140.1	M13
a Genes shaded in gray code for the same proteins in the three species
