# Supplementary material for: Chemogenomic Screen for Imipenem Resistance in Gram-Negative Bacteria
Source: mSystems. 2019 Nov 19;4(6):e00465-19. doi: 10.1128/mSystems.00465-19 (PMC6867876; doi:10.1128/mSystems.00465-19)
Supplement: TABLE S6 [file mSystems.00465-19-st006.xlsx]

## Sheet: Allcommon_EC_IMP
Table S6. Common mutated genes amongst E. coli mutants
E. coli Mutant_Number	Gene_ID	Old_Gene_ID	Chromosome	Position of the mutation on the chromosome	Score	NucleotideWT	NucleotideMutant	Codon_WT	Codon_Mut	AminoacidWT	Aminoacid Mut	Position of the mutation in the gene	Position of the mutation in the protein	Protein_Function	Protein_Nub	COG_ID	COG_code	COG_name	Reccurrence of the mutated gene
M33	DR76_RS24655	DR76_4703	NZ_CP009072.1	4970477	2743	C	T	GAT	AAT	D	N	4267	1423	hypothetical protein	WP_038429283.1	COG3210	U	Large exoprotein involved in heme utilization or adhesion	50
M50	DR76_RS24655	DR76_4703	NZ_CP009072.1	4969645	1927	G	A	CCG	CTG	P	L	5099	1700	hypothetical protein	WP_038429283.1	COG3210	U	Large exoprotein involved in heme utilization or adhesion	50
M12	DR76_RS24655	DR76_4703	NZ_CP009072.1	4974206	1034	T	A	AGT	TGT	S	C	538	180	hypothetical protein	WP_038429283.1	COG3210	U	Large exoprotein involved in heme utilization or adhesion	50
M2	DR76_RS24655	DR76_4703	NZ_CP009072.1	4974206	1058	T	A	AGT	TGT	S	C	538	180	hypothetical protein	WP_038429283.1	COG3210	U	Large exoprotein involved in heme utilization or adhesion	50
M16	DR76_RS24655	DR76_4703	NZ_CP009072.1	4974206	1223	T	A	AGT	TGT	S	C	538	180	hypothetical protein	WP_038429283.1	COG3210	U	Large exoprotein involved in heme utilization or adhesion	50
M10	DR76_RS24655	DR76_4703	NZ_CP009072.1	4974206	1308	T	A	AGT	TGT	S	C	538	180	hypothetical protein	WP_038429283.1	COG3210	U	Large exoprotein involved in heme utilization or adhesion	50
M13	DR76_RS24655	DR76_4703	NZ_CP009072.1	4974206	1335	T	A	AGT	TGT	S	C	538	180	hypothetical protein	WP_038429283.1	COG3210	U	Large exoprotein involved in heme utilization or adhesion	50
M6	DR76_RS24655	DR76_4703	NZ_CP009072.1	4974206	1378	T	A	AGT	TGT	S	C	538	180	hypothetical protein	WP_038429283.1	COG3210	U	Large exoprotein involved in heme utilization or adhesion	50
M5	DR76_RS24655	DR76_4703	NZ_CP009072.1	4974206	1410	T	A	AGT	TGT	S	C	538	180	hypothetical protein	WP_038429283.1	COG3210	U	Large exoprotein involved in heme utilization or adhesion	50
M18	DR76_RS24655	DR76_4703	NZ_CP009072.1	4974206	1431	T	A	AGT	TGT	S	C	538	180	hypothetical protein	WP_038429283.1	COG3210	U	Large exoprotein involved in heme utilization or adhesion	50
M11	DR76_RS24655	DR76_4703	NZ_CP009072.1	4974206	1451	T	A	AGT	TGT	S	C	538	180	hypothetical protein	WP_038429283.1	COG3210	U	Large exoprotein involved in heme utilization or adhesion	50
M25	DR76_RS24655	DR76_4703	NZ_CP009072.1	4974206	1460	T	A	AGT	TGT	S	C	538	180	hypothetical protein	WP_038429283.1	COG3210	U	Large exoprotein involved in heme utilization or adhesion	50
M15	DR76_RS24655	DR76_4703	NZ_CP009072.1	4974206	1468	T	A	AGT	TGT	S	C	538	180	hypothetical protein	WP_038429283.1	COG3210	U	Large exoprotein involved in heme utilization or adhesion	50
M44	DR76_RS24655	DR76_4703	NZ_CP009072.1	4974206	1483	T	A	AGT	TGT	S	C	538	180	hypothetical protein	WP_038429283.1	COG3210	U	Large exoprotein involved in heme utilization or adhesion	50
M1	DR76_RS24655	DR76_4703	NZ_CP009072.1	4974206	1501	T	A	AGT	TGT	S	C	538	180	hypothetical protein	WP_038429283.1	COG3210	U	Large exoprotein involved in heme utilization or adhesion	50
M14	DR76_RS24655	DR76_4703	NZ_CP009072.1	4974206	1590	T	A	AGT	TGT	S	C	538	180	hypothetical protein	WP_038429283.1	COG3210	U	Large exoprotein involved in heme utilization or adhesion	50
M4	DR76_RS24655	DR76_4703	NZ_CP009072.1	4974206	1590	T	A	AGT	TGT	S	C	538	180	hypothetical protein	WP_038429283.1	COG3210	U	Large exoprotein involved in heme utilization or adhesion	50
M3	DR76_RS24655	DR76_4703	NZ_CP009072.1	4974206	1602	T	A	AGT	TGT	S	C	538	180	hypothetical protein	WP_038429283.1	COG3210	U	Large exoprotein involved in heme utilization or adhesion	50
M26	DR76_RS24655	DR76_4703	NZ_CP009072.1	4974206	1628	T	A	AGT	TGT	S	C	538	180	hypothetical protein	WP_038429283.1	COG3210	U	Large exoprotein involved in heme utilization or adhesion	50
M9	DR76_RS24655	DR76_4703	NZ_CP009072.1	4974206	1666	T	A	AGT	TGT	S	C	538	180	hypothetical protein	WP_038429283.1	COG3210	U	Large exoprotein involved in heme utilization or adhesion	50
M7	DR76_RS24655	DR76_4703	NZ_CP009072.1	4974206	1668	T	A	AGT	TGT	S	C	538	180	hypothetical protein	WP_038429283.1	COG3210	U	Large exoprotein involved in heme utilization or adhesion	50
M21	DR76_RS24655	DR76_4703	NZ_CP009072.1	4974206	1699	T	A	AGT	TGT	S	C	538	180	hypothetical protein	WP_038429283.1	COG3210	U	Large exoprotein involved in heme utilization or adhesion	50
M17	DR76_RS24655	DR76_4703	NZ_CP009072.1	4974206	1707	T	A	AGT	TGT	S	C	538	180	hypothetical protein	WP_038429283.1	COG3210	U	Large exoprotein involved in heme utilization or adhesion	50
M45	DR76_RS24655	DR76_4703	NZ_CP009072.1	4974206	1708	T	A	AGT	TGT	S	C	538	180	hypothetical protein	WP_038429283.1	COG3210	U	Large exoprotein involved in heme utilization or adhesion	50
M19	DR76_RS24655	DR76_4703	NZ_CP009072.1	4974206	1738	T	A	AGT	TGT	S	C	538	180	hypothetical protein	WP_038429283.1	COG3210	U	Large exoprotein involved in heme utilization or adhesion	50
M40	DR76_RS24655	DR76_4703	NZ_CP009072.1	4974206	1751	T	A	AGT	TGT	S	C	538	180	hypothetical protein	WP_038429283.1	COG3210	U	Large exoprotein involved in heme utilization or adhesion	50
M27	DR76_RS24655	DR76_4703	NZ_CP009072.1	4974206	1781	T	A	AGT	TGT	S	C	538	180	hypothetical protein	WP_038429283.1	COG3210	U	Large exoprotein involved in heme utilization or adhesion	50
M20	DR76_RS24655	DR76_4703	NZ_CP009072.1	4974206	1871	T	A	AGT	TGT	S	C	538	180	hypothetical protein	WP_038429283.1	COG3210	U	Large exoprotein involved in heme utilization or adhesion	50
M28	DR76_RS24655	DR76_4703	NZ_CP009072.1	4974206	1883	T	A	AGT	TGT	S	C	538	180	hypothetical protein	WP_038429283.1	COG3210	U	Large exoprotein involved in heme utilization or adhesion	50
M39	DR76_RS24655	DR76_4703	NZ_CP009072.1	4974206	1927	T	A	AGT	TGT	S	C	538	180	hypothetical protein	WP_038429283.1	COG3210	U	Large exoprotein involved in heme utilization or adhesion	50
M42	DR76_RS24655	DR76_4703	NZ_CP009072.1	4974206	1936	T	A	AGT	TGT	S	C	538	180	hypothetical protein	WP_038429283.1	COG3210	U	Large exoprotein involved in heme utilization or adhesion	50
M29	DR76_RS24655	DR76_4703	NZ_CP009072.1	4974206	1950	T	A	AGT	TGT	S	C	538	180	hypothetical protein	WP_038429283.1	COG3210	U	Large exoprotein involved in heme utilization or adhesion	50
M49	DR76_RS24655	DR76_4703	NZ_CP009072.1	4974206	2017	T	A	AGT	TGT	S	C	538	180	hypothetical protein	WP_038429283.1	COG3210	U	Large exoprotein involved in heme utilization or adhesion	50
M22	DR76_RS24655	DR76_4703	NZ_CP009072.1	4974206	2063	T	A	AGT	TGT	S	C	538	180	hypothetical protein	WP_038429283.1	COG3210	U	Large exoprotein involved in heme utilization or adhesion	50
M50	DR76_RS24655	DR76_4703	NZ_CP009072.1	4974206	2104	T	A	AGT	TGT	S	C	538	180	hypothetical protein	WP_038429283.1	COG3210	U	Large exoprotein involved in heme utilization or adhesion	50
M23	DR76_RS24655	DR76_4703	NZ_CP009072.1	4974206	2122	T	A	AGT	TGT	S	C	538	180	hypothetical protein	WP_038429283.1	COG3210	U	Large exoprotein involved in heme utilization or adhesion	50
M36	DR76_RS24655	DR76_4703	NZ_CP009072.1	4974206	2123	T	A	AGT	TGT	S	C	538	180	hypothetical protein	WP_038429283.1	COG3210	U	Large exoprotein involved in heme utilization or adhesion	50
M47	DR76_RS24655	DR76_4703	NZ_CP009072.1	4974206	2141	T	A	AGT	TGT	S	C	538	180	hypothetical protein	WP_038429283.1	COG3210	U	Large exoprotein involved in heme utilization or adhesion	50
M8	DR76_RS24655	DR76_4703	NZ_CP009072.1	4974206	2170	T	A	AGT	TGT	S	C	538	180	hypothetical protein	WP_038429283.1	COG3210	U	Large exoprotein involved in heme utilization or adhesion	50
M35	DR76_RS24655	DR76_4703	NZ_CP009072.1	4974206	2257	T	A	AGT	TGT	S	C	538	180	hypothetical protein	WP_038429283.1	COG3210	U	Large exoprotein involved in heme utilization or adhesion	50
M48	DR76_RS24655	DR76_4703	NZ_CP009072.1	4974206	2295	T	A	AGT	TGT	S	C	538	180	hypothetical protein	WP_038429283.1	COG3210	U	Large exoprotein involved in heme utilization or adhesion	50
M46	DR76_RS24655	DR76_4703	NZ_CP009072.1	4974206	2299	T	A	AGT	TGT	S	C	538	180	hypothetical protein	WP_038429283.1	COG3210	U	Large exoprotein involved in heme utilization or adhesion	50
M41	DR76_RS24655	DR76_4703	NZ_CP009072.1	4974206	2304	T	A	AGT	TGT	S	C	538	180	hypothetical protein	WP_038429283.1	COG3210	U	Large exoprotein involved in heme utilization or adhesion	50
M33	DR76_RS24655	DR76_4703	NZ_CP009072.1	4974206	2376	T	A	AGT	TGT	S	C	538	180	hypothetical protein	WP_038429283.1	COG3210	U	Large exoprotein involved in heme utilization or adhesion	50
M34	DR76_RS24655	DR76_4703	NZ_CP009072.1	4974206	2466	T	A	AGT	TGT	S	C	538	180	hypothetical protein	WP_038429283.1	COG3210	U	Large exoprotein involved in heme utilization or adhesion	50
M31	DR76_RS24655	DR76_4703	NZ_CP009072.1	4974206	2490	T	A	AGT	TGT	S	C	538	180	hypothetical protein	WP_038429283.1	COG3210	U	Large exoprotein involved in heme utilization or adhesion	50
M30	DR76_RS24655	DR76_4703	NZ_CP009072.1	4974206	2507	T	A	AGT	TGT	S	C	538	180	hypothetical protein	WP_038429283.1	COG3210	U	Large exoprotein involved in heme utilization or adhesion	50
M43	DR76_RS24655	DR76_4703	NZ_CP009072.1	4974206	2549	T	A	AGT	TGT	S	C	538	180	hypothetical protein	WP_038429283.1	COG3210	U	Large exoprotein involved in heme utilization or adhesion	50
M24	DR76_RS24655	DR76_4703	NZ_CP009072.1	4974206	2569	T	A	AGT	TGT	S	C	538	180	hypothetical protein	WP_038429283.1	COG3210	U	Large exoprotein involved in heme utilization or adhesion	50
M32	DR76_RS24655	DR76_4703	NZ_CP009072.1	4974206	2640	T	A	AGT	TGT	S	C	538	180	hypothetical protein	WP_038429283.1	COG3210	U	Large exoprotein involved in heme utilization or adhesion	50
M37	DR76_RS24655	DR76_4703	NZ_CP009072.1	4974206	2674	T	A	AGT	TGT	S	C	538	180	hypothetical protein	WP_038429283.1	COG3210	U	Large exoprotein involved in heme utilization or adhesion	50
M38	DR76_RS24655	DR76_4703	NZ_CP009072.1	4974206	2792	T	A	AGT	TGT	S	C	538	180	hypothetical protein	WP_038429283.1	COG3210	U	Large exoprotein involved in heme utilization or adhesion	50
M15	DR76_RS20075	DR76_3827	NZ_CP009072.1	4029934	1627	G	A	CAG	TAG	Q	*	274	92	cell division protein YceG	WP_000756838.1	COG1559	D	Cell division protein YceG	20
M32	DR76_RS20075	DR76_3827	NZ_CP009072.1	4029934	1870	G	A	CAG	TAG	Q	*	274	92	cell division protein YceG	WP_000756838.1	COG1559	D	Cell division protein YceG	20
M47	DR76_RS20075	DR76_3827	NZ_CP009072.1	4029934	2518	G	A	CAG	TAG	Q	*	274	92	cell division protein YceG	WP_000756838.1	COG1559	D	Cell division protein YceG	20
M48	DR76_RS20075	DR76_3827	NZ_CP009072.1	4029889	2467	C	T	GAA	AAA	E	K	319	107	cell division protein YceG	WP_000756838.1	COG1559	D	Cell division protein YceG	20
M2	DR76_RS20075	DR76_3827	NZ_CP009072.1	4030205	1094	C	T	ATG	ATA	M	I	3	1	cell division protein YceG	WP_000756838.1	COG1559	D	Cell division protein YceG	20
M11	DR76_RS20075	DR76_3827	NZ_CP009072.1	4029740	1283	C	T	TGG	TGA	W	*	468	156	cell division protein YceG	WP_000756838.1	COG1559	D	Cell division protein YceG	20
M28	DR76_RS20075	DR76_3827	NZ_CP009072.1	4029722	1832	C	T	TGG	TGA	W	*	486	162	cell division protein YceG	WP_000756838.1	COG1559	D	Cell division protein YceG	20
M37	DR76_RS20075	DR76_3827	NZ_CP009072.1	4029629	2850	C	T	TGG	TGA	W	*	579	193	cell division protein YceG	WP_000756838.1	COG1559	D	Cell division protein YceG	20
M5	DR76_RS20075	DR76_3827	NZ_CP009072.1	4029574	1530	C	T	GCA	ACA	A	T	634	212	cell division protein YceG	WP_000756838.1	COG1559	D	Cell division protein YceG	20
M1	DR76_RS20075	DR76_3827	NZ_CP009072.1	4029538	1264	C	T	GAA	AAA	E	K	670	224	cell division protein YceG	WP_000756838.1	COG1559	D	Cell division protein YceG	20
M14	DR76_RS20075	DR76_3827	NZ_CP009072.1	4029519	1577	G	A	TCA	TTA	S	L	689	230	cell division protein YceG	WP_000756838.1	COG1559	D	Cell division protein YceG	20
M33	DR76_RS20075	DR76_3827	NZ_CP009072.1	4029519	1903	G	A	TCA	TTA	S	L	689	230	cell division protein YceG	WP_000756838.1	COG1559	D	Cell division protein YceG	20
M35	DR76_RS20075	DR76_3827	NZ_CP009072.1	4030136	2414	C	T	TGG	TGA	W	*	72	24	cell division protein YceG	WP_000756838.1	COG1559	D	Cell division protein YceG	20
M29	DR76_RS20075	DR76_3827	NZ_CP009072.1	4029471	1344	G	A	CCG	CTG	P	L	737	246	cell division protein YceG	WP_000756838.1	COG1559	D	Cell division protein YceG	20
M34	DR76_RS20075	DR76_3827	NZ_CP009072.1	4029471	2145	G	A	CCG	CTG	P	L	737	246	cell division protein YceG	WP_000756838.1	COG1559	D	Cell division protein YceG	20
M3	DR76_RS20075	DR76_3827	NZ_CP009072.1	4029390	1380	G	A	ACC	ATC	T	I	818	273	cell division protein YceG	WP_000756838.1	COG1559	D	Cell division protein YceG	20
M30	DR76_RS20075	DR76_3827	NZ_CP009072.1	4029390	2025	G	A	ACC	ATC	T	I	818	273	cell division protein YceG	WP_000756838.1	COG1559	D	Cell division protein YceG	20
M7	DR76_RS20075	DR76_3827	NZ_CP009072.1	4029388	1590	A	G	TAT	CAT	Y	H	820	274	cell division protein YceG	WP_000756838.1	COG1559	D	Cell division protein YceG	20
M50	DR76_RS20075	DR76_3827	NZ_CP009072.1	4029367	1668	G	A	CCA	TCA	P	S	841	281	cell division protein YceG	WP_000756838.1	COG1559	D	Cell division protein YceG	20
M31	DR76_RS20075	DR76_3827	NZ_CP009072.1	4029342	1453.97	G	GC	na	na	na	na	866	289	cell division protein YceG	WP_000756838.1	COG1559	D	Cell division protein YceG	20
M23	DR76_RS15335	DR76_2948	NZ_CP009072.1	3162325	1579	G	A	GAC	AAC	D	N	1126	376	trehalose-6-phosphate synthase	WP_001296148.1	COG0380	G	Trehalose-6-phosphate synthase	14
M14	DR76_RS15335	DR76_2948	NZ_CP009072.1	3162338	1315	C	T	CCG	CTG	P	L	1139	380	trehalose-6-phosphate synthase	WP_001296148.1	COG0380	G	Trehalose-6-phosphate synthase	14
M50	DR76_RS15335	DR76_2948	NZ_CP009072.1	3162338	1524	C	T	CCG	CTG	P	L	1139	380	trehalose-6-phosphate synthase	WP_001296148.1	COG0380	G	Trehalose-6-phosphate synthase	14
M8	DR76_RS15335	DR76_2948	NZ_CP009072.1	3162338	1573	C	T	CCG	CTG	P	L	1139	380	trehalose-6-phosphate synthase	WP_001296148.1	COG0380	G	Trehalose-6-phosphate synthase	14
M6	DR76_RS15335	DR76_2948	NZ_CP009072.1	3162338	1587	C	T	CCG	CTG	P	L	1139	380	trehalose-6-phosphate synthase	WP_001296148.1	COG0380	G	Trehalose-6-phosphate synthase	14
M25	DR76_RS15335	DR76_2948	NZ_CP009072.1	3162338	1607	C	T	CCG	CTG	P	L	1139	380	trehalose-6-phosphate synthase	WP_001296148.1	COG0380	G	Trehalose-6-phosphate synthase	14
M22	DR76_RS15335	DR76_2948	NZ_CP009072.1	3162338	1628	C	T	CCG	CTG	P	L	1139	380	trehalose-6-phosphate synthase	WP_001296148.1	COG0380	G	Trehalose-6-phosphate synthase	14
M46	DR76_RS15335	DR76_2948	NZ_CP009072.1	3162338	1772	C	T	CCG	CTG	P	L	1139	380	trehalose-6-phosphate synthase	WP_001296148.1	COG0380	G	Trehalose-6-phosphate synthase	14
M39	DR76_RS15335	DR76_2948	NZ_CP009072.1	3162338	1784	C	T	CCG	CTG	P	L	1139	380	trehalose-6-phosphate synthase	WP_001296148.1	COG0380	G	Trehalose-6-phosphate synthase	14
M40	DR76_RS15335	DR76_2948	NZ_CP009072.1	3162338	1912	C	T	CCG	CTG	P	L	1139	380	trehalose-6-phosphate synthase	WP_001296148.1	COG0380	G	Trehalose-6-phosphate synthase	14
M49	DR76_RS15335	DR76_2948	NZ_CP009072.1	3162338	1919	C	T	CCG	CTG	P	L	1139	380	trehalose-6-phosphate synthase	WP_001296148.1	COG0380	G	Trehalose-6-phosphate synthase	14
M38	DR76_RS15335	DR76_2948	NZ_CP009072.1	3162338	2249	C	T	CCG	CTG	P	L	1139	380	trehalose-6-phosphate synthase	WP_001296148.1	COG0380	G	Trehalose-6-phosphate synthase	14
M24	DR76_RS15335	DR76_2948	NZ_CP009072.1	3162338	2287	C	T	CCG	CTG	P	L	1139	380	trehalose-6-phosphate synthase	WP_001296148.1	COG0380	G	Trehalose-6-phosphate synthase	14
M7	DR76_RS15335	DR76_2948	NZ_CP009072.1	3162338	795	C	T	CCG	CTG	P	L	1139	380	trehalose-6-phosphate synthase	WP_001296148.1	COG0380	G	Trehalose-6-phosphate synthase	14
M27	DR76_RS26975	NA	NZ_CP009072.1	2765844	1790	C	T	GGA	AGA	G	R	61	21	hypothetical protein	WP_001308350.1	-1	na	na	9
M44	DR76_RS26975	NA	NZ_CP009072.1	2765844	2125	C	T	GGA	AGA	G	R	61	21	hypothetical protein	WP_001308350.1	-1	na	na	9
M19	DR76_RS26975	NA	NZ_CP009072.1	2765844	2161	C	T	GGA	AGA	G	R	61	21	hypothetical protein	WP_001308350.1	-1	na	na	9
M49	DR76_RS26975	NA	NZ_CP009072.1	2765844	2245	C	T	GGA	AGA	G	R	61	21	hypothetical protein	WP_001308350.1	-1	na	na	9
M42	DR76_RS26975	NA	NZ_CP009072.1	2765844	2377	C	T	GGA	AGA	G	R	61	21	hypothetical protein	WP_001308350.1	-1	na	na	9
M17	DR76_RS26975	NA	NZ_CP009072.1	2765844	2504	C	T	GGA	AGA	G	R	61	21	hypothetical protein	WP_001308350.1	-1	na	na	9
M36	DR76_RS26975	NA	NZ_CP009072.1	2765844	2825	C	T	GGA	AGA	G	R	61	21	hypothetical protein	WP_001308350.1	-1	na	na	9
M28	DR76_RS26975	NA	NZ_CP009072.1	2765843	2434	C	T	GGA	GAA	G	E	62	21	hypothetical protein	WP_001308350.1	-1	na	na	9
M38	DR76_RS26975	NA	NZ_CP009072.1	2765841	2561	C	T	GCG	ACG	A	T	64	22	hypothetical protein	WP_001308350.1	-1	na	na	9
M50	DR76_RS09325	DR76_1787	NZ_CP009072.1	1927123	2032	C	T	CAA	TAA	Q	*	1057	353	N-acetylmuramoyl-L-alanine amidase	WP_000016907.1	COG0860	M	N-acetylmuramoyl-L-alanine amidase	9
M20	DR76_RS09325	DR76_1787	NZ_CP009072.1	1927270	1613	G	A	GGA	AGA	G	R	1204	402	N-acetylmuramoyl-L-alanine amidase	WP_000016907.1	COG0860	M	N-acetylmuramoyl-L-alanine amidase	9
M5	DR76_RS09325	DR76_1787	NZ_CP009072.1	1927270	1720	G	A	GGA	AGA	G	R	1204	402	N-acetylmuramoyl-L-alanine amidase	WP_000016907.1	COG0860	M	N-acetylmuramoyl-L-alanine amidase	9
M41	DR76_RS09325	DR76_1787	NZ_CP009072.1	1926235	2347	C	T	CAG	TAG	Q	*	169	57	N-acetylmuramoyl-L-alanine amidase	WP_000016907.1	COG0860	M	N-acetylmuramoyl-L-alanine amidase	9
M45	DR76_RS09325	DR76_1787	NZ_CP009072.1	1926370	1705	C	T	CGC	TGC	R	C	304	102	N-acetylmuramoyl-L-alanine amidase	WP_000016907.1	COG0860	M	N-acetylmuramoyl-L-alanine amidase	9
M14	DR76_RS09325	DR76_1787	NZ_CP009072.1	1926109	2152	C	T	CAA	TAA	Q	*	43	15	N-acetylmuramoyl-L-alanine amidase	WP_000016907.1	COG0860	M	N-acetylmuramoyl-L-alanine amidase	9
M39	DR76_RS09325	DR76_1787	NZ_CP009072.1	1926655	2291	G	A	GGT	AGT	G	S	589	197	N-acetylmuramoyl-L-alanine amidase	WP_000016907.1	COG0860	M	N-acetylmuramoyl-L-alanine amidase	9
M24	DR76_RS09325	DR76_1787	NZ_CP009072.1	1926673	2696	G	A	GCG	ACG	A	T	607	203	N-acetylmuramoyl-L-alanine amidase	WP_000016907.1	COG0860	M	N-acetylmuramoyl-L-alanine amidase	9
M25	DR76_RS09325	DR76_1787	NZ_CP009072.1	1926751	1869	G	A	GAG	AAG	E	K	685	229	N-acetylmuramoyl-L-alanine amidase	WP_000016907.1	COG0860	M	N-acetylmuramoyl-L-alanine amidase	9
M12	DR76_RS07345	DR76_1419	NZ_CP009072.1	1529829	1642	C	T	GCG	ACG	A	T	1330	444	RNA polymerase sigma factor RpoD	WP_000437380.1	COG0568	K	DNA-directed RNA polymerase	8
M26	DR76_RS07345	DR76_1419	NZ_CP009072.1	1529829	2060	C	T	GCG	ACG	A	T	1330	444	RNA polymerase sigma factor RpoD	WP_000437380.1	COG0568	K	DNA-directed RNA polymerase	8
M45	DR76_RS07345	DR76_1419	NZ_CP009072.1	1529828	2171	G	A	GCG	GTG	A	V	1331	444	RNA polymerase sigma factor RpoD	WP_000437380.1	COG0568	K	DNA-directed RNA polymerase	8
M4	DR76_RS07345	DR76_1419	NZ_CP009072.1	1529828	2197	G	A	GCG	GTG	A	V	1331	444	RNA polymerase sigma factor RpoD	WP_000437380.1	COG0568	K	DNA-directed RNA polymerase	8
M23	DR76_RS07345	DR76_1419	NZ_CP009072.1	1529828	2199	G	A	GCG	GTG	A	V	1331	444	RNA polymerase sigma factor RpoD	WP_000437380.1	COG0568	K	DNA-directed RNA polymerase	8
M43	DR76_RS07345	DR76_1419	NZ_CP009072.1	1529828	2908	G	A	GCG	GTG	A	V	1331	444	RNA polymerase sigma factor RpoD	WP_000437380.1	COG0568	K	DNA-directed RNA polymerase	8
M13	DR76_RS07345	DR76_1419	NZ_CP009072.1	1529790	1926	T	G	ATT	CTT	I	L	1369	457	RNA polymerase sigma factor RpoD	WP_000437380.1	COG0568	K	DNA-directed RNA polymerase	8
M6	DR76_RS07345	DR76_1419	NZ_CP009072.1	1530944	2201	G	A	GCG	GTG	A	V	215	72	RNA polymerase sigma factor RpoD	WP_000437380.1	COG0568	K	DNA-directed RNA polymerase	8
M29	DR76_RS17550	DR76_3362	NZ_CP009072.1	3583608	1654	G	A	GCG	ACG	A	T	1285	429	glycoside hydrolase family 10 protein	WP_000350354.1	COG1649	S	Uncharacterized lipoprotein YddW	6
M34	DR76_RS17550	DR76_3362	NZ_CP009072.1	3583608	2118	G	A	GCG	ACG	A	T	1285	429	glycoside hydrolase family 10 protein	WP_000350354.1	COG1649	S	Uncharacterized lipoprotein YddW	6
M44	DR76_RS17550	DR76_3362	NZ_CP009072.1	3582660	1639	G	A	GAT	AAT	D	N	337	113	glycoside hydrolase family 10 protein	WP_000350354.1	COG1649	S	Uncharacterized lipoprotein YddW	6
M36	DR76_RS17550	DR76_3362	NZ_CP009072.1	3582660	2438	G	A	GAT	AAT	D	N	337	113	glycoside hydrolase family 10 protein	WP_000350354.1	COG1649	S	Uncharacterized lipoprotein YddW	6
M48	DR76_RS17550	DR76_3362	NZ_CP009072.1	3583099	1602	C	T	GCA	GTA	A	V	776	259	glycoside hydrolase family 10 protein	WP_000350354.1	COG1649	S	Uncharacterized lipoprotein YddW	6
M4	DR76_RS17550	DR76_3362	NZ_CP009072.1	3583276	1782	A	C	GAC	GCC	D	A	953	318	glycoside hydrolase family 10 protein	WP_000350354.1	COG1649	S	Uncharacterized lipoprotein YddW	6
M19	DR76_RS20140	DR76_3839	NZ_CP009072.1	4040952	1247	C	T	CGC	TGC	R	C	1003	335	ribonuclease E	WP_000827407.1	COG1530	J	Ribonuclease G or E	6
M35	DR76_RS20140	DR76_3839	NZ_CP009072.1	4041894	1860	C	T	CAG	TAG	Q	*	1945	649	ribonuclease E	WP_000827407.1	COG1530	J	Ribonuclease G or E	6
M11	DR76_RS20140	DR76_3839	NZ_CP009072.1	4042020	879	C	T	CAA	TAA	Q	*	2071	691	ribonuclease E	WP_000827407.1	COG1530	J	Ribonuclease G or E	6
M1	DR76_RS20140	DR76_3839	NZ_CP009072.1	4042023	983	C	T	CAA	TAA	Q	*	2074	692	ribonuclease E	WP_000827407.1	COG1530	J	Ribonuclease G or E	6
M10	DR76_RS20140	DR76_3839	NZ_CP009072.1	4042062	1171	C	T	CAG	TAG	Q	*	2113	705	ribonuclease E	WP_000827407.1	COG1530	J	Ribonuclease G or E	6
M3	DR76_RS20140	DR76_3839	NZ_CP009072.1	4042272	1048	C	T	CAA	TAA	Q	*	2323	775	ribonuclease E	WP_000827407.1	COG1530	J	Ribonuclease G or E	6
M11	DR76_RS20140	DR76_3839	NZ_CP009072.1	4040698	1098	C	T	CCG	CTG	P	L	749	250	ribonuclease E	WP_000827407.1	COG1530	J	Ribonuclease G or E	6
M15	DR76_RS17230	DR76_3304	NZ_CP009072.1	3514659	1107	G	A	GGC	AGC	G	S	1426	476	host specificity protein J	WP_001546198.1	COG4733	X	Phage-related protein	5
M11	DR76_RS17230	DR76_3304	NZ_CP009072.1	3515850	1041	G	A	GGC	AGC	G	S	2617	873	host specificity protein J	WP_001546198.1	COG4733	X	Phage-related protein	5
M33	DR76_RS17230	DR76_3304	NZ_CP009072.1	3516190	1398	G	A	GGA	GAA	G	E	2957	986	host specificity protein J	WP_001546198.1	COG4733	X	Phage-related protein	5
M41	DR76_RS17230	DR76_3304	NZ_CP009072.1	3513648	940	G	A	GTT	ATT	V	I	415	139	host specificity protein J	WP_001546198.1	COG4733	X	Phage-related protein	5
M31	DR76_RS17230	DR76_3304	NZ_CP009072.1	3513867	21.04	T	A	TAC	AAC	Y	N	634	212	host specificity protein J	WP_001546198.1	COG4733	X	Phage-related protein	5
M9	DR76_RS25280	DR76_4821	NZ_CP009072.1	5105576	1529	C	T	TCC	TTC	S	F	1742	581	multidrug resistance protein MdtB	WP_001197878.1	COG0841	V	Multidrug efflux pump subunit AcrB	5
M44	DR76_RS25280	DR76_4821	NZ_CP009072.1	5106197	2006	G	A	GGC	GAC	G	D	2363	788	multidrug resistance protein MdtB	WP_001197878.1	COG0841	V	Multidrug efflux pump subunit AcrB	5
M36	DR76_RS25280	DR76_4821	NZ_CP009072.1	5106197	2321	G	A	GGC	GAC	G	D	2363	788	multidrug resistance protein MdtB	WP_001197878.1	COG0841	V	Multidrug efflux pump subunit AcrB	5
M35	DR76_RS25280	DR76_4821	NZ_CP009072.1	5106460	1710	G	A	GCG	ACG	A	T	2626	876	multidrug resistance protein MdtB	WP_001197878.1	COG0841	V	Multidrug efflux pump subunit AcrB	5
M11	DR76_RS25280	DR76_4821	NZ_CP009072.1	5106536	1579	C	T	GCA	GTA	A	V	2702	901	multidrug resistance protein MdtB	WP_001197878.1	COG0841	V	Multidrug efflux pump subunit AcrB	5
M44	DR76_RS25280	DR76_4821	NZ_CP009072.1	5104566	1654	G	A	ATG	ATA	M	I	732	244	multidrug resistance protein MdtB	WP_001197878.1	COG0841	V	Multidrug efflux pump subunit AcrB	5
M36	DR76_RS25280	DR76_4821	NZ_CP009072.1	5104566	2618	G	A	ATG	ATA	M	I	732	244	multidrug resistance protein MdtB	WP_001197878.1	COG0841	V	Multidrug efflux pump subunit AcrB	5
M40	DR76_RS01390	DR76_267	NZ_CP009072.1	294884	1986	C	T	GCG	ACG	A	T	2164	722	outer membrane autotransporter barrel domain-containing protein	WP_001537816.1	COG2911	U	Autotransporter translocation and assembly factor TamB	5
M44	DR76_RS01390	DR76_267	NZ_CP009072.1	296791	1581	G	A	ACT	ATT	T	I	257	86	outer membrane autotransporter barrel domain-containing protein	WP_001537816.1	COG2911	U	Autotransporter translocation and assembly factor TamB	5
M36	DR76_RS01390	DR76_267	NZ_CP009072.1	296791	2761	G	A	ACT	ATT	T	I	257	86	outer membrane autotransporter barrel domain-containing protein	WP_001537816.1	COG2911	U	Autotransporter translocation and assembly factor TamB	5
M14	DR76_RS01390	DR76_267	NZ_CP009072.1	292412	1847	G	A	CCG	TCG	P	S	4636	1546	outer membrane autotransporter barrel domain-containing protein	WP_001537816.1	COG2911	U	Autotransporter translocation and assembly factor TamB	5
M25	DR76_RS01390	DR76_267	NZ_CP009072.1	296573	1665	C	T	GGG	AGG	G	R	475	159	outer membrane autotransporter barrel domain-containing protein	WP_001537816.1	COG2911	U	Autotransporter translocation and assembly factor TamB	5
M22	DR76_RS09810	DR76_1882	NZ_CP009072.1	2032710	1718.97	CG	C	na	na	na	na	1025	342	murein hydrolase activator NlpD	WP_001272582.1	COG1388	M	LysM repeat	5
M48	DR76_RS09810	DR76_1882	NZ_CP009072.1	2032166	2639	C	T	CAG	TAG	Q	*	481	161	murein hydrolase activator NlpD	WP_001272582.1	COG1388	M	LysM repeat	5
M9	DR76_RS09810	DR76_1882	NZ_CP009072.1	2032512	1503.97	A	AG	na	na	na	na	827	276	murein hydrolase activator NlpD	WP_001272582.1	COG1388	M	LysM repeat	5
M17	DR76_RS09810	DR76_1882	NZ_CP009072.1	2032512	994.97	A	AG	na	na	na	na	827	276	murein hydrolase activator NlpD	WP_001272582.1	COG1388	M	LysM repeat	5
M49	DR76_RS09810	DR76_1882	NZ_CP009072.1	2032647	2391	A	G	GAT	GGT	D	G	962	321	murein hydrolase activator NlpD	WP_001272582.1	COG1388	M	LysM repeat	5
M44	DR76_RS02465	DR76_475	NZ_CP009072.1	535984	2035	G	A	CCT	TCT	P	S	301	101	glutamate racemase	WP_001529515.1	COG0796	M	Glutamate racemase	5
M36	DR76_RS02465	DR76_475	NZ_CP009072.1	535984	2775	G	A	CCT	TCT	P	S	301	101	glutamate racemase	WP_001529515.1	COG0796	M	Glutamate racemase	5
M33	DR76_RS02465	DR76_475	NZ_CP009072.1	535920	2786	G	A	GCA	GTA	A	V	365	122	glutamate racemase	WP_001529515.1	COG0796	M	Glutamate racemase	5
M37	DR76_RS02465	DR76_475	NZ_CP009072.1	535839	3322	G	A	GCG	GTG	A	V	446	149	glutamate racemase	WP_001529515.1	COG0796	M	Glutamate racemase	5
M2	DR76_RS02465	DR76_475	NZ_CP009072.1	535524	1332	G	A	GCA	GTA	A	V	761	254	glutamate racemase	WP_001529515.1	COG0796	M	Glutamate racemase	5
M12	DR76_RS03565	DR76_689	NZ_CP009072.1	765823	2124	G	A	CGC	TGC	R	C	118	40	undecaprenyl-phosphate alpha-N-acetylglucosaminyl 1-phosphate transferase	WP_001050960.1	COG0472	M	UDP-N-acetylmuramyl pentapeptide phosphotransferase/UDP-N-acetylglucosamine-1-phosphate transferase	5
M4	DR76_RS03565	DR76_689	NZ_CP009072.1	765808	2160	C	T	GGA	AGA	G	R	133	45	undecaprenyl-phosphate alpha-N-acetylglucosaminyl 1-phosphate transferase	WP_001050960.1	COG0472	M	UDP-N-acetylmuramyl pentapeptide phosphotransferase/UDP-N-acetylglucosamine-1-phosphate transferase	5
M26	DR76_RS03565	DR76_689	NZ_CP009072.1	765789	2720	C	T	GGG	GAG	G	E	152	51	undecaprenyl-phosphate alpha-N-acetylglucosaminyl 1-phosphate transferase	WP_001050960.1	COG0472	M	UDP-N-acetylmuramyl pentapeptide phosphotransferase/UDP-N-acetylglucosamine-1-phosphate transferase	5
M13	DR76_RS03565	DR76_689	NZ_CP009072.1	765466	1806	C	T	GAT	AAT	D	N	475	159	undecaprenyl-phosphate alpha-N-acetylglucosaminyl 1-phosphate transferase	WP_001050960.1	COG0472	M	UDP-N-acetylmuramyl pentapeptide phosphotransferase/UDP-N-acetylglucosamine-1-phosphate transferase	5
M27	DR76_RS03565	DR76_689	NZ_CP009072.1	765453	1674	C	T	GGC	GAC	G	D	488	163	undecaprenyl-phosphate alpha-N-acetylglucosaminyl 1-phosphate transferase	WP_001050960.1	COG0472	M	UDP-N-acetylmuramyl pentapeptide phosphotransferase/UDP-N-acetylglucosamine-1-phosphate transferase	5
M16	DR76_RS10515	DR76_2023	NZ_CP009072.1	2162421	2244	C	T	GCG	GTG	A	V	2756	919	DNA-directed RNA polymerase subunit beta'	WP_000653952.1	COG0086	K	DNA-directed RNA polymerase	5
M14	DR76_RS10515	DR76_2023	NZ_CP009072.1	2163162	1865	G	A	GGT	GAT	G	D	3497	1166	DNA-directed RNA polymerase subunit beta'	WP_000653952.1	COG0086	K	DNA-directed RNA polymerase	5
M35	DR76_RS10515	DR76_2023	NZ_CP009072.1	2160167	3008	G	A	GCG	ACG	A	T	502	168	DNA-directed RNA polymerase subunit beta'	WP_000653952.1	COG0086	K	DNA-directed RNA polymerase	5
M9	DR76_RS10515	DR76_2023	NZ_CP009072.1	2160527	1740	C	T	CCG	TCG	P	S	862	288	DNA-directed RNA polymerase subunit beta'	WP_000653952.1	COG0086	K	DNA-directed RNA polymerase	5
M27	DR76_RS10515	DR76_2023	NZ_CP009072.1	2160587	2251	G	A	GAT	AAT	D	N	922	308	DNA-directed RNA polymerase subunit beta'	WP_000653952.1	COG0086	K	DNA-directed RNA polymerase	5
M12	DR76_RS14625	DR76_2814	NZ_CP009072.1	3016894	1322	G	A	CGG	CAG	R	Q	1136	379	colibactin biosynthesis amidase ClbL	WP_001297937.1	COG0154	J	Asp-tRNAAsn/Glu-tRNAGln amidotransferase A subunit or related amidase	5
M29	DR76_RS14625	DR76_2814	NZ_CP009072.1	3016095	1992	C	T	CGC	TGC	R	C	337	113	colibactin biosynthesis amidase ClbL	WP_001297937.1	COG0154	J	Asp-tRNAAsn/Glu-tRNAGln amidotransferase A subunit or related amidase	5
M34	DR76_RS14625	DR76_2814	NZ_CP009072.1	3016095	2477	C	T	CGC	TGC	R	C	337	113	colibactin biosynthesis amidase ClbL	WP_001297937.1	COG0154	J	Asp-tRNAAsn/Glu-tRNAGln amidotransferase A subunit or related amidase	5
M14	DR76_RS14625	DR76_2814	NZ_CP009072.1	3016393	1711	C	T	GCG	GTG	A	V	635	212	colibactin biosynthesis amidase ClbL	WP_001297937.1	COG0154	J	Asp-tRNAAsn/Glu-tRNAGln amidotransferase A subunit or related amidase	5
M42	DR76_RS14625	DR76_2814	NZ_CP009072.1	3016407	2099	G	A	GAT	AAT	D	N	649	217	colibactin biosynthesis amidase ClbL	WP_001297937.1	COG0154	J	Asp-tRNAAsn/Glu-tRNAGln amidotransferase A subunit or related amidase	5
M22	DR76_RS14760	DR76_2839	NZ_CP009072.1	3058545	1763	G	A	CCG	CTG	P	L	332	111	polyketide synthase	WP_000369530.1	COG0236	IQ	Acyl carrier protein	5
M2	DR76_RS14760	DR76_2839	NZ_CP009072.1	3053293	921	C	T	GAT	AAT	D	N	5584	1862	polyketide synthase	WP_000369530.1	COG0236	IQ	Acyl carrier protein	5
M30	DR76_RS14760	DR76_2839	NZ_CP009072.1	3051508	2113	C	T	GGC	AGC	G	S	7369	2457	polyketide synthase	WP_000369530.1	COG0236	IQ	Acyl carrier protein	5
M29	DR76_RS14760	DR76_2839	NZ_CP009072.1	3050313	1934	C	T	GGC	GAC	G	D	8564	2855	polyketide synthase	WP_000369530.1	COG0236	IQ	Acyl carrier protein	5
M34	DR76_RS14760	DR76_2839	NZ_CP009072.1	3050313	2026	C	T	GGC	GAC	G	D	8564	2855	polyketide synthase	WP_000369530.1	COG0236	IQ	Acyl carrier protein	5
M31	DR76_RS17630	DR76_3378	NZ_CP009072.1	3602191	1943	G	A	GGC	GAC	G	D	2729	910	nitrate reductase subunit alpha	WP_001304379.1	COG5013	CP	Nitrate reductase alpha subunit	5
M19	DR76_RS17630	DR76_3378	NZ_CP009072.1	3602472	1615	C	T	CGT	TGT	R	C	3010	1004	nitrate reductase subunit alpha	WP_001304379.1	COG5013	CP	Nitrate reductase alpha subunit	5
M45	DR76_RS17630	DR76_3378	NZ_CP009072.1	3602832	2063	G	A	GCC	ACC	A	T	3370	1124	nitrate reductase subunit alpha	WP_001304379.1	COG5013	CP	Nitrate reductase alpha subunit	5
M46	DR76_RS17630	DR76_3378	NZ_CP009072.1	3599926	1496	G	A	CGC	CAC	R	H	464	155	nitrate reductase subunit alpha	WP_001304379.1	COG5013	CP	Nitrate reductase alpha subunit	5
M47	DR76_RS17630	DR76_3378	NZ_CP009072.1	3600309	2563	C	T	CCT	TCT	P	S	847	283	nitrate reductase subunit alpha	WP_001304379.1	COG5013	CP	Nitrate reductase alpha subunit	5
M15	DR76_RS19575	DR76_3735	NZ_CP009072.1	3954793	1877	G	A	ACG	ATG	T	M	1235	412	membrane protein	WP_000216487.1	COG5301	X	Phage-related tail fibre protein	4
M3	DR76_RS19575	DR76_3735	NZ_CP009072.1	3954230	1624	C	T	GCA	ACA	A	T	1798	600	membrane protein	WP_000216487.1	COG5301	X	Phage-related tail fibre protein	4
M15	DR76_RS19575	DR76_3735	NZ_CP009072.1	3953479	1371	G	A	GCC	GTC	A	V	2549	850	membrane protein	WP_000216487.1	COG5301	X	Phage-related tail fibre protein	4
M21	DR76_RS19575	DR76_3735	NZ_CP009072.1	3953323	1615	C	T	GGA	GAA	G	E	2705	902	membrane protein	WP_000216487.1	COG5301	X	Phage-related tail fibre protein	4
M9	DR76_RS19575	DR76_3735	NZ_CP009072.1	3953113	1410	G	A	ACG	ATG	T	M	2915	972	membrane protein	WP_000216487.1	COG5301	X	Phage-related tail fibre protein	4
M4	DR76_RS24595	DR76_4691	NZ_CP009072.1	4949750	1775	C	T	CGG	CAG	R	Q	1640	547	type I secretion system permease/ATPase	WP_000835430.1	COG2274	V	ABC-type bacteriocin/lantibiotic exporters	4
M32	DR76_RS24595	DR76_4691	NZ_CP009072.1	4949416	2165	C	T	TGG	TGA	W	*	1974	658	type I secretion system permease/ATPase	WP_000835430.1	COG2274	V	ABC-type bacteriocin/lantibiotic exporters	4
M23	DR76_RS24595	DR76_4691	NZ_CP009072.1	4951079	2258	G	A	ACA	ATA	T	I	311	104	type I secretion system permease/ATPase	WP_000835430.1	COG2274	V	ABC-type bacteriocin/lantibiotic exporters	4
M10	DR76_RS24595	DR76_4691	NZ_CP009072.1	4950474	1470	C	T	GCA	ACA	A	T	916	306	type I secretion system permease/ATPase	WP_000835430.1	COG2274	V	ABC-type bacteriocin/lantibiotic exporters	4
M12	DR76_RS12730	DR76_2455	NZ_CP009072.1	2617027	1689	C	T	GAT	AAT	D	N	109	37	type I restriction endonuclease subunit R	WP_000058884.1	COG0610	V	Type I site-specific restriction-modification system	4
M25	DR76_RS12730	DR76_2455	NZ_CP009072.1	2615962	2543	G	A	CGT	TGT	R	C	1174	392	type I restriction endonuclease subunit R	WP_000058884.1	COG0610	V	Type I site-specific restriction-modification system	4
M42	DR76_RS12730	DR76_2455	NZ_CP009072.1	2614528	2201	C	T	GCA	ACA	A	T	2608	870	type I restriction endonuclease subunit R	WP_000058884.1	COG0610	V	Type I site-specific restriction-modification system	4
M49	DR76_RS12730	DR76_2455	NZ_CP009072.1	2614320	1917	G	A	ACC	ATC	T	I	2816	939	type I restriction endonuclease subunit R	WP_000058884.1	COG0610	V	Type I site-specific restriction-modification system	4
M39	DR76_RS08600	DR76_1647	NZ_CP009072.1	1770191	2360	C	T	CTC	TTC	L	F	1078	360	two-component sensor histidine kinase	WP_000995840.1	COG2205	T	K+-sensing histidine kinase KdpD	4
M25	DR76_RS08600	DR76_1647	NZ_CP009072.1	1769339	2156	G	A	GAG	AAG	E	K	226	76	two-component sensor histidine kinase	WP_000995840.1	COG2205	T	K+-sensing histidine kinase KdpD	4
M21	DR76_RS08600	DR76_1647	NZ_CP009072.1	1769799	2344	C	T	GCA	GTA	A	V	686	229	two-component sensor histidine kinase	WP_000995840.1	COG2205	T	K+-sensing histidine kinase KdpD	4
M19	DR76_RS08600	DR76_1647	NZ_CP009072.1	1770071	2661	G	A	GTG	ATG	V	M	958	320	two-component sensor histidine kinase	WP_000995840.1	COG2205	T	K+-sensing histidine kinase KdpD	4
M17	DR76_RS00120	DR76_23	NZ_CP009072.1	28619	1289	G	A	GGT	AGT	G	S	1426	476	hypothetical protein	WP_001294404.1	COG1916	S	Pheromone shutdown protein TraB	4
M38	DR76_RS00120	DR76_23	NZ_CP009072.1	27353	2327	C	T	CCG	TCG	P	S	160	54	hypothetical protein	WP_001294404.1	COG1916	S	Pheromone shutdown protein TraB	4
M37	DR76_RS00120	DR76_23	NZ_CP009072.1	29042	2409	C	T	CGC	TGC	R	C	1849	617	hypothetical protein	WP_001294404.1	COG1916	S	Pheromone shutdown protein TraB	4
M37	DR76_RS00120	DR76_23	NZ_CP009072.1	29054	2441	C	T	CTT	TTT	L	F	1861	621	hypothetical protein	WP_001294404.1	COG1916	S	Pheromone shutdown protein TraB	4
M25	DR76_RS00120	DR76_23	NZ_CP009072.1	29447	1874	C	T	CAA	TAA	Q	*	2254	752	hypothetical protein	WP_001294404.1	COG1916	S	Pheromone shutdown protein TraB	4
M14	DR76_RS20990	DR76_4006	NZ_CP009072.1	4199010	1605	C	T	CTC	TTC	L	F	1072	358	poly-beta-1%2C6 N-acetyl-D-glucosamine export porin PgaA	WP_000287440.1	COG0457	R	Tetratricopeptide (TPR) repeat	4
M11	DR76_RS20990	DR76_4006	NZ_CP009072.1	4199772	1944	G	A	GGC	AGC	G	S	1834	612	poly-beta-1%2C6 N-acetyl-D-glucosamine export porin PgaA	WP_000287440.1	COG0457	R	Tetratricopeptide (TPR) repeat	4
M12	DR76_RS20990	DR76_4006	NZ_CP009072.1	4199847	1014	G	A	GCA	ACA	A	T	1909	637	poly-beta-1%2C6 N-acetyl-D-glucosamine export porin PgaA	WP_000287440.1	COG0457	R	Tetratricopeptide (TPR) repeat	4
M15	DR76_RS20990	DR76_4006	NZ_CP009072.1	4198632	1787	C	T	CAT	TAT	H	Y	694	232	poly-beta-1%2C6 N-acetyl-D-glucosamine export porin PgaA	WP_000287440.1	COG0457	R	Tetratricopeptide (TPR) repeat	4
M44	DR76_RS21705	DR76_4142	NZ_CP009072.1	4361159	1724	G	A	TGG	TGA	W	*	168	56	DUF2867 domain-containing protein	WP_001136536.1	COG0702	R	Uncharacterized conserved protein YbjT	4
M36	DR76_RS21705	DR76_4142	NZ_CP009072.1	4361159	2295	G	A	TGG	TGA	W	*	168	56	DUF2867 domain-containing protein	WP_001136536.1	COG0702	R	Uncharacterized conserved protein YbjT	4
M38	DR76_RS21705	DR76_4142	NZ_CP009072.1	4361556	2042	C	T	CAC	TAC	H	Y	565	189	DUF2867 domain-containing protein	WP_001136536.1	COG0702	R	Uncharacterized conserved protein YbjT	4
M26	DR76_RS21705	DR76_4142	NZ_CP009072.1	4361625	884	G	A	GTG	ATG	V	M	634	212	DUF2867 domain-containing protein	WP_001136536.1	COG0702	R	Uncharacterized conserved protein YbjT	4
M32	DR76_RS16080	DR76_3084	NZ_CP009072.1	3299416	1942	C	T	GAA	AAA	E	K	1012	338	thiamine ABC transporter permease	WP_000224927.1	COG4135	R	ABC-type uncharacterized transport system YnjBCD	4
M46	DR76_RS16080	DR76_3084	NZ_CP009072.1	3299149	1581	G	A	CCA	TCA	P	S	1279	427	thiamine ABC transporter permease	WP_000224927.1	COG4135	R	ABC-type uncharacterized transport system YnjBCD	4
M31	DR76_RS16080	DR76_3084	NZ_CP009072.1	3299888	2222	C	T	TGG	TGA	W	*	540	180	thiamine ABC transporter permease	WP_000224927.1	COG4135	R	ABC-type uncharacterized transport system YnjBCD	4
M7	DR76_RS16080	DR76_3084	NZ_CP009072.1	3299868	656	G	A	GCG	GTG	A	V	560	187	thiamine ABC transporter permease	WP_000224927.1	COG4135	R	ABC-type uncharacterized transport system YnjBCD	4
M43	DR76_RS12195	DR76_2354	NZ_CP009072.1	2515904	2638	G	A	GCC	GTC	A	V	287	96	Fe(3+)-dicitrate ABC transporter substrate-binding protein FecB	WP_000879148.1	COG4594	P	ABC-type Fe3+-citrate transport system	4
M20	DR76_RS12195	DR76_2354	NZ_CP009072.1	2515860	2141	C	T	GCG	ACG	A	T	331	111	Fe(3+)-dicitrate ABC transporter substrate-binding protein FecB	WP_000879148.1	COG4594	P	ABC-type Fe3+-citrate transport system	4
M15	DR76_RS12195	DR76_2354	NZ_CP009072.1	2516188	1964	C	T	ATG	ATA	M	I	3	1	Fe(3+)-dicitrate ABC transporter substrate-binding protein FecB	WP_000879148.1	COG4594	P	ABC-type Fe3+-citrate transport system	4
M42	DR76_RS12195	DR76_2354	NZ_CP009072.1	2515760	2225	C	T	GGC	GAC	G	D	431	144	Fe(3+)-dicitrate ABC transporter substrate-binding protein FecB	WP_000879148.1	COG4594	P	ABC-type Fe3+-citrate transport system	4
M46	DR76_RS16040	DR76_3076	NZ_CP009072.1	3290438	1982	G	A	ATG	ATA	M	I	210	70	molecular chaperone HscC	WP_000583405.1	COG0443	O	Molecular chaperone DnaK (HSP70)	4
M7	DR76_RS16040	DR76_3076	NZ_CP009072.1	3290766	1066	G	A	GAG	AAG	E	K	538	180	molecular chaperone HscC	WP_000583405.1	COG0443	O	Molecular chaperone DnaK (HSP70)	4
M49	DR76_RS16040	DR76_3076	NZ_CP009072.1	3290829	1828	G	A	GAT	AAT	D	N	601	201	molecular chaperone HscC	WP_000583405.1	COG0443	O	Molecular chaperone DnaK (HSP70)	4
M37	DR76_RS16040	DR76_3076	NZ_CP009072.1	3290995	2452	G	A	GGA	GAA	G	E	767	256	molecular chaperone HscC	WP_000583405.1	COG0443	O	Molecular chaperone DnaK (HSP70)	4
M46	DR76_RS08315	DR76_1603	NZ_CP009072.1	1728224	2245	G	A	GAT	AAT	D	N	2272	758	autotransporter	WP_001209632.1	COG3468	MU	Type V secretory pathway	4
M29	DR76_RS08315	DR76_1603	NZ_CP009072.1	1729089	2928	G	A	AGC	AAC	S	N	3137	1046	autotransporter	WP_001209632.1	COG3468	MU	Type V secretory pathway	4
M34	DR76_RS08315	DR76_1603	NZ_CP009072.1	1729089	3087	G	A	AGC	AAC	S	N	3137	1046	autotransporter	WP_001209632.1	COG3468	MU	Type V secretory pathway	4
M31	DR76_RS08315	DR76_1603	NZ_CP009072.1	1729794	2985	C	T	GCA	GTA	A	V	3842	1281	autotransporter	WP_001209632.1	COG3468	MU	Type V secretory pathway	4
M33	DR76_RS23820	DR76_4546	NZ_CP009072.1	4782999	2664	C	T	CAG	TAG	Q	*	508	170	nucleoside-specific channel-forming protein Tsx	WP_001295827.1	COG3248	M	Nucleoside-specific outer membrane channel protein Tsx	4
M6	DR76_RS23820	DR76_4546	NZ_CP009072.1	4783037	2071	G	A	TGG	TGA	W	*	546	182	nucleoside-specific channel-forming protein Tsx	WP_001295827.1	COG3248	M	Nucleoside-specific outer membrane channel protein Tsx	4
M1	DR76_RS23820	DR76_4546	NZ_CP009072.1	4782559	1605	C	T	GCT	GTT	A	V	68	23	nucleoside-specific channel-forming protein Tsx	WP_001295827.1	COG3248	M	Nucleoside-specific outer membrane channel protein Tsx	4
M48	DR76_RS23820	DR76_4546	NZ_CP009072.1	4783329	2836	C	T	CGC	TGC	R	C	838	280	nucleoside-specific channel-forming protein Tsx	WP_001295827.1	COG3248	M	Nucleoside-specific outer membrane channel protein Tsx	4
M6	DR76_RS19265	DR76_3680	NZ_CP009072.1	3917194	1489	G	A	GGG	AGG	G	R	112	38	phosphoporin PhoE	WP_000737271.1	COG3203	M	Outer membrane protein (porin)	4
M22	DR76_RS19265	DR76_3680	NZ_CP009072.1	3917545	1834	G	A	GCA	ACA	A	T	463	155	phosphoporin PhoE	WP_000737271.1	COG3203	M	Outer membrane protein (porin)	4
M20	DR76_RS19265	DR76_3680	NZ_CP009072.1	3917546	1725	C	T	GCA	GTA	A	V	464	155	phosphoporin PhoE	WP_000737271.1	COG3203	M	Outer membrane protein (porin)	4
M11	DR76_RS19265	DR76_3680	NZ_CP009072.1	3917869	1094	G	A	GGT	AGT	G	S	787	263	phosphoporin PhoE	WP_000737271.1	COG3203	M	Outer membrane protein (porin)	4
M4	DR76_RS14030	DR76_2700	NZ_CP009072.1	2888686	1167	G	A	GCC	ACC	A	T	3100	1034	DNA polymerase III subunit alpha	WP_001294736.1	COG0587	L	DNA polymerase III	4
M11	DR76_RS14030	DR76_2700	NZ_CP009072.1	2888846	1827	C	T	TCG	TTG	S	L	3260	1087	DNA polymerase III subunit alpha	WP_001294736.1	COG0587	L	DNA polymerase III	4
M28	DR76_RS14030	DR76_2700	NZ_CP009072.1	2888866	1891	G	A	GAT	AAT	D	N	3280	1094	DNA polymerase III subunit alpha	WP_001294736.1	COG0587	L	DNA polymerase III	4
M31	DR76_RS14030	DR76_2700	NZ_CP009072.1	2888977	2751	G	A	GGC	AGC	G	S	3391	1131	DNA polymerase III subunit alpha	WP_001294736.1	COG0587	L	DNA polymerase III	4
M20	DR76_RS03765	DR76_727	NZ_CP009072.1	808967	2442	C	T	GCG	GTG	A	V	1616	539	tRNA uridine(34) 5-carboxymethylaminomethyl synthesis enzyme MnmG	WP_000499788.1	COG0445	J	tRNA U34 5-carboxymethylaminomethyl modifying enzyme MnmG/GidA	4
M25	DR76_RS03765	DR76_727	NZ_CP009072.1	807580	2135	G	A	GCG	ACG	A	T	229	77	tRNA uridine(34) 5-carboxymethylaminomethyl synthesis enzyme MnmG	WP_000499788.1	COG0445	J	tRNA U34 5-carboxymethylaminomethyl modifying enzyme MnmG/GidA	4
M47	DR76_RS03765	DR76_727	NZ_CP009072.1	807655	2772	G	A	GTG	ATG	V	M	304	102	tRNA uridine(34) 5-carboxymethylaminomethyl synthesis enzyme MnmG	WP_000499788.1	COG0445	J	tRNA U34 5-carboxymethylaminomethyl modifying enzyme MnmG/GidA	4
M21	DR76_RS03765	DR76_727	NZ_CP009072.1	807961	3130	C	T	CGT	TGT	R	C	610	204	tRNA uridine(34) 5-carboxymethylaminomethyl synthesis enzyme MnmG	WP_000499788.1	COG0445	J	tRNA U34 5-carboxymethylaminomethyl modifying enzyme MnmG/GidA	4
M17	DR76_RS19510	DR76_3723	NZ_CP009072.1	3942063	957	G	A	CGT	CAT	R	H	1088	363	tRNA 2-thiouridine(34) synthase MnmA	WP_001443105.1	COG0482	J	tRNA U34 2-thiouridine synthase MnmA/TrmU	4
M22	DR76_RS19510	DR76_3723	NZ_CP009072.1	3941099	1198	G	A	GAA	AAA	E	K	124	42	tRNA 2-thiouridine(34) synthase MnmA	WP_001443105.1	COG0482	J	tRNA U34 2-thiouridine synthase MnmA/TrmU	4
M8	DR76_RS19510	DR76_3723	NZ_CP009072.1	3941135	1774	G	A	GAT	AAT	D	N	160	54	tRNA 2-thiouridine(34) synthase MnmA	WP_001443105.1	COG0482	J	tRNA U34 2-thiouridine synthase MnmA/TrmU	4
M19	DR76_RS19510	DR76_3723	NZ_CP009072.1	3941816	1748	C	T	CGT	TGT	R	C	841	281	tRNA 2-thiouridine(34) synthase MnmA	WP_001443105.1	COG0482	J	tRNA U34 2-thiouridine synthase MnmA/TrmU	4
M19	DR76_RS09035	DR76_1731	NZ_CP009072.1	1853175	2296	C	T	CGT	TGT	R	C	1504	502	lysine--tRNA ligase	WP_000003071.1	COG1190	J	Lysyl-tRNA synthetase (class II)	4
M24	DR76_RS09035	DR76_1731	NZ_CP009072.1	1852212	2610	C	T	CGC	TGC	R	C	541	181	lysine--tRNA ligase	WP_000003071.1	COG1190	J	Lysyl-tRNA synthetase (class II)	4
M50	DR76_RS09035	DR76_1731	NZ_CP009072.1	1852347	2156	C	T	CAC	TAC	H	Y	676	226	lysine--tRNA ligase	WP_000003071.1	COG1190	J	Lysyl-tRNA synthetase (class II)	4
M21	DR76_RS09035	DR76_1731	NZ_CP009072.1	1852621	1658	C	T	ACG	ATG	T	M	950	317	lysine--tRNA ligase	WP_000003071.1	COG1190	J	Lysyl-tRNA synthetase (class II)	4
M12	DR76_RS13250	DR76_2548	NZ_CP009072.1	2713132	1562	C	T	GGA	AGA	G	R	1216	406	crotonobetaine/carnitine-CoA ligase	WP_001443163.1	COG0318	IQ	Acyl-CoA synthetase (AMP-forming)/AMP-acid ligase II	4
M8	DR76_RS13250	DR76_2548	NZ_CP009072.1	2713006	1876	C	T	GAT	AAT	D	N	1342	448	crotonobetaine/carnitine-CoA ligase	WP_001443163.1	COG0318	IQ	Acyl-CoA synthetase (AMP-forming)/AMP-acid ligase II	4
M22	DR76_RS13250	DR76_2548	NZ_CP009072.1	2713982	2086	C	T	ATG	ATA	M	I	366	122	crotonobetaine/carnitine-CoA ligase	WP_001443163.1	COG0318	IQ	Acyl-CoA synthetase (AMP-forming)/AMP-acid ligase II	4
M31	DR76_RS13250	DR76_2548	NZ_CP009072.1	2713507	2058	G	A	CTT	TTT	L	F	841	281	crotonobetaine/carnitine-CoA ligase	WP_001443163.1	COG0318	IQ	Acyl-CoA synthetase (AMP-forming)/AMP-acid ligase II	4
M45	DR76_RS18550	DR76_3544	NZ_CP009072.1	3785925	2163	G	A	GGG	AGG	G	R	334	112	cardiolipin synthase A	WP_000214516.1	COG1502	I	Phosphatidylserine/phosphatidylglycerophosphate/cardiolipin synthase or related enzyme	4
M12	DR76_RS18550	DR76_3544	NZ_CP009072.1	3786136	926	C	T	GCC	GTC	A	V	545	182	cardiolipin synthase A	WP_000214516.1	COG1502	I	Phosphatidylserine/phosphatidylglycerophosphate/cardiolipin synthase or related enzyme	4
M44	DR76_RS18550	DR76_3544	NZ_CP009072.1	3786450	1165	C	T	CGT	TGT	R	C	859	287	cardiolipin synthase A	WP_000214516.1	COG1502	I	Phosphatidylserine/phosphatidylglycerophosphate/cardiolipin synthase or related enzyme	4
M36	DR76_RS18550	DR76_3544	NZ_CP009072.1	3786450	1889	C	T	CGT	TGT	R	C	859	287	cardiolipin synthase A	WP_000214516.1	COG1502	I	Phosphatidylserine/phosphatidylglycerophosphate/cardiolipin synthase or related enzyme	4
M24	DR76_RS13735	DR76_2640	NZ_CP009072.1	2821270	2497	C	T	GGT	GAT	G	D	1289	430	glucose/quinate/shikimate family membrane-bound PQQ-dependent dehydrogenase	WP_001298426.1	COG4993	G	Glucose dehydrogenase	4
M40	DR76_RS13735	DR76_2640	NZ_CP009072.1	2821147	2370	G	A	GCA	GTA	A	V	1412	471	glucose/quinate/shikimate family membrane-bound PQQ-dependent dehydrogenase	WP_001298426.1	COG4993	G	Glucose dehydrogenase	4
M12	DR76_RS13735	DR76_2640	NZ_CP009072.1	2820275	1705	C	T	GTG	ATG	V	M	2284	762	glucose/quinate/shikimate family membrane-bound PQQ-dependent dehydrogenase	WP_001298426.1	COG4993	G	Glucose dehydrogenase	4
M25	DR76_RS13735	DR76_2640	NZ_CP009072.1	2822468	1372	C	T	GGA	AGA	G	R	91	31	glucose/quinate/shikimate family membrane-bound PQQ-dependent dehydrogenase	WP_001298426.1	COG4993	G	Glucose dehydrogenase	4
M13	DR76_RS13225	DR76_2544	NZ_CP009072.1	2709225	2114	G	A	GTT	ATT	V	I	1918	640	carbamoyl-phosphate synthase large chain	WP_001126335.1	COG0458	EF	Carbamoylphosphate synthase large subunit	4
M24	DR76_RS13225	DR76_2544	NZ_CP009072.1	2707755	2752	C	T	CAT	TAT	H	Y	448	150	carbamoyl-phosphate synthase large chain	WP_001126335.1	COG0458	EF	Carbamoylphosphate synthase large subunit	4
M5	DR76_RS13225	DR76_2544	NZ_CP009072.1	2708139	1595	G	A	GAA	AAA	E	K	832	278	carbamoyl-phosphate synthase large chain	WP_001126335.1	COG0458	EF	Carbamoylphosphate synthase large subunit	4
M17	DR76_RS13225	DR76_2544	NZ_CP009072.1	2708301	1665	C	T	CTC	TTC	L	F	994	332	carbamoyl-phosphate synthase large chain	WP_001126335.1	COG0458	EF	Carbamoylphosphate synthase large subunit	4
M20	DR76_RS18905	DR76_3616	NZ_CP009072.1	3862760	1784	C	T	GGG	GAG	G	E	407	136	D-amino acid dehydrogenase small subunit	WP_001266908.1	COG0665	E	Glycine/D-amino acid oxidase (deaminating)	4
M29	DR76_RS18905	DR76_3616	NZ_CP009072.1	3862689	1448	C	T	GCT	ACT	A	T	478	160	D-amino acid dehydrogenase small subunit	WP_001266908.1	COG0665	E	Glycine/D-amino acid oxidase (deaminating)	4
M34	DR76_RS18905	DR76_3616	NZ_CP009072.1	3862689	2010	C	T	GCT	ACT	A	T	478	160	D-amino acid dehydrogenase small subunit	WP_001266908.1	COG0665	E	Glycine/D-amino acid oxidase (deaminating)	4
M14	DR76_RS18905	DR76_3616	NZ_CP009072.1	3863120	1522	G	A	GCC	GTC	A	V	47	16	D-amino acid dehydrogenase small subunit	WP_001266908.1	COG0665	E	Glycine/D-amino acid oxidase (deaminating)	4
M24	DR76_RS17610		NZ_CP009072.1	3594393	2094	G	A	TCG	TTG	S	L	2201	734	formate dehydrogenase-N subunit alpha	WP_011076399.1	COG0243	C	Anaerobic selenocysteine-containing dehydrogenase	4
M27	DR76_RS17610		NZ_CP009072.1	3594174	1385	C	T	GGT	GAT	G	D	2420	807	formate dehydrogenase-N subunit alpha	WP_011076399.1	COG0243	C	Anaerobic selenocysteine-containing dehydrogenase	4
M43	DR76_RS17610		NZ_CP009072.1	3596347	2252	C	T	GAT	AAT	D	N	247	83	formate dehydrogenase-N subunit alpha	WP_011076399.1	COG0243	C	Anaerobic selenocysteine-containing dehydrogenase	4
M43	DR76_RS17610		NZ_CP009072.1	3593824	2390	C	T	GAA	AAA	E	K	2770	924	formate dehydrogenase-N subunit alpha	WP_011076399.1	COG0243	C	Anaerobic selenocysteine-containing dehydrogenase	4
M11	DR76_RS17610		NZ_CP009072.1	3595621	1093	C	T	GGC	AGC	G	S	973	325	formate dehydrogenase-N subunit alpha	WP_011076399.1	COG0243	C	Anaerobic selenocysteine-containing dehydrogenase	4
M29	DR76_RS17150	DR76_3288	NZ_CP009072.1	3500169	1418	G	A	GGG	GAG	G	E	1358	453	DNA packaging protein of prophage ( terminase large subunit)	WP_000507030.1	COG5525	X	Phage terminase	3
M34	DR76_RS17150	DR76_3288	NZ_CP009072.1	3500169	2451	G	A	GGG	GAG	G	E	1358	453	DNA packaging protein of prophage ( terminase large subunit)	WP_000507030.1	COG5525	X	Phage terminase	3
M13	DR76_RS17150	DR76_3288	NZ_CP009072.1	3500414	1131	G	A	GCA	ACA	A	T	1603	535	DNA packaging protein of prophage ( terminase large subunit)	WP_000507030.1	COG5525	X	Phage terminase	3
M38	DR76_RS19585	DR76_3737	NZ_CP009072.1	3957640	2112	G	A	CAG	TAG	Q	*	2899	967	host specificity protein J	WP_016265923.1	COG4733	X	Phage-related protein	3
M23	DR76_RS19585	DR76_3737	NZ_CP009072.1	3960184	1499	G	A	CAG	TAG	Q	*	355	119	host specificity protein J	WP_016265923.1	COG4733	X	Phage-related protein	3
M40	DR76_RS19585	DR76_3737	NZ_CP009072.1	3959937	1771	G	A	TCA	TTA	S	L	602	201	host specificity protein J	WP_016265923.1	COG4733	X	Phage-related protein	3
M28	DR76_RS13750	DR76_2643	NZ_CP009072.1	2824287	2040	C	T	TCC	TTC	S	F	176	59	multidrug ABC transporter ATP-binding protein	WP_000150638.1	COG1131	V	ABC-type multidrug transport system	3
M32	DR76_RS13750	DR76_2643	NZ_CP009072.1	2824539	2240	G	A	CGC	CAC	R	H	428	143	multidrug ABC transporter ATP-binding protein	WP_000150638.1	COG1131	V	ABC-type multidrug transport system	3
M5	DR76_RS13750	DR76_2643	NZ_CP009072.1	2824163	1950	G	A	GTT	ATT	V	I	52	18	multidrug ABC transporter ATP-binding protein	WP_000150638.1	COG1131	V	ABC-type multidrug transport system	3
M44	DR76_RS22990	DR76_4387	NZ_CP009072.1	4606556	1974	G	A	CAC	TAC	H	Y	1039	347	alkyl hydroperoxide reductase subunit F	WP_001313644.1	COG3634	V	Alkyl hydroperoxide reductase subunit AhpF	3
M36	DR76_RS22990	DR76_4387	NZ_CP009072.1	4606556	2659	G	A	CAC	TAC	H	Y	1039	347	alkyl hydroperoxide reductase subunit F	WP_001313644.1	COG3634	V	Alkyl hydroperoxide reductase subunit AhpF	3
M42	DR76_RS22990	DR76_4387	NZ_CP009072.1	4606618	1828	C	T	TGG	TAG	W	*	977	326	alkyl hydroperoxide reductase subunit F	WP_001313644.1	COG3634	V	Alkyl hydroperoxide reductase subunit AhpF	3
M24	DR76_RS12740	DR76_2457	NZ_CP009072.1	2618622	2548	G	A	CGT	TGT	R	C	1522	508	DNA methyltransferase	WP_001029745.1	COG0286	V	Type I restriction-modification system	3
M44	DR76_RS12740	DR76_2457	NZ_CP009072.1	2620084	2057	C	T	TGG	TGA	W	*	60	20	DNA methyltransferase	WP_001029745.1	COG0286	V	Type I restriction-modification system	3
M36	DR76_RS12740	DR76_2457	NZ_CP009072.1	2620084	2734	C	T	TGG	TGA	W	*	60	20	DNA methyltransferase	WP_001029745.1	COG0286	V	Type I restriction-modification system	3
M29	DR76_RS09385	DR76_1799	NZ_CP009072.1	1941071	2073	C	T	GCG	ACG	A	T	2140	714	type VI secretion protein VasK	WP_000832727.1	COG3523	U	Type VI protein secretion system component VasK	3
M34	DR76_RS09385	DR76_1799	NZ_CP009072.1	1941071	2147	C	T	GCG	ACG	A	T	2140	714	type VI secretion protein VasK	WP_000832727.1	COG3523	U	Type VI protein secretion system component VasK	3
M12	DR76_RS09385	DR76_1799	NZ_CP009072.1	1942717	1017	C	T	CGC	CAC	R	H	494	165	type VI secretion protein VasK	WP_000832727.1	COG3523	U	Type VI protein secretion system component VasK	3
M14	DR76_RS10325	DR76_1986	NZ_CP009072.1	2126023	1954	C	T	CGT	TGT	R	C	1198	400	signal recognition particle protein	WP_000460035.1	COG0541	U	Signal recognition particle GTPase	3
M1	DR76_RS10325	DR76_1986	NZ_CP009072.1	2125613	1687	G	A	CGT	CAT	R	H	788	263	signal recognition particle protein	WP_000460035.1	COG0541	U	Signal recognition particle GTPase	3
M25	DR76_RS10325	DR76_1986	NZ_CP009072.1	2124904	1781	G	A	GTA	ATA	V	I	79	27	signal recognition particle protein	WP_000460035.1	COG0541	U	Signal recognition particle GTPase	3
M29	DR76_RS13650	DR76_2625	NZ_CP009072.1	2801263	1103	C	T	CAA	TAA	Q	*	1606	536	type VI secretion system tube protein Hcp	WP_000502506.1	COG3157	U	Type VI protein secretion system component Hcp (secreted cytotoxin)	3
M34	DR76_RS13650	DR76_2625	NZ_CP009072.1	2801263	1919	C	T	CAA	TAA	Q	*	1606	536	type VI secretion system tube protein Hcp	WP_000502506.1	COG3157	U	Type VI protein secretion system component Hcp (secreted cytotoxin)	3
M42	DR76_RS13650	DR76_2625	NZ_CP009072.1	2799700	2115	G	A	GGC	AGC	G	S	43	15	type VI secretion system tube protein Hcp	WP_000502506.1	COG3157	U	Type VI protein secretion system component Hcp (secreted cytotoxin)	3
M20	DR76_RS01440	DR76_277	NZ_CP009072.1	309723	2136	G	A	GTT	ATT	V	I	1681	561	two-component system sensor histidine kinase EvgS	WP_001305203.1	COG0784	T	CheY chemotaxis protein or a CheY-like REC (receiver) domain	3
M12	DR76_RS01440	DR76_277	NZ_CP009072.1	310308	1512	G	A	GCC	ACC	A	T	2266	756	two-component system sensor histidine kinase EvgS	WP_001305203.1	COG0784	T	CheY chemotaxis protein or a CheY-like REC (receiver) domain	3
M17	DR76_RS01440	DR76_277	NZ_CP009072.1	308599	1316	C	T	GCA	GTA	A	V	557	186	two-component system sensor histidine kinase EvgS	WP_001305203.1	COG0784	T	CheY chemotaxis protein or a CheY-like REC (receiver) domain	3
M20	DR76_RS01440	DR76_277	NZ_CP009072.1	309016	1712	G	A	CGG	CAG	R	Q	974	325	two-component system sensor histidine kinase EvgS	WP_001305203.1	COG0784	T	CheY chemotaxis protein or a CheY-like REC (receiver) domain	3
M8	DR76_RS00745	DR76_139	NZ_CP009072.1	143058	1922	G	A	GTG	ATG	V	M	1324	442	phosphotransferase RcsD	WP_001249136.1	COG0642	T	Signal transduction histidine kinase	3
M13	DR76_RS00745	DR76_139	NZ_CP009072.1	143686	1253	C	T	GCG	GTG	A	V	1952	651	phosphotransferase RcsD	WP_001249136.1	COG0642	T	Signal transduction histidine kinase	3
M49	DR76_RS00745	DR76_139	NZ_CP009072.1	142587	1902	C	T	CTC	TTC	L	F	853	285	phosphotransferase RcsD	WP_001249136.1	COG0642	T	Signal transduction histidine kinase	3
M17	DR76_RS25315	DR76_4828	NZ_CP009072.1	5115577	1000	G	A	CCG	TCG	P	S	1405	469	DUF4034 domain-containing protein	WP_000434216.1	COG0790	T	TPR repeat	3
M26	DR76_RS25315	DR76_4828	NZ_CP009072.1	5115552	1256	C	T	AGA	AAA	R	K	1430	477	DUF4034 domain-containing protein	WP_000434216.1	COG0790	T	TPR repeat	3
M30	DR76_RS25315	DR76_4828	NZ_CP009072.1	5116491	1999	G	A	GCA	GTA	A	V	491	164	DUF4034 domain-containing protein	WP_000434216.1	COG0790	T	TPR repeat	3
M29	DR76_RS16425	DR76_3150	NZ_CP009072.1	3366319	1918	C	T	GGT	AGT	G	S	124	42	AI-2E family transporter	WP_000248637.1	COG0628	R	Predicted PurR-regulated permease PerM	3
M34	DR76_RS16425	DR76_3150	NZ_CP009072.1	3366319	2099	C	T	GGT	AGT	G	S	124	42	AI-2E family transporter	WP_000248637.1	COG0628	R	Predicted PurR-regulated permease PerM	3
M25	DR76_RS16425	DR76_3150	NZ_CP009072.1	3365500	1763	C	T	GTT	ATT	V	I	943	315	AI-2E family transporter	WP_000248637.1	COG0628	R	Predicted PurR-regulated permease PerM	3
M10	DR76_RS00405	DR76_77	NZ_CP009072.1	88510	1445	C	T	GCC	GTC	A	V	353	118	GTP-binding protein	WP_000198833.1	COG0523	R	GTPase	3
M29	DR76_RS00405	DR76_77	NZ_CP009072.1	88780	1565	C	T	TCT	TTT	S	F	623	208	GTP-binding protein	WP_000198833.1	COG0523	R	GTPase	3
M34	DR76_RS00405	DR76_77	NZ_CP009072.1	88780	2235	C	T	TCT	TTT	S	F	623	208	GTP-binding protein	WP_000198833.1	COG0523	R	GTPase	3
M4	DR76_RS17950	DR76_3436	NZ_CP009072.1	3664198	1309	G	A	CTT	TTT	L	F	277	93	hypothetical protein	WP_000890903.1	COG4589	R	Predicted CDP-diglyceride synthetase/phosphatidate cytidylyltransferase	3
M37	DR76_RS17950	DR76_3436	NZ_CP009072.1	3664092	2590	G	A	CCC	CTC	P	L	383	128	hypothetical protein	WP_000890903.1	COG4589	R	Predicted CDP-diglyceride synthetase/phosphatidate cytidylyltransferase	3
M10	DR76_RS17950	DR76_3436	NZ_CP009072.1	3663697	1251	C	T	GTT	ATT	V	I	778	260	hypothetical protein	WP_000890903.1	COG4589	R	Predicted CDP-diglyceride synthetase/phosphatidate cytidylyltransferase	3
M35	DR76_RS00800	DR76_150	NZ_CP009072.1	159330	2616	C	T	GGC	GAC	G	D	3221	1074	hypothetical protein	WP_077613789.1	COG2373	R	Uncharacterized conserved protein YfaS	3
M16	DR76_RS00800	DR76_150	NZ_CP009072.1	158899	1580	C	T	GAA	AAA	E	K	3652	1218	hypothetical protein	WP_077613789.1	COG2373	R	Uncharacterized conserved protein YfaS	3
M24	DR76_RS00800	DR76_150	NZ_CP009072.1	158356	2129	C	T	GGT	AGT	G	S	4195	1399	hypothetical protein	WP_077613789.1	COG2373	R	Uncharacterized conserved protein YfaS	3
M48	DR76_RS08630	DR76_1653	NZ_CP009072.1	1774777	2769	G	A	CAT	TAT	H	Y	1051	351	tetratricopeptide repeat protein	WP_023140760.1	COG0457	R	Tetratricopeptide (TPR) repeat	3
M29	DR76_RS08630	DR76_1653	NZ_CP009072.1	1775307	2342	C	T	GGC	GAC	G	D	521	174	tetratricopeptide repeat protein	WP_023140760.1	COG0457	R	Tetratricopeptide (TPR) repeat	3
M34	DR76_RS08630	DR76_1653	NZ_CP009072.1	1775307	2913	C	T	GGC	GAC	G	D	521	174	tetratricopeptide repeat protein	WP_023140760.1	COG0457	R	Tetratricopeptide (TPR) repeat	3
M25	DR76_RS16525	DR76_3170	NZ_CP009072.1	3386859	1121	C	T	GAT	AAT	D	N	1354	452	FAD/NAD(P) binding domain-containing protein	WP_000848173.1	COG4529	R	Uncharacterized NAD(P)/FAD-binding protein YdhS	3
M45	DR76_RS16525	DR76_3170	NZ_CP009072.1	3387670	1863	C	T	TGG	TGA	W	*	543	181	FAD/NAD(P) binding domain-containing protein	WP_000848173.1	COG4529	R	Uncharacterized NAD(P)/FAD-binding protein YdhS	3
M15	DR76_RS16525	DR76_3170	NZ_CP009072.1	3387317	1303	C	T	TGG	TAG	W	*	896	299	FAD/NAD(P) binding domain-containing protein	WP_000848173.1	COG4529	R	Uncharacterized NAD(P)/FAD-binding protein YdhS	3
M3	DR76_RS17530	DR76_3359	NZ_CP009072.1	3576167	1010	G	A	GAG	AAG	E	K	223	75	insulinase family protein	WP_000402823.1	COG0612	R	Predicted Zn-dependent peptidase	3
M4	DR76_RS17530	DR76_3359	NZ_CP009072.1	3578676	1037	C	T	ACT	ATT	T	I	2732	911	insulinase family protein	WP_000402823.1	COG0612	R	Predicted Zn-dependent peptidase	3
M5	DR76_RS17530	DR76_3359	NZ_CP009072.1	3578718	1021	C	T	ACC	ATC	T	I	2774	925	insulinase family protein	WP_000402823.1	COG0612	R	Predicted Zn-dependent peptidase	3
M14	DR76_RS08570	DR76_1641	NZ_CP009072.1	1763568	1672	G	A	CGC	TGC	R	C	1342	448	RTX toxin hemolysin A	WP_001142374.1	COG2931	Q	Ca2+binding protein	3
M37	DR76_RS08570	DR76_1641	NZ_CP009072.1	1763009	3411	G	A	GCA	GTA	A	V	1901	634	RTX toxin hemolysin A	WP_001142374.1	COG2931	Q	Ca2+binding protein	3
M12	DR76_RS08570	DR76_1641	NZ_CP009072.1	1763990	1414	G	A	GCC	GTC	A	V	920	307	RTX toxin hemolysin A	WP_001142374.1	COG2931	Q	Ca2+binding protein	3
M19	DR76_RS13140	DR76_2530	NZ_CP009072.1	2692284	2172	C	T	TCG	TTG	S	L	704	235	arylsulfatase	WP_001443162.1	COG3119	P	Arylsulfatase A or related enzyme	3
M32	DR76_RS13140	DR76_2530	NZ_CP009072.1	2692361	2375	G	A	GAC	AAC	D	N	781	261	arylsulfatase	WP_001443162.1	COG3119	P	Arylsulfatase A or related enzyme	3
M4	DR76_RS13140	DR76_2530	NZ_CP009072.1	2692368	2143	C	T	GCA	GTA	A	V	788	263	arylsulfatase	WP_001443162.1	COG3119	P	Arylsulfatase A or related enzyme	3
M3	DR76_RS07425	DR76_1434	NZ_CP009072.1	1545630	1791	C	T	GCA	GTA	A	V	650	217	inorganic triphosphatase	WP_000046300.1	COG3025	P	Inorganic triphosphatase YgiF	3
M32	DR76_RS07425	DR76_1434	NZ_CP009072.1	1545647	2273	C	A	CAG	AAG	Q	K	667	223	inorganic triphosphatase	WP_000046300.1	COG3025	P	Inorganic triphosphatase YgiF	3
M14	DR76_RS07425	DR76_1434	NZ_CP009072.1	1545824	2255	G	A	GAT	AAT	D	N	844	282	inorganic triphosphatase	WP_000046300.1	COG3025	P	Inorganic triphosphatase YgiF	3
M38	DR76_RS21595	DR76_4121	NZ_CP009072.1	4335859	2299	C	T	GGG	GAG	G	E	194	65	cell division protein FtsK	WP_000077100.1	COG1178	P	ABC-type Fe3 transport system	3
M43	DR76_RS21595	DR76_4121	NZ_CP009072.1	4333649	2138	G	A	CCG	TCG	P	S	2404	802	cell division protein FtsK	WP_000077100.1	COG1178	P	ABC-type Fe3 transport system	3
M40	DR76_RS21595	DR76_4121	NZ_CP009072.1	4336018	2194	G	A	ACA	ATA	T	I	35	12	cell division protein FtsK	WP_000077100.1	COG1178	P	ABC-type Fe3 transport system	3
M2	DR76_RS23675	DR76_4518	NZ_CP009072.1	4755004	960	G	A	GCG	GTG	A	V	740	247	Lon protease	WP_001295325.1	COG0466	O	ATP-dependent Lon protease	3
M6	DR76_RS23675	DR76_4518	NZ_CP009072.1	4754878	1424	G	A	ACC	ATC	T	I	866	289	Lon protease	WP_001295325.1	COG0466	O	ATP-dependent Lon protease	3
M41	DR76_RS23675	DR76_4518	NZ_CP009072.1	4754867	2525	C	T	GGA	AGA	G	R	877	293	Lon protease	WP_001295325.1	COG0466	O	ATP-dependent Lon protease	3
M29	DR76_RS00010	DR76_2	NZ_CP009072.1	1631	1432.97	AC	A	na	na	na	na	357	119	ADP-ribosylglycohydrolase family protein	WP_000846208.1	COG1397	O	ADP-ribosylglycohydrolase	3
M34	DR76_RS00010	DR76_2	NZ_CP009072.1	1631	1995.97	AC	A	na	na	na	na	357	119	ADP-ribosylglycohydrolase family protein	WP_000846208.1	COG1397	O	ADP-ribosylglycohydrolase	3
M33	DR76_RS00010	DR76_2	NZ_CP009072.1	1831	1979	G	A	GGA	GAA	G	E	557	186	ADP-ribosylglycohydrolase family protein	WP_000846208.1	COG1397	O	ADP-ribosylglycohydrolase	3
M37	DR76_RS17475	DR76_3348	NZ_CP009072.1	3561353	2594	T	C	GTG	GCG	V	A	1718	573	fimbrial biogenesis outer membrane usher protein	WP_000123643.1	COG3188	NW	Outer membrane usher protein FimD/PapC	3
M33	DR76_RS17475	DR76_3348	NZ_CP009072.1	3561617	1700	C	T	ACC	ATC	T	I	1982	661	fimbrial biogenesis outer membrane usher protein	WP_000123643.1	COG3188	NW	Outer membrane usher protein FimD/PapC	3
M46	DR76_RS17475	DR76_3348	NZ_CP009072.1	3562156	1374	G	A	GGA	AGA	G	R	2521	841	fimbrial biogenesis outer membrane usher protein	WP_000123643.1	COG3188	NW	Outer membrane usher protein FimD/PapC	3
M43	DR76_RS20630	DR76_3932	NZ_CP009072.1	4131763	2210	C	T	GCC	ACC	A	T	1474	492	fimbrial biogenesis outer membrane usher protein	WP_001443207.1	COG3188	NW	Outer membrane usher protein FimD/PapC	3
M10	DR76_RS20630	DR76_3932	NZ_CP009072.1	4130998	1277	G	A	CCT	TCT	P	S	2239	747	fimbrial biogenesis outer membrane usher protein	WP_001443207.1	COG3188	NW	Outer membrane usher protein FimD/PapC	3
M40	DR76_RS20630	DR76_3932	NZ_CP009072.1	4133205	1245	G	A	TCT	TTT	S	F	32	11	fimbrial biogenesis outer membrane usher protein	WP_001443207.1	COG3188	NW	Outer membrane usher protein FimD/PapC	3
M24	DR76_RS14395	DR76_2774	NZ_CP009072.1	2949593	1434	G	A	CAT	TAT	H	Y	136	46	hypothetical protein	WP_014640408.1	-1	na	na	3
M34	DR76_RS14395	DR76_2774	NZ_CP009072.1	2949691	1602	C	T	CGT	CAT	R	H	38	13	hypothetical protein	WP_014640408.1	-1	na	na	3
M29	DR76_RS14395	DR76_2774	NZ_CP009072.1	2949691	941	C	T	CGT	CAT	R	H	38	13	hypothetical protein	WP_014640408.1	-1	na	na	3
M31	DR76_RS08150	DR76_1576	NZ_CP009072.1	1692864	1288	G	A	ACG	ATG	T	M	1556	519	autotransporter domain-containing protein	WP_000820369.1	COG3468	MU	Type V secretory pathway	3
M1	DR76_RS08150	DR76_1576	NZ_CP009072.1	1692741	1868	G	A	TCC	TTC	S	F	1679	560	autotransporter domain-containing protein	WP_000820369.1	COG3468	MU	Type V secretory pathway	3
M37	DR76_RS08150	DR76_1576	NZ_CP009072.1	1691625	35.01	G	A	ACC	ATC	T	I	2795	932	autotransporter domain-containing protein	WP_000820369.1	COG3468	MU	Type V secretory pathway	3
M10	DR76_RS20155	DR76_3842	NZ_CP009072.1	4046582	1210	C	T	GTG	ATG	V	M	364	122	flagellar assembly peptidoglycan hydrolase FlgJ	WP_001304468.1	COG1705	MN	Flagellum-specific peptidoglycan hydrolase FlgJ	3
M15	DR76_RS20155	DR76_3842	NZ_CP009072.1	4046476	1612	G	A	TCA	TTA	S	L	470	157	flagellar assembly peptidoglycan hydrolase FlgJ	WP_001304468.1	COG1705	MN	Flagellum-specific peptidoglycan hydrolase FlgJ	3
M33	DR76_RS20155	DR76_3842	NZ_CP009072.1	4046375	1402	G	A	CGC	TGC	R	C	571	191	flagellar assembly peptidoglycan hydrolase FlgJ	WP_001304468.1	COG1705	MN	Flagellum-specific peptidoglycan hydrolase FlgJ	3
M31	DR76_RS20315	DR76_3873	NZ_CP009072.1	4071280	2463	G	A	CCG	TCG	P	S	2173	725	glucan biosynthesis protein H	WP_001304473.1	COG2943	MG	Membrane glycosyltransferase	3
M20	DR76_RS20315	DR76_3873	NZ_CP009072.1	4071109	1902	C	T	GTT	ATT	V	I	2344	782	glucan biosynthesis protein H	WP_001304473.1	COG2943	MG	Membrane glycosyltransferase	3
M14	DR76_RS20315	DR76_3873	NZ_CP009072.1	4073175	1571	G	A	CCG	CTG	P	L	278	93	glucan biosynthesis protein H	WP_001304473.1	COG2943	MG	Membrane glycosyltransferase	3
M8	DR76_RS13750	DR76_2503	NZ_CP009072.1	2665057	2739	G	A	TGG	TGA	W	*	1365	455	murein transglycosylase	WP_000409442.1	COG0741	M	Soluble lytic murein transglycosylase and related regulatory proteins (some contain LysM/invasin domains)	3
M14	DR76_RS12990	DR76_2503	NZ_CP009072.1	2665115	2033	C	T	CGA	TGA	R	*	1423	475	murein transglycosylase	WP_000409442.1	COG0741	M	Soluble lytic murein transglycosylase and related regulatory proteins (some contain LysM/invasin domains)	3
M33	DR76_RS12990	DR76_2503	NZ_CP009072.1	2664055	1466.97	T	TAGCCCGGAAA	na	na	na	na	363	121	murein transglycosylase	WP_000409442.1	COG0741	M	Soluble lytic murein transglycosylase and related regulatory proteins (some contain LysM/invasin domains)	3
M11	DR76_RS00480	DR76_92	NZ_CP009072.1	105208	1746	C	T	CGC	TGC	R	C	502	168	hypothetical protein	WP_000256203.1	COG3083	M	Membrane-anchored periplasmic protein YejM	3
M29	DR76_RS00480	DR76_92	NZ_CP009072.1	105388	2341	G	A	GAG	AAG	E	K	682	228	hypothetical protein	WP_000256203.1	COG3083	M	Membrane-anchored periplasmic protein YejM	3
M34	DR76_RS00480	DR76_92	NZ_CP009072.1	105388	2359	G	A	GAG	AAG	E	K	682	228	hypothetical protein	WP_000256203.1	COG3083	M	Membrane-anchored periplasmic protein YejM	3
M11	DR76_RS22385	DR76_4272	NZ_CP009072.1	4490709	1489	C	T	ATG	ATA	M	I	201	67	cell envelope integrity protein TolA	WP_000030657.1	COG3064	M	Membrane protein involved in colicin uptake	3
M24	DR76_RS22385	DR76_4272	NZ_CP009072.1	4490243	1501	C	T	GCT	ACT	A	T	667	223	cell envelope integrity protein TolA	WP_000030657.1	COG3064	M	Membrane protein involved in colicin uptake	3
M45	DR76_RS22385	DR76_4272	NZ_CP009072.1	4489963	1754	C	T	GGG	GAG	G	E	947	316	cell envelope integrity protein TolA	WP_000030657.1	COG3064	M	Membrane protein involved in colicin uptake	3
M18	DR76_RS07985	DR76_1541	NZ_CP009072.1	1661107	1785	A	G	AAT	GAT	N	D	2446	816	glycosyl transferase family 1	WP_000927647.1	COG0438	M	Glycosyltransferase involved in cell wall bisynthesis	3
M40	DR76_RS07985	DR76_1541	NZ_CP009072.1	1661303	336	G	A	GGT	GAT	G	D	2642	881	glycosyl transferase family 1	WP_000927647.1	COG0438	M	Glycosyltransferase involved in cell wall bisynthesis	3
M43	DR76_RS07985	DR76_1541	NZ_CP009072.1	1659379	1879	C	T	CAT	TAT	H	Y	718	240	glycosyl transferase family 1	WP_000927647.1	COG0438	M	Glycosyltransferase involved in cell wall bisynthesis	3
M46	DR76_RS08260	DR76_1593	NZ_CP009072.1	1711952	1647	G	A	GAT	AAT	D	N	328	110	N-acetylneuraminate epimerase 1	WP_011076578.1	COG3055	M	N-acetylneuraminic acid mutarotase	3
M28	DR76_RS08260	DR76_1593	NZ_CP009072.1	1711962	2656	C	T	TCC	TTC	S	F	338	113	N-acetylneuraminate epimerase 1	WP_011076578.1	COG3055	M	N-acetylneuraminic acid mutarotase	3
M14	DR76_RS08260	DR76_1593	NZ_CP009072.1	1712358	1586	G	A	GGG	GAG	G	E	734	245	N-acetylneuraminate epimerase 1	WP_011076578.1	COG3055	M	N-acetylneuraminic acid mutarotase	3
M25	DR76_RS24330	DR76_4643	NZ_CP009072.1	4892526	1087	C	T	GGG	AGG	G	R	1480	494	intimin-like adhesin FdeC	WP_000092538.1	COG1388	M	LysM repeat	3
M11	DR76_RS24330	DR76_4643	NZ_CP009072.1	4891638	1400	G	A	CAG	TAG	Q	*	2368	790	intimin-like adhesin FdeC	WP_000092538.1	COG1388	M	LysM repeat	3
M24	DR76_RS24330	DR76_4643	NZ_CP009072.1	4893764	2591	G	A	ACA	ATA	T	I	242	81	intimin-like adhesin FdeC	WP_000092538.1	COG1388	M	LysM repeat	3
M20	DR76_RS00490	DR76_94	NZ_CP009072.1	107256	2364	C	T	CCG	TCG	P	S	421	141	integrase	WP_000101718.1	COG0582	LX	Integrase	3
M29	DR76_RS00490	DR76_94	NZ_CP009072.1	106899	1666	G	A	GAG	AAG	E	K	64	22	integrase	WP_000101718.1	COG0582	LX	Integrase	3
M34	DR76_RS00490	DR76_94	NZ_CP009072.1	106899	2121	G	A	GAG	AAG	E	K	64	22	integrase	WP_000101718.1	COG0582	LX	Integrase	3
M35	DR76_RS18420	DR76_3521	NZ_CP009072.1	3762051	1210	C	A	CGC	CTC	R	L	1466	489	DNA topoisomerase I	WP_001304419.1	COG0550	L	DNA topoisomerase IA	3
M46	DR76_RS18420	DR76_3521	NZ_CP009072.1	3761733	1756	G	A	ACC	ATC	T	I	1784	595	DNA topoisomerase I	WP_001304419.1	COG0550	L	DNA topoisomerase IA	3
M4	DR76_RS18420	DR76_3521	NZ_CP009072.1	3762733	997	C	T	GAA	AAA	E	K	784	262	DNA topoisomerase I	WP_001304419.1	COG0550	L	DNA topoisomerase IA	3
M40	DR76_RS13365	DR76_2571	NZ_CP009072.1	2739835	2893	C	T	GGC	GAC	G	D	1613	538	DNA polymerase II	WP_000035632.1	COG0417	L	DNA polymerase elongation subunit (family B)	3
M9	DR76_RS13365	DR76_2571	NZ_CP009072.1	2739683	1914	C	T	GCA	ACA	A	T	1765	589	DNA polymerase II	WP_000035632.1	COG0417	L	DNA polymerase elongation subunit (family B)	3
M32	DR76_RS13365	DR76_2571	NZ_CP009072.1	2741096	2554	G	A	CGG	TGG	R	W	352	118	DNA polymerase II	WP_000035632.1	COG0417	L	DNA polymerase elongation subunit (family B)	3
M24	DR76_RS02485	DR76_479	NZ_CP009072.1	540486	3017	G	A	CGT	TGT	R	C	103	35	TetR family transcriptional regulator	WP_014639518.1	COG1309	K	DNA-binding transcriptional regulator	3
M12	DR76_RS02485	DR76_479	NZ_CP009072.1	540455	1640	G	A	CCC	CTC	P	L	134	45	TetR family transcriptional regulator	WP_014639518.1	COG1309	K	DNA-binding transcriptional regulator	3
M16	DR76_RS02485	DR76_479	NZ_CP009072.1	540557	1534	G	T	ACC	AAC	T	N	32	11	TetR family transcriptional regulator	WP_014639518.1	COG1309	K	DNA-binding transcriptional regulator	3
M29	DR76_RS05370	DR76_1034	NZ_CP009072.1	1145803	2616	G	A	GTT	ATT	V	I	181	61	RNA polymerase sigma factor RpoH	WP_000130217.1	COG0568	K	DNA-directed RNA polymerase	3
M34	DR76_RS05370	DR76_1034	NZ_CP009072.1	1145803	3015	G	A	GTT	ATT	V	I	181	61	RNA polymerase sigma factor RpoH	WP_000130217.1	COG0568	K	DNA-directed RNA polymerase	3
M14	DR76_RS05370	DR76_1034	NZ_CP009072.1	1146169	2307	G	A	GAC	AAC	D	N	547	183	RNA polymerase sigma factor RpoH	WP_000130217.1	COG0568	K	DNA-directed RNA polymerase	3
M25	DR76_RS04420	DR76_848	NZ_CP009072.1	939240	2346	G	A	ACC	ATC	T	I	167	56	nucleoid occlusion factor SlmA	WP_000818603.1	COG1309	K	DNA-binding transcriptional regulator	3
M3	DR76_RS04420	DR76_848	NZ_CP009072.1	939087	2632	C	T	CGC	CAC	R	H	320	107	nucleoid occlusion factor SlmA	WP_000818603.1	COG1309	K	DNA-binding transcriptional regulator	3
M47	DR76_RS04420	DR76_848	NZ_CP009072.1	939010	3071	C	T	GAA	AAA	E	K	397	133	nucleoid occlusion factor SlmA	WP_000818603.1	COG1309	K	DNA-binding transcriptional regulator	3
M32	DR76_RS15685	DR76_3016	NZ_CP009072.1	3229982	2241	C	T	CGT	TGT	R	C	271	91	DNA-binding transcriptional regulator KdgR	WP_001262188.1	COG1414	K	DNA-binding transcriptional regulator	3
M29	DR76_RS15685	DR76_3016	NZ_CP009072.1	3230092	1248	G	A	ATG	ATA	M	I	381	127	DNA-binding transcriptional regulator KdgR	WP_001262188.1	COG1414	K	DNA-binding transcriptional regulator	3
M34	DR76_RS15685	DR76_3016	NZ_CP009072.1	3230092	2493	G	A	ATG	ATA	M	I	381	127	DNA-binding transcriptional regulator KdgR	WP_001262188.1	COG1414	K	DNA-binding transcriptional regulator	3
M25	DR76_RS04810	DR76_925	NZ_CP009072.1	1024116	2254	G	A	GCG	ACG	A	T	1249	417	glycine--tRNA ligase subunit beta	WP_001291788.1	COG0751	J	Glycyl-tRNA synthetase	3
M33	DR76_RS04810	DR76_925	NZ_CP009072.1	1024909	2931	G	A	CGC	CAC	R	H	2042	681	glycine--tRNA ligase subunit beta	WP_001291788.1	COG0751	J	Glycyl-tRNA synthetase	3
M2	DR76_RS04810	DR76_925	NZ_CP009072.1	1023555	1742	G	A	GCT	ACT	A	T	688	230	glycine--tRNA ligase subunit beta	WP_001291788.1	COG0751	J	Glycyl-tRNA synthetase	3
M29	DR76_RS05820	DR76_1121	NZ_CP009072.1	1245592	2214	C	T	CCG	TCG	P	S	385	129	tryptophan--tRNA ligase	WP_000165543.1	COG0180	J	Tryptophanyl-tRNA synthetase	3
M34	DR76_RS05820	DR76_1121	NZ_CP009072.1	1245592	2724	C	T	CCG	TCG	P	S	385	129	tryptophan--tRNA ligase	WP_000165543.1	COG0180	J	Tryptophanyl-tRNA synthetase	3
M15	DR76_RS05820	DR76_1121	NZ_CP009072.1	1245938	2095	C	T	TCC	TTC	S	F	731	244	tryptophan--tRNA ligase	WP_000165543.1	COG0180	J	Tryptophanyl-tRNA synthetase	3
M18	DR76_RS02085	DR76_402	NZ_CP009072.1	450114	2366	C	T	CGT	CAT	R	H	368	123	histidine--tRNA ligase	WP_001107167.1	COG0124	J	Histidyl-tRNA synthetase	3
M43	DR76_RS02085	DR76_402	NZ_CP009072.1	449920	1631	G	A	CAT	TAT	H	Y	562	188	histidine--tRNA ligase	WP_001107167.1	COG0124	J	Histidyl-tRNA synthetase	3
M20	DR76_RS02085	DR76_402	NZ_CP009072.1	449866	2260	G	A	CGC	TGC	R	C	616	206	histidine--tRNA ligase	WP_001107167.1	COG0124	J	Histidyl-tRNA synthetase	3
M25	DR76_RS10065	DR76_1931	NZ_CP009072.1	2080252	1875	G	A	GAA	AAA	E	K	1090	364	alanine--tRNA ligase	WP_000047170.1	COG0013	J	Alanyl-tRNA synthetase	3
M48	DR76_RS10065	DR76_1931	NZ_CP009072.1	2080375	2165	C	T	CCG	TCG	P	S	1213	405	alanine--tRNA ligase	WP_000047170.1	COG0013	J	Alanyl-tRNA synthetase	3
M28	DR76_RS10065	DR76_1931	NZ_CP009072.1	2080991	2665	G	A	CGT	CAT	R	H	1829	610	alanine--tRNA ligase	WP_000047170.1	COG0013	J	Alanyl-tRNA synthetase	3
M6	DR76_RS13175	DR76_2536	NZ_CP009072.1	2699887	1832	G	A	TGT	TAT	C	Y	1388	463	isoleucine--tRNA ligase	WP_001286823.1	COG0060	J	Isoleucyl-tRNA synthetase	3
M7	DR76_RS13175	DR76_2536	NZ_CP009072.1	2698677	2320	G	A	GCG	ACG	A	T	178	60	isoleucine--tRNA ligase	WP_001286823.1	COG0060	J	Isoleucyl-tRNA synthetase	3
M24	DR76_RS13175	DR76_2536	NZ_CP009072.1	2700421	2369	C	T	TCT	TTT	S	F	1922	641	isoleucine--tRNA ligase	WP_001286823.1	COG0060	J	Isoleucyl-tRNA synthetase	3
M23	DR76_RS25830	DR76_4931	NZ_CP009074.1	15304	2426	C	T	GTG	ATG	V	M	43	15	hypothetical protein	WP_000417394.1	COG0476	H	Molybdopterin or thiamine biosynthesis adenylyltransferase	3
M11	DR76_RS25830	DR76_4931	NZ_CP009074.1	14656	1962	C	T	GCT	ACT	A	T	691	231	hypothetical protein	WP_000417394.1	COG0476	H	Molybdopterin or thiamine biosynthesis adenylyltransferase	3
M28	DR76_RS25830	DR76_4931	NZ_CP009074.1	14443	2857	G	A	CAT	TAT	H	Y	904	302	hypothetical protein	WP_000417394.1	COG0476	H	Molybdopterin or thiamine biosynthesis adenylyltransferase	3
M39	DR76_RS15015	DR76_2887	NZ_CP009072.1	3110718	1372	C	T	GGA	AGA	G	R	175	59	amino acid exporter for phenylalanine%2C threonine	WP_001212226.1	COG0697	GER	Permease of the drug/metabolite transporter (DMT) superfamily	3
M1	DR76_RS15015	DR76_2887	NZ_CP009072.1	3110652	1020	C	T	GTC	ATC	V	I	241	81	amino acid exporter for phenylalanine%2C threonine	WP_001212226.1	COG0697	GER	Permease of the drug/metabolite transporter (DMT) superfamily	3
M15	DR76_RS15015	DR76_2887	NZ_CP009072.1	3110515	1054	C	T	TGG	TGA	W	*	378	126	amino acid exporter for phenylalanine%2C threonine	WP_001212226.1	COG0697	GER	Permease of the drug/metabolite transporter (DMT) superfamily	3
M4	DR76_RS02440	DR76_468	NZ_CP009072.1	528575	1817	G	A	GCC	GTC	A	V	1142	381	MFS transporter	WP_001443088.1	COG0477	GEPR	MFS family permease	3
M25	DR76_RS02440	DR76_468	NZ_CP009072.1	529392	1640	C	T	GTT	ATT	V	I	325	109	MFS transporter	WP_001443088.1	COG0477	GEPR	MFS family permease	3
M18	DR76_RS02440	DR76_468	NZ_CP009072.1	528792	1798	G	A	CGT	TGT	R	C	925	309	MFS transporter	WP_001443088.1	COG0477	GEPR	MFS family permease	3
M13	DR76_RS16775	DR76_3217	NZ_CP009072.1	3431475	1298	C	T	TGG	TGA	W	*	36	12	PTS maltose- and glucose EIICB component	WP_000125604.1	COG1263	G	Phosphotransferase system IIC components	3
M6	DR76_RS16775	DR76_3217	NZ_CP009072.1	3431087	1585	G	A	CAG	TAG	Q	*	424	142	PTS maltose- and glucose EIICB component	WP_000125604.1	COG1263	G	Phosphotransferase system IIC components	3
M14	DR76_RS16775	DR76_3217	NZ_CP009072.1	3431504	1574	C	T	GCG	ACG	A	T	7	3	PTS maltose- and glucose EIICB component	WP_000125604.1	COG1263	G	Phosphotransferase system IIC components	3
M33	DR76_RS02050	DR76_395	NZ_CP009072.1	438880	2408	G	A	CAG	TAG	Q	*	3094	1032	hypothetical protein	WP_000059885.1	COG3693	G	Endo-1	3
M48	DR76_RS02050	DR76_395	NZ_CP009072.1	441528	2696	G	A	GCC	GTC	A	V	446	149	hypothetical protein	WP_000059885.1	COG3693	G	Endo-1	3
M20	DR76_RS02050	DR76_395	NZ_CP009072.1	434625	2503	G	A	GCC	GTC	A	V	7349	2450	hypothetical protein	WP_000059885.1	COG3693	G	Endo-1	3
M13	DR76_RS18220	DR76_3486	NZ_CP009072.1	3724544	1203	G	A	CTT	TTT	L	F	1435	479	sucrose phosphorylase	WP_001441953.1	COG0366	G	Glycosidase	3
M37	DR76_RS18220	DR76_3486	NZ_CP009072.1	3725923	2930	G	A	GCG	GTG	A	V	56	19	sucrose phosphorylase	WP_001441953.1	COG0366	G	Glycosidase	3
M24	DR76_RS18220	DR76_3486	NZ_CP009072.1	3725274	2248	C	T	TGG	TGA	W	*	705	235	sucrose phosphorylase	WP_001441953.1	COG0366	G	Glycosidase	3
M31	DR76_RS02005	DR76_386	NZ_CP009072.1	423608	1796	G	A	GTC	ATC	V	I	250	84	exopolyphosphatase	WP_001121348.1	COG0248	FTP	Exopolyphosphatase/pppGpp-phosphohydrolase	3
M25	DR76_RS02005	DR76_386	NZ_CP009072.1	423819	1751	G	A	GGT	GAT	G	D	461	154	exopolyphosphatase	WP_001121348.1	COG0248	FTP	Exopolyphosphatase/pppGpp-phosphohydrolase	3
M24	DR76_RS02005	DR76_386	NZ_CP009072.1	424110	2583	G	A	CGG	CAG	R	Q	752	251	exopolyphosphatase	WP_001121348.1	COG0248	FTP	Exopolyphosphatase/pppGpp-phosphohydrolase	3
M31	DR76_RS00260	DR76_51	NZ_CP009072.1	57107	2642	G	A	GAG	AAG	E	K	352	118	NAD-dependent dihydropyrimidine dehydrogenase subunit PreA	WP_000956067.1	COG0167	F	Dihydroorotate dehydrogenase	3
M47	DR76_RS00260	DR76_51	NZ_CP009072.1	57327	1883	G	A	CGC	CAC	R	H	572	191	NAD-dependent dihydropyrimidine dehydrogenase subunit PreA	WP_000956067.1	COG0167	F	Dihydroorotate dehydrogenase	3
M20	DR76_RS00260	DR76_51	NZ_CP009072.1	56853	2259	G	C	TGC	TCC	C	S	98	33	NAD-dependent dihydropyrimidine dehydrogenase subunit PreA	WP_000956067.1	COG0167	F	Dihydroorotate dehydrogenase	3
M29	DR76_RS21040	DR76_4016	NZ_CP009072.1	4214782	1950	C	T	CCA	TCA	P	S	3754	1252	trifunctional transcriptional regulator/proline dehydrogenase/L-glutamate gamma-semialdehyde dehydrogenase	WP_001304750.1	COG0506	E	Proline dehydrogenase	3
M34	DR76_RS21040	DR76_4016	NZ_CP009072.1	4214782	2461	C	T	CCA	TCA	P	S	3754	1252	trifunctional transcriptional regulator/proline dehydrogenase/L-glutamate gamma-semialdehyde dehydrogenase	WP_001304750.1	COG0506	E	Proline dehydrogenase	3
M24	DR76_RS21040	DR76_4016	NZ_CP009072.1	4214849	2355	C	T	GCG	GTG	A	V	3821	1274	trifunctional transcriptional regulator/proline dehydrogenase/L-glutamate gamma-semialdehyde dehydrogenase	WP_001304750.1	COG0506	E	Proline dehydrogenase	3
M21	DR76_RS08975	DR76_1719	NZ_CP009072.1	1840929	2012	C	T	TCC	TTC	S	F	2105	702	glycine dehydrogenase	WP_000195037.1	COG0403	E	Glycine cleavage system protein P (pyridoxal-binding)	3
M39	DR76_RS08975	DR76_1719	NZ_CP009072.1	1840962	2403	C	T	CCG	CTG	P	L	2138	713	glycine dehydrogenase	WP_000195037.1	COG0403	E	Glycine cleavage system protein P (pyridoxal-binding)	3
M22	DR76_RS08975	DR76_1719	NZ_CP009072.1	1841365	2504	G	A	ATG	ATA	M	I	2541	847	glycine dehydrogenase	WP_000195037.1	COG0403	E	Glycine cleavage system protein P (pyridoxal-binding)	3
M3	DR76_RS11415	DR76_2201	NZ_CP009072.1	2358421	1631	C	T	GGT	GAT	G	D	245	82	cadaverine/lysine antiporter	WP_000092909.1	COG0531	E	Amino acid transporter	3
M26	DR76_RS11415	DR76_2201	NZ_CP009072.1	2358602	2491	C	T	GGG	AGG	G	R	64	22	cadaverine/lysine antiporter	WP_000092909.1	COG0531	E	Amino acid transporter	3
M12	DR76_RS11415	DR76_2201	NZ_CP009072.1	2357975	1741	C	T	GCA	ACA	A	T	691	231	cadaverine/lysine antiporter	WP_000092909.1	COG0531	E	Amino acid transporter	3
M23	DR76_RS05295	DR76_1019	NZ_CP009072.1	1131491	1544	G	A	CGC	TGC	R	C	1087	363	nickel ABC transporter%2C nickel/metallophore periplasmic binding protein	WP_000493122.1	COG0747	E	ABC-type transport system	3
M44	DR76_RS05295	DR76_1019	NZ_CP009072.1	1131601	1971	C	T	GGC	GAC	G	D	977	326	nickel ABC transporter%2C nickel/metallophore periplasmic binding protein	WP_000493122.1	COG0747	E	ABC-type transport system	3
M36	DR76_RS05295	DR76_1019	NZ_CP009072.1	1131601	2244	C	T	GGC	GAC	G	D	977	326	nickel ABC transporter%2C nickel/metallophore periplasmic binding protein	WP_000493122.1	COG0747	E	ABC-type transport system	3
M28	DR76_RS01795	DR76_345	NZ_CP009072.1	377861	1674	C	T	TGG	TGA	W	*	1062	354	ethanolamine ammonia-lyase reactivating factor EutA	WP_001097489.1	COG4819	E	Ethanolamine utilization protein EutA	3
M4	DR76_RS01795	DR76_345	NZ_CP009072.1	377799	1227	G	A	CCC	CTC	P	L	1124	375	ethanolamine ammonia-lyase reactivating factor EutA	WP_001097489.1	COG4819	E	Ethanolamine utilization protein EutA	3
M43	DR76_RS01795	DR76_345	NZ_CP009072.1	377607	2653	C	T	CGC	CAC	R	H	1316	439	ethanolamine ammonia-lyase reactivating factor EutA	WP_001097489.1	COG4819	E	Ethanolamine utilization protein EutA	3
M35	DR76_RS23320	DR76_4447	NZ_CP009072.1	4675811	2299	C	T	CCG	TCG	P	S	535	179	allantoate amidohydrolase	WP_001298347.1	COG0624	E	Acetylornithine deacetylase/Succinyl-diaminopimelate desuccinylase or related deacylase	3
M8	DR76_RS23320	DR76_4447	NZ_CP009072.1	4675973	1853	G	A	GGT	AGT	G	S	697	233	allantoate amidohydrolase	WP_001298347.1	COG0624	E	Acetylornithine deacetylase/Succinyl-diaminopimelate desuccinylase or related deacylase	3
M30	DR76_RS23320	DR76_4447	NZ_CP009072.1	4676249	2080	G	A	GAA	AAA	E	K	973	325	allantoate amidohydrolase	WP_001298347.1	COG0624	E	Acetylornithine deacetylase/Succinyl-diaminopimelate desuccinylase or related deacylase	3
M30	DR76_RS18175	DR76_3477	NZ_CP009072.1	3714949	1850	C	T	CGA	CAA	R	Q	425	142	ABC transporter ATP-binding protein	WP_000057992.1	COG3842	E	ABC-type Fe3+ transport systems	3
M45	DR76_RS18175	DR76_3477	NZ_CP009072.1	3714746	1931	C	T	GAT	AAT	D	N	628	210	ABC transporter ATP-binding protein	WP_000057992.1	COG3842	E	ABC-type Fe3+ transport systems	3
M38	DR76_RS18175	DR76_3477	NZ_CP009072.1	3714595	1726	G	A	ACC	ATC	T	I	779	260	ABC transporter ATP-binding protein	WP_000057992.1	COG3842	E	ABC-type Fe3+ transport systems	3
M35	DR76_RS23440	DR76_4471	NZ_CP009072.1	4701850	1963	C	T	GGT	AGT	G	S	226	76	amino acid permease	WP_000982162.1	COG0531	E	Amino acid transporter	3
M25	DR76_RS23440	DR76_4471	NZ_CP009072.1	4702011	397	C	T	GGC	GAC	G	D	65	22	amino acid permease	WP_000982162.1	COG0531	E	Amino acid transporter	3
M24	DR76_RS23440	DR76_4471	NZ_CP009072.1	4701109	2257	G	A	CGG	TGG	R	W	967	323	amino acid permease	WP_000982162.1	COG0531	E	Amino acid transporter	3
M12	DR76_RS13730	DR76_2639	NZ_CP009072.1	2819579	1435	C	T	ACG	ATG	T	M	1040	347	multicopper oxidase CueO	WP_001189652.1	COG2132	DPM	Multicopper oxidase with three cupredoxin domains (includes cell division protein FtsP and spore coat protein CotA)	3
M48	DR76_RS13730	DR76_2639	NZ_CP009072.1	2818877	2367	G	A	GGC	GAC	G	D	338	113	multicopper oxidase CueO	WP_001189652.1	COG2132	DPM	Multicopper oxidase with three cupredoxin domains (includes cell division protein FtsP and spore coat protein CotA)	3
M26	DR76_RS13730	DR76_2639	NZ_CP009072.1	2818542	1877	G	A	ATG	ATA	M	I	3	1	multicopper oxidase CueO	WP_001189652.1	COG2132	DPM	Multicopper oxidase with three cupredoxin domains (includes cell division protein FtsP and spore coat protein CotA)	3
M2	DR76_RS21075	DR76_4023	NZ_CP009072.1	4219666	767	G	A	AGC	AAC	S	N	110	37	pyrimidine utilization flavin reductase protein F	WP_001028102.1	COG1853	C	NADH-FMN oxidoreductase RutF	3
M24	DR76_RS21075	DR76_4023	NZ_CP009072.1	4219843	2178	C	T	GCC	GTC	A	V	287	96	pyrimidine utilization flavin reductase protein F	WP_001028102.1	COG1853	C	NADH-FMN oxidoreductase RutF	3
M46	DR76_RS21075	DR76_4023	NZ_CP009072.1	4220028	2282	G	A	GCG	ACG	A	T	472	158	pyrimidine utilization flavin reductase protein F	WP_001028102.1	COG1853	C	NADH-FMN oxidoreductase RutF	3
M1	DR76_RS16935	DR76_3248	NZ_CP009072.1	3466868	1376	G	A	CCA	CTA	P	L	203	68	dimethyl sulfoxide reductase anchor subunit	WP_000526507.1	COG3302	C	DMSO reductase anchor subunit	3
M29	DR76_RS16935	DR76_3248	NZ_CP009072.1	3466563	2063	G	A	CGT	TGT	R	C	508	170	dimethyl sulfoxide reductase anchor subunit	WP_000526507.1	COG3302	C	DMSO reductase anchor subunit	3
M34	DR76_RS16935	DR76_3248	NZ_CP009072.1	3466563	2195	G	A	CGT	TGT	R	C	508	170	dimethyl sulfoxide reductase anchor subunit	WP_000526507.1	COG3302	C	DMSO reductase anchor subunit	3
M32	DR76_RS18000	DR76_3446	NZ_CP009072.1	3683188	1749	C	T	CGT	TGT	R	C	2839	947	pyruvate:ferredoxin (flavodoxin) oxidoreductase	WP_000628258.1	COG0674	C	Pyruvate:ferredoxin oxidoreductase or related 2-oxoacid:ferredoxin oxidoreductase	3
M26	DR76_RS18000	DR76_3446	NZ_CP009072.1	3683701	1849	C	T	CCG	TCG	P	S	3352	1118	pyruvate:ferredoxin (flavodoxin) oxidoreductase	WP_000628258.1	COG0674	C	Pyruvate:ferredoxin oxidoreductase or related 2-oxoacid:ferredoxin oxidoreductase	3
M27	DR76_RS18000	DR76_3446	NZ_CP009072.1	3680720	1242	C	T	TCC	TTC	S	F	371	124	pyruvate:ferredoxin (flavodoxin) oxidoreductase	WP_000628258.1	COG0674	C	Pyruvate:ferredoxin oxidoreductase or related 2-oxoacid:ferredoxin oxidoreductase	3
M33	DR76_RS07935	DR76_1531	NZ_CP009072.1	1649119	2807	C	T	GCG	GTG	A	V	260	87	glycolate permease GlcA	WP_000259320.1	COG1620	C	L-lactate permease	3
M14	DR76_RS07935	DR76_1531	NZ_CP009072.1	1649178	1959	G	A	GTT	ATT	V	I	319	107	glycolate permease GlcA	WP_000259320.1	COG1620	C	L-lactate permease	3
M6	DR76_RS07935	DR76_1531	NZ_CP009072.1	1649370	1940	G	A	GGT	AGT	G	S	511	171	glycolate permease GlcA	WP_000259320.1	COG1620	C	L-lactate permease	3
M29	DR76_RS07940	DR76_1532	NZ_CP009072.1	1651490	141	G	A	TGG	TGA	W	*	813	271	IS4 family transposase	WP_011076592.1	COG3385	X	IS4 transposase	2
M34	DR76_RS07940	DR76_1532	NZ_CP009072.1	1651490	333	G	A	TGG	TGA	W	*	813	271	IS4 family transposase	WP_011076592.1	COG3385	X	IS4 transposase	2
M29	DR76_RS24690	DR76_4711	NZ_CP009072.1	4981835	2195	G	A	CGG	TGG	R	W	49	17	transposase	WP_001305336.1	COG2963	X	Transposase and inactivated derivatives	2
M34	DR76_RS24690	DR76_4711	NZ_CP009072.1	4981835	2956	G	A	CGG	TGG	R	W	49	17	transposase	WP_001305336.1	COG2963	X	Transposase and inactivated derivatives	2
M9	DR76_RS25445	DR76_4849	NZ_CP009073.1	6187	2263	G	A	GCT	ACT	A	T	178	60	phage baseplate protein	WP_000174657.1	COG3948	X	Phage-related baseplate assembly protein	2
M7	DR76_RS25445	DR76_4849	NZ_CP009073.1	6397	583	G	A	GAT	AAT	D	N	388	130	phage baseplate protein	WP_000174657.1	COG3948	X	Phage-related baseplate assembly protein	2
M7	DR76_RS28405		NZ_CP009072.1	2961592	429	G	A	TGT	TAT	C	Y	131	44	hypothetical protein	WP_001304246.1	COG3328	X	Transposase (or an inactivated derivative)	2
M10	DR76_RS28405		NZ_CP009072.1	2961633	1456	G	A	GAG	AAG	E	K	172	58	hypothetical protein	WP_001304246.1	COG3328	X	Transposase (or an inactivated derivative)	2
M6	DR76_RS13820	DR76_2657	NZ_CP009072.1	2837358	2408	G	A	GCA	GTA	A	V	521	174	fimbrial chaperone	WP_000465919.1	COG3121	W	P pilus assembly protein	2
M9	DR76_RS13820	DR76_2657	NZ_CP009072.1	2837352	2239	C	T	CGC	CAC	R	H	527	176	fimbrial chaperone	WP_000465919.1	COG3121	W	P pilus assembly protein	2
M49	DR76_RS00065	DR76_14	NZ_CP009072.1	12413	1164	G	A	GCA	GTA	A	V	368	123	fimbrial assembly chaperone protein StcB	WP_000677332.1	COG3121	W	P pilus assembly protein	2
M38	DR76_RS00065	DR76_14	NZ_CP009072.1	12402	1863	C	T	GCG	ACG	A	T	379	127	fimbrial assembly chaperone protein StcB	WP_000677332.1	COG3121	W	P pilus assembly protein	2
M39	DR76_RS24000	DR76_4580	NZ_CP009072.1	4819351	2296	G	A	GGG	AGG	G	R	1126	376	D-alanyl-D-alanine-carboxypeptidase/endopeptidase AmpH	WP_000830766.1	COG1680	V	CubicO group peptidase	2
M19	DR76_RS24000	DR76_4580	NZ_CP009072.1	4819039	1549	G	A	GAT	AAT	D	N	814	272	D-alanyl-D-alanine-carboxypeptidase/endopeptidase AmpH	WP_000830766.1	COG1680	V	CubicO group peptidase	2
M19	DR76_RS14775	DR76_2842	NZ_CP009072.1	3066518	1229	C	T	GCG	GTG	A	V	131	44	ABC transporter ATP-binding protein	WP_000098391.1	COG1132	V	ABC-type multidrug transport system	2
M14	DR76_RS14775	DR76_2842	NZ_CP009072.1	3066422	1379	C	T	TCC	TTC	S	F	35	12	ABC transporter ATP-binding protein	WP_000098391.1	COG1132	V	ABC-type multidrug transport system	2
M28	DR76_RS25285	DR76_4822	NZ_CP009072.1	5108504	1947	G	A	GGC	GAC	G	D	1547	516	multidrug transporter subunit MdtC	WP_000667557.1	COG0841	V	Multidrug efflux pump subunit AcrB	2
M49	DR76_RS25285	DR76_4822	NZ_CP009072.1	5109186	2060	G	A	ATG	ATA	M	I	2229	743	multidrug transporter subunit MdtC	WP_000667557.1	COG0841	V	Multidrug efflux pump subunit AcrB	2
M46	DR76_RS23630	DR76_4508	NZ_CP009072.1	4744412	2103	G	A	GCG	GTG	A	V	1337	446	multidrug ABC transporter permease/ATP-binding protein	WP_001235634.1	COG1132	V	ABC-type multidrug transport system	2
M39	DR76_RS23630	DR76_4508	NZ_CP009072.1	4745414	2026	C	T	CGC	CAC	R	H	335	112	multidrug ABC transporter permease/ATP-binding protein	WP_001235634.1	COG1132	V	ABC-type multidrug transport system	2
M13	DR76_RS01890	DR76_364	NZ_CP009072.1	400685	1665	G	A	GCC	ACC	A	T	1045	349	multidrug efflux RND transporter permease subunit	WP_001273166.1	COG0841	V	Multidrug efflux pump subunit AcrB	2
M37	DR76_RS01890	DR76_364	NZ_CP009072.1	400445	2491	G	A	GAA	AAA	E	K	805	269	multidrug efflux RND transporter permease subunit	WP_001273166.1	COG0841	V	Multidrug efflux pump subunit AcrB	2
M4	DR76_RS20690	DR76_3945	NZ_CP009072.1	4141593	932.97	G	GC	na	na	na	na	1046	349	colicin V biosynthesis protein	WP_001304614.1	COG2274	V	ABC-type bacteriocin/lantibiotic exporters	2
M23	DR76_RS20690	DR76_3945	NZ_CP009072.1	4140570	1262	C	T	AGA	AAA	R	K	2069	690	colicin V biosynthesis protein	WP_001304614.1	COG2274	V	ABC-type bacteriocin/lantibiotic exporters	2
M29	DR76_RS00915	DR76_172	NZ_CP009072.1	192355	1331	G	A	GAA	AAA	E	K	139	47	nucleoside triphosphatase	WP_001249883.1	COG0494	V	8-oxo-dGTP pyrophosphatase MutT and related house-cleaning NTP pyrophosphohydrolases	2
M34	DR76_RS00915	DR76_172	NZ_CP009072.1	192355	1819	G	A	GAA	AAA	E	K	139	47	nucleoside triphosphatase	WP_001249883.1	COG0494	V	8-oxo-dGTP pyrophosphatase MutT and related house-cleaning NTP pyrophosphohydrolases	2
M7	DR76_RS08565	DR76_1640	NZ_CP009072.1	1760017	1222	C	T	GGC	GAC	G	D	1748	583	alpha-hemolysin translocation ATP-binding protein HlyB	WP_000376545.1	COG2274	V	ABC-type bacteriocin/lantibiotic exporters	2
M15	DR76_RS08565	DR76_1640	NZ_CP009072.1	1759886	1971	G	A	CTT	TTT	L	F	1879	627	alpha-hemolysin translocation ATP-binding protein HlyB	WP_000376545.1	COG2274	V	ABC-type bacteriocin/lantibiotic exporters	2
M41	DR76_RS20580	DR76_3922	NZ_CP009072.1	4118784	2045	G	A	GCT	ACT	A	T	1795	599	ABC transporter ATP-binding protein	WP_001111200.1	COG1132	V	ABC-type multidrug transport system	2
M26	DR76_RS20580	DR76_3922	NZ_CP009072.1	4119418	1860	G	A	AGT	AAT	S	N	2429	810	ABC transporter ATP-binding protein	WP_001111200.1	COG1132	V	ABC-type multidrug transport system	2
M31	DR76_RS17725	DR76_3395	NZ_CP009072.1	3619167	1575	C	T	GGT	AGT	G	S	1285	429	type VI secretion system tip protein VgrG	WP_038429245.1	COG3501	UXR	Uncharacterized conserved protein	2
M39	DR76_RS17725	DR76_3395	NZ_CP009072.1	3619760	131	G	A	ACG	ATG	T	M	692	231	type VI secretion system tip protein VgrG	WP_038429245.1	COG3501	UXR	Uncharacterized conserved protein	2
M9	DR76_RS09425	DR76_1807	NZ_CP009072.1	1949842	1907	C	T	GCG	ACG	A	T	1618	540	type VI secretion system tip protein VgrG	WP_001443094.1	COG3501	UXR	Uncharacterized conserved protein	2
M20	DR76_RS09425	DR76_1807	NZ_CP009072.1	1949358	2048	C	T	GGT	GAT	G	D	2102	701	type VI secretion system tip protein VgrG	WP_001443094.1	COG3501	UXR	Uncharacterized conserved protein	2
M43	DR76_RS20800	DR76_3970	NZ_CP009072.1	4162215	2426	C	T	GGT	GAT	G	D	1751	584	adhesin HecA family 20-residue repeat (two copies)	WP_001546166.1	COG3210	U	Large exoprotein involved in heme utilization or adhesion	2
M48	DR76_RS20800	DR76_3970	NZ_CP009072.1	4161421	2485	C	T	GTA	ATA	V	I	2545	849	adhesin HecA family 20-residue repeat (two copies)	WP_001546166.1	COG3210	U	Large exoprotein involved in heme utilization or adhesion	2
M16	DR76_RS15245	DR76_2931	NZ_CP009072.1	3147645	1180	G	A	GCG	ACG	A	T	193	65	DNA-binding response regulator	WP_000611328.1	COG2197	TK	DNA-binding response regulator	2
M1	DR76_RS15245	DR76_2931	NZ_CP009072.1	3147870	1177	C	T	CCA	TCA	P	S	418	140	DNA-binding response regulator	WP_000611328.1	COG2197	TK	DNA-binding response regulator	2
M14	DR76_RS04375	DR76_839	NZ_CP009072.1	931084	2018	G	A	GCC	GTC	A	V	413	138	bifunctional GTP diphosphokinase/guanosine-3'%2C5'-bis(diphosphate) 3'-diphosphatase	WP_000280473.1	COG0317	TK	(p)ppGpp synthase/hydrolase	2
M32	DR76_RS04375	DR76_839	NZ_CP009072.1	930995	2653	G	A	CCG	TCG	P	S	502	168	bifunctional GTP diphosphokinase/guanosine-3'%2C5'-bis(diphosphate) 3'-diphosphatase	WP_000280473.1	COG0317	TK	(p)ppGpp synthase/hydrolase	2
M6	DR76_RS16840	DR76_3230	NZ_CP009072.1	3448328	1511	C	T	GCA	ACA	A	T	205	69	DNA-binding response regulator	WP_001298660.1	COG0745	TK	DNA-binding response regulator	2
M3	DR76_RS16840	DR76_3230	NZ_CP009072.1	3447913	940	G	A	TCG	TTG	S	L	620	207	DNA-binding response regulator	WP_001298660.1	COG0745	TK	DNA-binding response regulator	2
M45	DR76_RS01395	DR76_268	NZ_CP009072.1	297091	1332	C	T	AGT	AAT	S	N	602	201	LuxR family transcriptional regulator	WP_000243056.1	COG2197	TK	DNA-binding response regulator	2
M30	DR76_RS01395	DR76_268	NZ_CP009072.1	297601	1367	G	A	GCT	GTT	A	V	92	31	LuxR family transcriptional regulator	WP_000243056.1	COG2197	TK	DNA-binding response regulator	2
M50	DR76_RS09620	DR76_1845	NZ_CP009072.1	1992399	1878	C	T	GAT	AAT	D	N	1378	460	signal transduction histidine kinase	WP_000186450.1	COG2198	T	HPt (histidine-containing phosphotransfer) domain	2
M45	DR76_RS09620	DR76_1845	NZ_CP009072.1	1991493	2028	C	T	GCG	ACG	A	T	2284	762	signal transduction histidine kinase	WP_000186450.1	COG2198	T	HPt (histidine-containing phosphotransfer) domain	2
M8	DR76_RS22565	DR76_4306	NZ_CP009072.1	4524904	1847	G	A	GCC	ACC	A	T	133	45	two-component system sensor histidine kinase KdbD	WP_001304798.1	COG2205	T	K+-sensing histidine kinase KdpD	2
M20	DR76_RS22565	DR76_4306	NZ_CP009072.1	4526405	2266	C	T	GCC	GTC	A	V	1634	545	two-component system sensor histidine kinase KdbD	WP_001304798.1	COG2205	T	K+-sensing histidine kinase KdpD	2
M20	DR76_RS03000	DR76_578	NZ_CP009072.1	650110	2247	C	T	GTT	ATT	V	I	217	73	translational GTPase TypA	WP_000570668.1	COG1217	T	Predicted membrane GTPase involved in stress response	2
M41	DR76_RS03000	DR76_578	NZ_CP009072.1	649657	2639	C	T	GGC	AGC	G	S	670	224	translational GTPase TypA	WP_000570668.1	COG1217	T	Predicted membrane GTPase involved in stress response	2
M3	DR76_RS15920	DR76_3054	NZ_CP009072.1	3265797	1197	C	T	GAT	AAT	D	N	1546	516	PrkA family serine protein kinase	WP_001019882.1	COG2766	T	Predicted Ser/Thr protein kinase	2
M26	DR76_RS15920	DR76_3054	NZ_CP009072.1	3265739	1774	G	A	GCC	GTC	A	V	1604	535	PrkA family serine protein kinase	WP_001019882.1	COG2766	T	Predicted Ser/Thr protein kinase	2
M29	DR76_RS18095	DR76_3461	NZ_CP009072.1	3698846	1427	G	A	GCA	ACA	A	T	682	228	universal stress protein E	WP_001262123.1	COG0589	T	Nucleotide-binding universal stress protein	2
M34	DR76_RS18095	DR76_3461	NZ_CP009072.1	3698846	1846	G	A	GCA	ACA	A	T	682	228	universal stress protein E	WP_001262123.1	COG0589	T	Nucleotide-binding universal stress protein	2
M2	DR76_RS10970	DR76_2113	NZ_CP009072.1	2263347	1127	C	T	GTA	ATA	V	I	538	180	sensor histidine kinase	WP_000704419.1	COG4191	T	Signal transduction histidine kinase regulating C4-dicarboxylate transport system	2
M21	DR76_RS10970	DR76_2113	NZ_CP009072.1	2263310	2457.97	GC	G	na	na	na	na	575	192	sensor histidine kinase	WP_000704419.1	COG4191	T	Signal transduction histidine kinase regulating C4-dicarboxylate transport system	2
M37	DR76_RS25245	DR76_4813	NZ_CP009072.1	5094650	3661	C	T	GCC	GTC	A	V	2072	691	diguanylate cyclase	WP_000043712.1	COG2199	T	GGDEF domain	2
M5	DR76_RS25245	DR76_4813	NZ_CP009072.1	5092655	1046	C	T	TCG	TTG	S	L	77	26	diguanylate cyclase	WP_000043712.1	COG2199	T	GGDEF domain	2
M34	DR76_RS01495	DR76_287	NZ_CP009072.1	323890	1999	G	A	GGC	AGC	G	S	1555	519	sensor histidine kinase	WP_000544377.1	COG3275	T	Sensor histidine kinase	2
M29	DR76_RS01495	DR76_287	NZ_CP009072.1	323890	2174	G	A	GGC	AGC	G	S	1555	519	sensor histidine kinase	WP_000544377.1	COG3275	T	Sensor histidine kinase	2
M5	DR76_RS04980	DR76_957	NZ_CP009072.1	1061898	2404	C	T	CGT	TGT	R	C	1342	448	phosphodiesterase	WP_001266320.1	COG2199	T	GGDEF domain	2
M26	DR76_RS04980	DR76_957	NZ_CP009072.1	1061140	2671	C	T	GCC	GTC	A	V	584	195	phosphodiesterase	WP_001266320.1	COG2199	T	GGDEF domain	2
M16	DR76_RS00150	DR76_29	NZ_CP009072.1	34500	1636	G	A	CGA	TGA	R	*	1648	550	sensor histidine kinase	WP_001295431.1	COG3275	T	Sensor histidine kinase	2
M10	DR76_RS00150	DR76_29	NZ_CP009072.1	35460	1438	C	T	GTG	ATG	V	M	688	230	sensor histidine kinase	WP_001295431.1	COG3275	T	Sensor histidine kinase	2
M39	DR76_RS01565	DR76_300	NZ_CP009072.1	338654	2131	C	T	GAT	AAT	D	N	1498	500	sensor domain-containing phosphodiesterase	WP_001298577.1	COG2199	T	GGDEF domain	2
M24	DR76_RS01565	DR76_300	NZ_CP009072.1	338122	2456	G	A	GCG	GTG	A	V	2030	677	sensor domain-containing phosphodiesterase	WP_001298577.1	COG2199	T	GGDEF domain	2
M14	DR76_RS04475	DR76_859	NZ_CP009072.1	948102	2007	G	A	CGC	CAC	R	H	158	53	lipopolysaccharide core heptose(I) kinase RfaP	WP_001304977.1	COG0515	T	Serine/threonine protein kinase	2
M11	DR76_RS04475	DR76_859	NZ_CP009072.1	948537	2377	C	T	CCA	CTA	P	L	593	198	lipopolysaccharide core heptose(I) kinase RfaP	WP_001304977.1	COG0515	T	Serine/threonine protein kinase	2
M45	DR76_RS04125	DR76_793	NZ_CP009072.1	880523	2937	C	T	ACA	ATA	T	I	1439	480	signal transduction histidine-protein kinase/phosphatase UhpB	WP_001304997.1	COG3851	T	Signal transduction histidine kinase	2
M40	DR76_RS04125	DR76_793	NZ_CP009072.1	879679	2223	C	T	CTC	TTC	L	F	595	199	signal transduction histidine-protein kinase/phosphatase UhpB	WP_001304997.1	COG3851	T	Signal transduction histidine kinase	2
M29	DR76_RS14970	DR76_2881	NZ_CP009072.1	3102636	1381	G	A	AGT	AAT	S	N	227	76	two-component sensor histidine kinase	WP_000826735.1	COG2205	T	K+-sensing histidine kinase KdpD	2
M34	DR76_RS14970	DR76_2881	NZ_CP009072.1	3102636	2459	G	A	AGT	AAT	S	N	227	76	two-component sensor histidine kinase	WP_000826735.1	COG2205	T	K+-sensing histidine kinase KdpD	2
M43	DR76_RS15910	DR76_3052	NZ_CP009072.1	3262812	2079	G	A	CGA	TGA	R	*	1054	352	GGDEF domain-containing protein	WP_000621385.1	COG2199	T	GGDEF domain	2
M15	DR76_RS15910	DR76_3052	NZ_CP009072.1	3262587	1999	G	A	CGT	TGT	R	C	1279	427	GGDEF domain-containing protein	WP_000621385.1	COG2199	T	GGDEF domain	2
M15	DR76_RS14895	DR76_2867	NZ_CP009072.1	3087708	958	C	T	CGT	CAT	R	H	29	10	hypothetical protein	WP_001151469.1	COG3629	T	DNA-binding transcriptional activator of the SARP family	2
M10	DR76_RS14895	DR76_2867	NZ_CP009072.1	3087213	847	G	A	TCA	TTA	S	L	524	175	hypothetical protein	WP_001151469.1	COG3629	T	DNA-binding transcriptional activator of the SARP family	2
M17	DR76_RS21890	DR76_4178	NZ_CP009072.1	4395355	1171	G	A	GCT	GTT	A	V	695	232	cyclic di-GMP phosphodiesterase	WP_000950336.1	COG2200	T	EAL domain	2
M42	DR76_RS21890	DR76_4178	NZ_CP009072.1	4395274	1526	G	A	ACA	ATA	T	I	776	259	cyclic di-GMP phosphodiesterase	WP_000950336.1	COG2200	T	EAL domain	2
M17	DR76_RS12700	DR76_2449	NZ_CP009072.1	2608131	1822	G	A	CTT	TTT	L	F	454	152	DUF445 domain-containing protein	WP_001037384.1	COG2733	S	Uncharacterized membrane-anchored protein YjiN	2
M14	DR76_RS12700	DR76_2449	NZ_CP009072.1	2607807	1824	C	T	GCG	ACG	A	T	778	260	DUF445 domain-containing protein	WP_001037384.1	COG2733	S	Uncharacterized membrane-anchored protein YjiN	2
M38	DR76_RS06540	DR76_1261	NZ_CP009072.1	1366662	2766	G	A	GAA	AAA	E	K	1315	439	DUF3971 domain-containing protein	WP_001253543.1	COG3164	S	Uncharacterized conserved protein YhdP	2
M5	DR76_RS06540	DR76_1261	NZ_CP009072.1	1365718	1831	G	A	GGC	GAC	G	D	371	124	DUF3971 domain-containing protein	WP_001253543.1	COG3164	S	Uncharacterized conserved protein YhdP	2
M19	DR76_RS17970	DR76_3440	NZ_CP009072.1	3675212	1642	C	T	GTA	ATA	V	I	43	15	DUF1318 domain-containing protein	WP_001296049.1	COG3784	S	Uncharacterized conserved protein YdbL	2
M28	DR76_RS17970	DR76_3440	NZ_CP009072.1	3675158	2020	C	T	GTA	ATA	V	I	97	33	DUF1318 domain-containing protein	WP_001296049.1	COG3784	S	Uncharacterized conserved protein YdbL	2
M4	DR76_RS02420	DR76_465	NZ_CP009072.1	523740	1386	C	T	GCC	GTC	A	V	548	183	DTW domain-containing protein	WP_001298618.1	COG3148	S	Uncharacterized conserved protein YfiP	2
M33	DR76_RS02420	DR76_465	NZ_CP009072.1	523793	1739	G	A	GGG	AGG	G	R	601	201	DTW domain-containing protein	WP_001298618.1	COG3148	S	Uncharacterized conserved protein YfiP	2
M29	DR76_RS08645	DR76_1656	NZ_CP009072.1	1777843	2146	C	T	GCA	ACA	A	T	562	188	DUF554 domain-containing protein	WP_000234491.1	COG1811	S	Uncharacterized membrane protein YqgA	2
M34	DR76_RS08645	DR76_1656	NZ_CP009072.1	1777843	2752	C	T	GCA	ACA	A	T	562	188	DUF554 domain-containing protein	WP_000234491.1	COG1811	S	Uncharacterized membrane protein YqgA	2
M21	DR76_RS11555	DR76_2228	NZ_CP009072.1	2385630	2295	G	A	TCG	TTG	S	L	1508	503	miniconductance mechanosensitive channel MscM	WP_001236821.1	COG1511	S	Uncharacterized membrane protein YhgE	2
M15	DR76_RS11555	DR76_2228	NZ_CP009072.1	2384416	2055	C	T	GGT	AGT	G	S	2722	908	miniconductance mechanosensitive channel MscM	WP_001236821.1	COG1511	S	Uncharacterized membrane protein YhgE	2
M25	DR76_RS16645	DR76_3192	NZ_CP009072.1	3407823	1176	C	T	GGT	GAT	G	D	1010	337	FUSC family protein	WP_000994343.1	COG1289	S	Uncharacterized membrane protein YccC	2
M6	DR76_RS16645	DR76_3192	NZ_CP009072.1	3408394	1569	C	T	GAT	AAT	D	N	439	147	FUSC family protein	WP_000994343.1	COG1289	S	Uncharacterized membrane protein YccC	2
M13	DR76_RS14465	DR76_2783	NZ_CP009072.1	2958511	718	G	A	ACG	ATG	T	M	326	109	membrane protein	WP_000739817.1	COG3238	S	Uncharacterized membrane protein YdcZ	2
M11	DR76_RS14465	DR76_2783	NZ_CP009072.1	2958040	1279	G	A	ACG	ATG	T	M	797	266	membrane protein	WP_000739817.1	COG3238	S	Uncharacterized membrane protein YdcZ	2
M47	DR76_RS11880	DR76_2293	NZ_CP009072.1	2445304	2401	G	A	CCA	CTA	P	L	1301	434	HlyC/CorC family transporter	WP_000935036.1	COG1253	R	Hemolysin or related protein	2
M32	DR76_RS11880	DR76_2293	NZ_CP009072.1	2445784	2507	C	T	AGC	AAC	S	N	821	274	HlyC/CorC family transporter	WP_000935036.1	COG1253	R	Hemolysin or related protein	2
M6	DR76_RS24340	DR76_4645	NZ_CP009072.1	4895458	2065	C	T	CGT	TGT	R	C	10	4	aldo/keto reductase	WP_001172293.1	COG0667	R	Predicted oxidoreductase (related to aryl-alcohol dehydrogenase)	2
M24	DR76_RS24340	DR76_4645	NZ_CP009072.1	4895621	2340	G	A	GGT	GAT	G	D	173	58	aldo/keto reductase	WP_001172293.1	COG0667	R	Predicted oxidoreductase (related to aryl-alcohol dehydrogenase)	2
M44	DR76_RS24410		NZ_CP009072.1	4910552	2175	G	A	GGT	GAT	G	D	149	50	YkgJ family cysteine cluster protein	WP_001443224.1	COG0727	R	Fe-S-cluster containining protein	2
M36	DR76_RS24410		NZ_CP009072.1	4910552	2840	G	A	GGT	GAT	G	D	149	50	YkgJ family cysteine cluster protein	WP_001443224.1	COG0727	R	Fe-S-cluster containining protein	2
M14	DR76_RS20285	DR76_3868	NZ_CP009072.1	4066789	1323	G	A	CCG	TCG	P	S	721	241	rhodanese domain-containing protein	WP_001298360.1	COG1054	R	Predicted sulfurtransferase	2
M10	DR76_RS20285	DR76_3868	NZ_CP009072.1	4066608	1383	C	T	GGT	GAT	G	D	902	301	rhodanese domain-containing protein	WP_001298360.1	COG1054	R	Predicted sulfurtransferase	2
M5	DR76_RS03120	DR76_602	NZ_CP009072.1	675602	1529	C	T	GGC	AGC	G	S	271	91	YigZ family protein	WP_001295262.1	COG1739	R	Putative translation regulator	2
M31	DR76_RS03120	DR76_602	NZ_CP009072.1	675527	2545	C	T	GCG	ACG	A	T	346	116	YigZ family protein	WP_001295262.1	COG1739	R	Putative translation regulator	2
M10	DR76_RS14185	DR76_2732	NZ_CP009072.1	2916566	2077	G	A	ACT	ATT	T	I	281	94	hydroxyacylglutathione hydrolase	WP_001052735.1	COG0491	R	Glyoxylase or a related metal-dependent hydrolase	2
M20	DR76_RS14185	DR76_2732	NZ_CP009072.1	2916324	2000	C	T	GCT	ACT	A	T	523	175	hydroxyacylglutathione hydrolase	WP_001052735.1	COG0491	R	Glyoxylase or a related metal-dependent hydrolase	2
M7	DR76_RS21495	DR76_4101	NZ_CP009072.1	4306635	1550	C	T	GAG	AAG	E	K	1492	498	ComEC family protein	WP_000705738.1	COG0658	R	Predicted membrane metal-binding protein	2
M25	DR76_RS21495	DR76_4101	NZ_CP009072.1	4306088	2130	C	T	GGA	GAA	G	E	2039	680	ComEC family protein	WP_000705738.1	COG0658	R	Predicted membrane metal-binding protein	2
M41	DR76_RS24115	DR76_4602	NZ_CP009072.1	4842380	2641	C	T	CCA	TCA	P	S	121	41	galactoside O-acetyltransferase	WP_001298545.1	COG0110	R	Acetyltransferase (isoleucine patch superfamily)	2
M14	DR76_RS24115	DR76_4602	NZ_CP009072.1	4842315	2099	G	A	TGC	TAC	C	Y	56	19	galactoside O-acetyltransferase	WP_001298545.1	COG0110	R	Acetyltransferase (isoleucine patch superfamily)	2
M27	DR76_RS02115	DR76_408	NZ_CP009072.1	460251	1685	G	A	GCC	GTC	A	V	1937	646	hypothetical protein	WP_000736376.1	COG2373	R	Uncharacterized conserved protein YfaS	2
M47	DR76_RS02115	DR76_408	NZ_CP009072.1	458503	2552	G	A	CGT	TGT	R	C	3685	1229	hypothetical protein	WP_000736376.1	COG2373	R	Uncharacterized conserved protein YfaS	2
M14	DR76_RS02230	DR76_431	NZ_CP009072.1	485214	1833	G	A	GCC	GTC	A	V	1793	598	DUF5107 domain-containing protein	WP_001305235.1	COG0457	R	Tetratricopeptide (TPR) repeat	2
M25	DR76_RS02230	DR76_431	NZ_CP009072.1	486978	1503	C	T	CGC	CAC	R	H	29	10	DUF5107 domain-containing protein	WP_001305235.1	COG0457	R	Tetratricopeptide (TPR) repeat	2
M28	DR76_RS04065	DR76_783	NZ_CP009072.1	870452	2884	G	A	CGG	CAG	R	Q	1661	554	solute:sodium symporter family transporter	WP_001087166.1	COG4146	R	Uncharacterized membrane permease YidK	2
M17	DR76_RS04065	DR76_783	NZ_CP009072.1	869501	2229	G	A	GGC	GAC	G	D	710	237	solute:sodium symporter family transporter	WP_001087166.1	COG4146	R	Uncharacterized membrane permease YidK	2
M42	DR76_RS19630	DR76_3745	NZ_CP009072.1	3967385	1840	C	T	GGT	GAT	G	D	35	12	phage tail protein	WP_000235047.1	COG5492	R	Uncharacterized conserved protein YjdB	2
M49	DR76_RS19630	DR76_3745	NZ_CP009072.1	3967059	2005	G	A	CGT	TGT	R	C	361	121	phage tail protein	WP_000235047.1	COG5492	R	Uncharacterized conserved protein YjdB	2
M14	DR76_RS23205	DR76_4427	NZ_CP009072.1	4654817	1924	G	A	GAT	AAT	D	N	121	41	phage receptor	WP_001304814.1	COG0457	R	Tetratricopeptide (TPR) repeat	2
M9	DR76_RS23205	DR76_4427	NZ_CP009072.1	4655180	2053	C	T	CGG	TGG	R	W	484	162	phage receptor	WP_001304814.1	COG0457	R	Tetratricopeptide (TPR) repeat	2
M28	DR76_RS25180	DR76_4800	NZ_CP009072.1	5078175	1799	G	A	GCA	GTA	A	V	233	78	colanic acid biosynthesis acetyltransferase WcaF	WP_001153560.1	COG0110	R	Acetyltransferase (isoleucine patch superfamily)	2
M1	DR76_RS25180	DR76_4800	NZ_CP009072.1	5077947	1274	C	T	CGA	CAA	R	Q	461	154	colanic acid biosynthesis acetyltransferase WcaF	WP_001153560.1	COG0110	R	Acetyltransferase (isoleucine patch superfamily)	2
M27	DR76_RS15445	DR76_2970	NZ_CP009072.1	3186202	1676	C	T	GGC	AGC	G	S	292	98	tRNA 5-methoxyuridine(34)/uridine 5-oxyacetic acid(34) synthase CmoB	WP_000564738.1	COG0500	QR	SAM-dependent methyltransferase	2
M15	DR76_RS15445	DR76_2970	NZ_CP009072.1	3186138	1340	G	A	TCT	TTT	S	F	356	119	tRNA 5-methoxyuridine(34)/uridine 5-oxyacetic acid(34) synthase CmoB	WP_000564738.1	COG0500	QR	SAM-dependent methyltransferase	2
M34	DR76_RS00435	DR76_83	NZ_CP009072.1	95662	1973	G	A	GGC	AGC	G	S	61	21	microcin C ABC transporter permease	WP_000088916.1	COG4239	Q	ABC-type microcin C transport system	2
M29	DR76_RS00435	DR76_83	NZ_CP009072.1	95662	1989	G	A	GGC	AGC	G	S	61	21	microcin C ABC transporter permease	WP_000088916.1	COG4239	Q	ABC-type microcin C transport system	2
M27	DR76_RS00440	DR76_84	NZ_CP009072.1	97656	1585	T	C	GTC	GCC	V	A	1028	343	microcin C ABC transporter ATP-binding protein YejF	WP_000194892.1	COG4172	Q	ABC-type microcin C transport system	2
M11	DR76_RS00440	DR76_84	NZ_CP009072.1	97958	1848	C	T	CCC	TCC	P	S	1330	444	microcin C ABC transporter ATP-binding protein YejF	WP_000194892.1	COG4172	Q	ABC-type microcin C transport system	2
M40	DR76_RS23385	DR76_4460	NZ_CP009072.1	4691323	1781	C	T	CGG	CAG	R	Q	1571	524	ABC transporter permease	WP_000561822.1	COG3127	Q	Predicted ABC-type transport system involved in lysophospholipase L1 biosynthesis	2
M19	DR76_RS23385	DR76_4460	NZ_CP009072.1	4692832	1945	G	A	GCG	GTG	A	V	62	21	ABC transporter permease	WP_000561822.1	COG3127	Q	Predicted ABC-type transport system involved in lysophospholipase L1 biosynthesis	2
M1	DR76_RS23095	DR76_4408	NZ_CP009072.1	4629736	1418	C	T	CGC	CAC	R	H	3152	1051	enterobactin synthase subunit F	WP_000077767.1	COG1020	Q	Non-ribosomal peptide synthetase component F	2
M38	DR76_RS23095	DR76_4408	NZ_CP009072.1	4632536	2369	C	T	GTC	ATC	V	I	352	118	enterobactin synthase subunit F	WP_000077767.1	COG1020	Q	Non-ribosomal peptide synthetase component F	2
M43	DR76_RS14745	DR76_2836	NZ_CP009072.1	3046113	1900	G	A	CGG	TGG	R	W	1372	458	(2%2C3-dihydroxybenzoyl)adenylate synthase	WP_001088826.1	COG1021	Q	Non-ribosomal peptide synthetase component E (peptide arylation enzyme)	2
M13	DR76_RS14745	DR76_2836	NZ_CP009072.1	3047397	1378	G	A	CGA	TGA	R	*	88	30	(2%2C3-dihydroxybenzoyl)adenylate synthase	WP_001088826.1	COG1021	Q	Non-ribosomal peptide synthetase component E (peptide arylation enzyme)	2
M6	DR76_RS14765	DR76_2840	NZ_CP009072.1	3061389	1600	C	T	GGC	GAC	G	D	3701	1234	non-ribosomal peptide synthetase	WP_077393284.1	COG1020	Q	Non-ribosomal peptide synthetase component F	2
M7	DR76_RS14765	DR76_2840	NZ_CP009072.1	3060034	1362	C	T	GAT	AAT	D	N	5056	1686	non-ribosomal peptide synthetase	WP_077393284.1	COG1020	Q	Non-ribosomal peptide synthetase component F	2
M22	DR76_RS14615	DR76_2812	NZ_CP009072.1	3005133	1131	G	A	TGG	TGA	W	*	2343	781	colibactin non-ribosomal peptide synthetase ClbJ	WP_001468003.1	COG1020	Q	Non-ribosomal peptide synthetase component F	2
M4	DR76_RS14615	DR76_2812	NZ_CP009072.1	3008782	1087	G	A	GAC	AAC	D	N	5992	1998	colibactin non-ribosomal peptide synthetase ClbJ	WP_001468003.1	COG1020	Q	Non-ribosomal peptide synthetase component F	2
M46	DR76_RS21685	DR76_4138	NZ_CP009072.1	4356537	2120	G	A	GCG	ACG	A	T	1078	360	hydroxylamine reductase	WP_000458843.1	COG1151	PC	Hydroxylamine reductase (hybrid-cluster protein)	2
M21	DR76_RS21685	DR76_4138	NZ_CP009072.1	4356802	1601	G	A	GGT	GAT	G	D	1343	448	hydroxylamine reductase	WP_000458843.1	COG1151	PC	Hydroxylamine reductase (hybrid-cluster protein)	2
M24	DR76_RS17755	DR76_3400	NZ_CP009072.1	3626655	1725	A	G	ACC	GCC	T	A	1561	521	TonB-dependent receptor	WP_000689386.1	COG4772	P	Outer membrane receptor for Fe3+-dicitrate	2
M41	DR76_RS17755	DR76_3400	NZ_CP009072.1	3626782	2363	G	A	CGC	CAC	R	H	1688	563	TonB-dependent receptor	WP_000689386.1	COG4772	P	Outer membrane receptor for Fe3+-dicitrate	2
M21	DR76_RS22255	DR76_4248	NZ_CP009072.1	4472835	1989	C	T	GTT	ATT	V	I	421	141	molybdate ABC transporter substrate-binding protein	WP_000113014.1	COG0725	P	ABC-type molybdate transport system	2
M30	DR76_RS22255	DR76_4248	NZ_CP009072.1	4472526	2072	G	A	CAG	TAG	Q	*	730	244	molybdate ABC transporter substrate-binding protein	WP_000113014.1	COG0725	P	ABC-type molybdate transport system	2
M3	DR76_RS06040	DR76_1164	NZ_CP009072.1	1287070	1559	C	T	CTT	TTT	L	F	277	93	bacterioferritin	WP_000675504.1	COG2193	P	Bacterioferritin (cytochrome b1)	2
M33	DR76_RS06040	DR76_1164	NZ_CP009072.1	1287250	2637	C	T	CAG	TAG	Q	*	457	153	bacterioferritin	WP_000675504.1	COG2193	P	Bacterioferritin (cytochrome b1)	2
M28	DR76_RS03385	DR76_654	NZ_CP009072.1	728591	2612	C	T	CGT	CAT	R	H	359	120	magnesium transporter CorA	WP_000947159.1	COG0598	P	Mg2+ and Co2+ transporter CorA	2
M16	DR76_RS03385	DR76_654	NZ_CP009072.1	728267	1600	G	A	CCG	CTG	P	L	683	228	magnesium transporter CorA	WP_000947159.1	COG0598	P	Mg2+ and Co2+ transporter CorA	2
M45	DR76_RS15505	DR76_2982	NZ_CP009072.1	3195983	2041	C	T	GCT	ACT	A	T	415	139	zinc ABC transporter permease	WP_000571478.1	COG1108	P	ABC-type Mn2+/Zn2+ transport system	2
M11	DR76_RS15505	DR76_2982	NZ_CP009072.1	3195802	829	G	A	CCT	CTT	P	L	596	199	zinc ABC transporter permease	WP_000571478.1	COG1108	P	ABC-type Mn2+/Zn2+ transport system	2
M31	DR76_RS16200	DR76_3107	NZ_CP009072.1	3322104	2082	C	T	GTG	ATG	V	M	1465	489	catalase HPII	WP_000077879.1	COG0753	P	Catalase	2
M7	DR76_RS16200	DR76_3107	NZ_CP009072.1	3323420	988	G	A	ACC	ATC	T	I	149	50	catalase HPII	WP_000077879.1	COG0753	P	Catalase	2
M38	DR76_RS20050	DR76_3822	NZ_CP009072.1	4022966	3079	G	A	GCG	ACG	A	T	199	67	TonB-dependent siderophore receptor	WP_000953416.1	COG4773	P	Outer membrane receptor for ferric coprogen and ferric-rhodotorulic acid	2
M35	DR76_RS20050	DR76_3822	NZ_CP009072.1	4022967	2946	C	T	GCG	GTG	A	V	200	67	TonB-dependent siderophore receptor	WP_000953416.1	COG4773	P	Outer membrane receptor for ferric coprogen and ferric-rhodotorulic acid	2
M29	DR76_RS02760	DR76_533	NZ_CP009072.1	605491	2335	G	A	GCC	GTC	A	V	134	45	sulfate ABC transporter substrate-binding protein	WP_000758729.1	COG1613	P	ABC-type sulfate transport system	2
M34	DR76_RS02760	DR76_533	NZ_CP009072.1	605491	3152	G	A	GCC	GTC	A	V	134	45	sulfate ABC transporter substrate-binding protein	WP_000758729.1	COG1613	P	ABC-type sulfate transport system	2
M38	DR76_RS01555	DR76_298	NZ_CP009072.1	335219	2758	A	G	GTA	GCA	V	A	1157	386	divalent metal cation transporter	WP_000186369.1	COG1914	P	Mn2+ and Fe2+ transporters of the NRAMP family	2
M1	DR76_RS01555	DR76_298	NZ_CP009072.1	335567	1010	G	A	GCC	GTC	A	V	809	270	divalent metal cation transporter	WP_000186369.1	COG1914	P	Mn2+ and Fe2+ transporters of the NRAMP family	2
M30	DR76_RS01970	DR76_379	NZ_CP009072.1	415978	1695	G	A	GGG	AGG	G	R	157	53	arsenate reductase (glutaredoxin)	WP_000166454.1	COG1393	P	Arsenate reductase and related proteins	2
M9	DR76_RS01970	DR76_379	NZ_CP009072.1	416133	2182	A	C	AAA	AAC	K	N	312	104	arsenate reductase (glutaredoxin)	WP_000166454.1	COG1393	P	Arsenate reductase and related proteins	2
M2	DR76_RS00310	DR76_59	NZ_CP009072.1	67197	1453	G	A	TCC	TTC	S	F	1064	355	catecholate siderophore receptor CirA	WP_000489277.1	COG4771	P	Outer membrane receptor for ferrienterochelin and colicins	2
M27	DR76_RS00310	DR76_59	NZ_CP009072.1	66555	1935	G	A	CCG	CTG	P	L	1706	569	catecholate siderophore receptor CirA	WP_000489277.1	COG4771	P	Outer membrane receptor for ferrienterochelin and colicins	2
M47	DR76_RS05105	DR76_982	NZ_CP009072.1	1091967	3033	G	A	GCC	GTC	A	V	707	236	iron ABC transporter permease	WP_001297991.1	COG0609	P	ABC-type Fe3+-siderophore transport system	2
M22	DR76_RS05105	DR76_982	NZ_CP009072.1	1092583	2419	C	T	GAA	AAA	E	K	91	31	iron ABC transporter permease	WP_001297991.1	COG0609	P	ABC-type Fe3+-siderophore transport system	2
M9	DR76_RS08285	DR76_1598	NZ_CP009072.1	1718561	2213	G	A	GGG	GAG	G	E	1553	518	aerobactin synthase IucA	WP_000605900.1	COG4264	P	Siderophore synthetase component	2
M24	DR76_RS08285	DR76_1598	NZ_CP009072.1	1718561	2773	G	A	GGG	GAG	G	E	1553	518	aerobactin synthase IucA	WP_000605900.1	COG4264	P	Siderophore synthetase component	2
M23	DR76_RS21540	DR76_4110	NZ_CP009072.1	4318545	1748	G	A	ATG	ATA	M	I	567	189	formate transporter FocA	WP_000642546.1	COG2116	P	Formate/nitrite transporter FocA	2
M25	DR76_RS21540	DR76_4110	NZ_CP009072.1	4318069	1464	C	T	CCG	TCG	P	S	91	31	formate transporter FocA	WP_000642546.1	COG2116	P	Formate/nitrite transporter FocA	2
M47	DR76_RS01540	DR76_296	NZ_CP009072.1	333936	2319	C	T	GCG	GTG	A	V	638	213	ion channel protein	WP_000903092.1	COG0038	P	H+/Cl- antiporter ClcA	2
M37	DR76_RS01540	DR76_296	NZ_CP009072.1	334226	2377	G	A	GCC	ACC	A	T	928	310	ion channel protein	WP_000903092.1	COG0038	P	H+/Cl- antiporter ClcA	2
M8	DR76_RS23410	DR76_4465	NZ_CP009072.1	4696423	1977	C	T	GGG	AGG	G	R	304	102	iron export permease FetB	WP_001295323.1	COG0390	P	ABC-type iron transport system FetAB	2
M30	DR76_RS23410	DR76_4465	NZ_CP009072.1	4696047	2130	G	A	TCA	TTA	S	L	680	227	iron export permease FetB	WP_001295323.1	COG0390	P	ABC-type iron transport system FetAB	2
M32	DR76_RS02775	DR76_535	NZ_CP009072.1	607956	1696	C	T	GCG	ACG	A	T	34	12	cation-efflux pump FieF	WP_001076748.1	COG0053	P	Divalent metal cation (Fe/Co/Zn/Cd) transporter	2
M46	DR76_RS02775	DR76_535	NZ_CP009072.1	607182	3201	C	T	GCT	ACT	A	T	808	270	cation-efflux pump FieF	WP_001076748.1	COG0053	P	Divalent metal cation (Fe/Co/Zn/Cd) transporter	2
M3	DR76_RS18540	DR76_3543	NZ_CP009072.1	3785039	1095	C	T	CAT	TAT	H	Y	1072	358	voltage-gated potassium channel	WP_001313775.1	COG1226	P	Voltage-gated potassium channel Kch	2
M22	DR76_RS18540	DR76_3543	NZ_CP009072.1	3784944	1754	C	T	GCG	GTG	A	V	977	326	voltage-gated potassium channel	WP_001313775.1	COG1226	P	Voltage-gated potassium channel Kch	2
M6	DR76_RS18730	DR76_3582	NZ_CP009072.1	3826578	1867	G	A	CGA	TGA	R	*	280	94	glutathione-specific gamma-glutamylcyclotransferase	WP_000632706.1	COG3703	P	Cation transport regulator ChaC	2
M45	DR76_RS18730	DR76_3582	NZ_CP009072.1	3826422	1787	G	A	CGC	TGC	R	C	436	146	glutathione-specific gamma-glutamylcyclotransferase	WP_000632706.1	COG3703	P	Cation transport regulator ChaC	2
M2	DR76_RS15670	DR76_3013	NZ_CP009072.1	3225098	1164.97	TAAAGG	T	na	na	na	na	104	35	tail-specific protease	WP_001055794.1	COG0793	O	C-terminal processing protease CtpA/Prc	2
M46	DR76_RS15670	DR76_3013	NZ_CP009072.1	3226852	2227	G	A	GAT	AAT	D	N	1858	620	tail-specific protease	WP_001055794.1	COG0793	O	C-terminal processing protease CtpA/Prc	2
M27	DR76_RS18435	DR76_3523	NZ_CP009072.1	3765064	861	C	T	GAA	AAA	E	K	169	57	protease	WP_000422035.1	COG0616	O	Periplasmic serine protease	2
M14	DR76_RS18435	DR76_3523	NZ_CP009072.1	3764854	1493	C	T	GTA	ATA	V	I	379	127	protease	WP_000422035.1	COG0616	O	Periplasmic serine protease	2
M47	DR76_RS21635	DR76_4129	NZ_CP009072.1	4344966	2184	G	A	CCG	CTG	P	L	1046	349	ATP-dependent Clp protease ATP-binding subunit ClpA	WP_000934041.1	COG0542	O	ATP-dependent Clp protease ATP-binding subunit ClpA	2
M4	DR76_RS21635	DR76_4129	NZ_CP009072.1	4343959	1177	C	T	GAA	AAA	E	K	2053	685	ATP-dependent Clp protease ATP-binding subunit ClpA	WP_000934041.1	COG0542	O	ATP-dependent Clp protease ATP-binding subunit ClpA	2
M32	DR76_RS15675	DR76_3014	NZ_CP009072.1	3227770	1552	G	A	GGC	GAC	G	D	536	179	protease HtpX	WP_000984517.1	COG0501	O	Zn-dependent protease with chaperone function	2
M19	DR76_RS15675	DR76_3014	NZ_CP009072.1	3228060	1323	C	T	CAC	TAC	H	Y	826	276	protease HtpX	WP_000984517.1	COG0501	O	Zn-dependent protease with chaperone function	2
M4	DR76_RS02145	DR76_414	NZ_CP009072.1	466950	1072	C	T	GTG	ATG	V	M	1447	483	molecular chaperone HscA	WP_001196608.1	COG0443	O	Molecular chaperone DnaK (HSP70)	2
M24	DR76_RS02145	DR76_414	NZ_CP009072.1	467483	2361	G	A	GCG	GTG	A	V	914	305	molecular chaperone HscA	WP_001196608.1	COG0443	O	Molecular chaperone DnaK (HSP70)	2
M29	DR76_RS04040	DR76_779	NZ_CP009072.1	865194	2208	G	A	GTG	ATG	V	M	337	113	heat-shock protein IbpA	WP_001243437.1	COG0071	O	Molecular chaperone IbpA	2
M34	DR76_RS04040	DR76_779	NZ_CP009072.1	865194	2543	G	A	GTG	ATG	V	M	337	113	heat-shock protein IbpA	WP_001243437.1	COG0071	O	Molecular chaperone IbpA	2
M50	DR76_RS20700	DR76_3947	NZ_CP009072.1	4144329	1910	C	T	CGA	CAA	R	Q	182	61	toxin-activating lysine-acyltransferase	WP_000120459.1	COG2994	O	ACP:hemolysin acyltransferase (hemolysin-activating protein)	2
M35	DR76_RS20700	DR76_3947	NZ_CP009072.1	4144201	2142	C	T	GAT	AAT	D	N	310	104	toxin-activating lysine-acyltransferase	WP_000120459.1	COG2994	O	ACP:hemolysin acyltransferase (hemolysin-activating protein)	2
M40	DR76_RS12585	DR76_2428	NZ_CP009072.1	2586879	2682	G	A	CGC	CAC	R	H	332	111	fimbrial biogenesis outer membrane usher protein	WP_000120918.1	COG3188	NW	Outer membrane usher protein FimD/PapC	2
M19	DR76_RS12585	DR76_2428	NZ_CP009072.1	2587442	2329	C	T	CCG	TCG	P	S	895	299	fimbrial biogenesis outer membrane usher protein	WP_000120918.1	COG3188	NW	Outer membrane usher protein FimD/PapC	2
M47	DR76_RS08490	DR76_1626	NZ_CP009072.1	1749732	2130	A	G	GAT	GGT	D	G	2204	735	outer membrane usher protein PapC	WP_001055074.1	COG3188	NW	Outer membrane usher protein FimD/PapC	2
M12	DR76_RS08490	DR76_1626	NZ_CP009072.1	1747800	1552	C	T	TCG	TTG	S	L	272	91	outer membrane usher protein PapC	WP_001055074.1	COG3188	NW	Outer membrane usher protein FimD/PapC	2
M40	DR76_RS13615	DR76_2619	NZ_CP009072.1	2794158	2577	G	A	CGG	TGG	R	W	523	175	type II secretion system protein GspE	WP_001025180.1	COG2804	NUW	Type II secretory pathway ATPase GspE/PulE or T4P pilus assembly pathway ATPase PilB	2
M5	DR76_RS13615	DR76_2619	NZ_CP009072.1	2793719	1640	G	A	ACC	ATC	T	I	962	321	type II secretion system protein GspE	WP_001025180.1	COG2804	NUW	Type II secretory pathway ATPase GspE/PulE or T4P pilus assembly pathway ATPase PilB	2
M1	DR76_RS15100	DR76_2905	NZ_CP009072.1	3123080	1379	C	T	GTG	ATG	V	M	799	267	flagellum-specific ATP synthase FliL	WP_000213277.1	COG1157	NU	Flagellar biosynthesis/type III secretory pathway ATPase	2
M2	DR76_RS15100	DR76_2905	NZ_CP009072.1	3122935	781	C	T	GGC	GAC	G	D	944	315	flagellum-specific ATP synthase FliL	WP_000213277.1	COG1157	NU	Flagellar biosynthesis/type III secretory pathway ATPase	2
M1	DR76_RS15105	DR76_2906	NZ_CP009072.1	3124381	1090	C	T	GAA	AAA	E	K	184	62	flagellar assembly protein FliH	WP_001282674.1	COG1317	NU	Flagellar biosynthesis/type III secretory pathway protein FliH	2
M3	DR76_RS15105	DR76_2906	NZ_CP009072.1	3124029	1023	G	A	GCA	GTA	A	V	536	179	flagellar assembly protein FliH	WP_001282674.1	COG1317	NU	Flagellar biosynthesis/type III secretory pathway protein FliH	2
M14	DR76_RS12780	DR76_2464	NZ_CP009072.1	2626335	1900	G	A	GCG	ACG	A	T	409	137	methyl-accepting chemotaxis protein	WP_000919544.1	COG0840	NT	Methyl-accepting chemotaxis protein	2
M19	DR76_RS12780	DR76_2464	NZ_CP009072.1	2626840	2205	C	T	ACG	ATG	T	M	914	305	methyl-accepting chemotaxis protein	WP_000919544.1	COG0840	NT	Methyl-accepting chemotaxis protein	2
M13	DR76_RS15365	DR76_2954	NZ_CP009072.1	3166868	1556	G	A	GGG	GAG	G	E	158	53	chemotaxis protein CheA	WP_001441984.1	COG0643	NT	Chemotaxis protein histidine kinase CheA	2
M11	DR76_RS15365	DR76_2954	NZ_CP009072.1	3168361	985	G	A	GTG	ATG	V	M	1651	551	chemotaxis protein CheA	WP_001441984.1	COG0643	NT	Chemotaxis protein histidine kinase CheA	2
M26	DR76_RS14105	DR76_2715	NZ_CP009072.1	2901703	1727	C	T	GCC	ACC	A	T	136	46	Rcs stress response system protein RcsF	WP_001202329.1	-1	na	na	2
M1	DR76_RS14105	DR76_2715	NZ_CP009072.1	2901832	1521	C	T	GCT	ACT	A	T	7	3	Rcs stress response system protein RcsF	WP_001202329.1	-1	na	na	2
M41	DR76_RS16830	DR76_3227	NZ_CP009072.1	3446219	1501	G	A	CGT	TGT	R	C	214	72	DNA replication terminus site-binding protein	WP_001327661.1	-1	na	na	2
M20	DR76_RS16830	DR76_3227	NZ_CP009072.1	3445870	1400	G	A	GCA	GTA	A	V	563	188	DNA replication terminus site-binding protein	WP_001327661.1	-1	na	na	2
M3	DR76_RS12155	DR76_2344	NZ_CP009072.1	2508200	1939	G	A	GGC	AGC	G	S	463	155	hypothetical protein	WP_000594912.1	-1	na	na	2
M28	DR76_RS12155	DR76_2344	NZ_CP009072.1	2508233	2551	G	A	GCG	ACG	A	T	496	166	hypothetical protein	WP_000594912.1	-1	na	na	2
M37	DR76_RS12365	DR76_2387	NZ_CP009072.1	2546459	2233	G	A	CTT	TTT	L	F	448	150	Alw26I/Eco31I/Esp3I family type II restriction endonuclease	WP_000781649.1	-1	na	na	2
M19	DR76_RS12365	DR76_2387	NZ_CP009072.1	2546075	1730	C	T	GAC	AAC	D	N	832	278	Alw26I/Eco31I/Esp3I family type II restriction endonuclease	WP_000781649.1	-1	na	na	2
M21	DR76_RS14930	DR76_2874	NZ_CP009072.1	3095972	1250	G	A	TCT	TTT	S	F	383	128	hypothetical protein	WP_001106251.1	-1	na	na	2
M25	DR76_RS14930	DR76_2874	NZ_CP009072.1	3095748	1267	C	T	GAA	AAA	E	K	607	203	hypothetical protein	WP_001106251.1	-1	na	na	2
M29	DR76_RS19210	DR76_3671	NZ_CP009072.1	3910769	242	G	A	CGC	TGC	R	C	40	14	phage head-stabilizing protein	WP_000258997.1	-1	na	na	2
M34	DR76_RS19210	DR76_3671	NZ_CP009072.1	3910769	382	G	A	CGC	TGC	R	C	40	14	phage head-stabilizing protein	WP_000258997.1	-1	na	na	2
M35	DR76_RS25190	DR76_4802	NZ_CP009072.1	5079200	2341	C	T	GCG	ACG	A	T	1198	400	putative colanic acid polymerase WcaD	WP_000107791.1	-1	na	na	2
M14	DR76_RS25190	DR76_4802	NZ_CP009072.1	5079584	1581	C	T	GGT	AGT	G	S	814	272	putative colanic acid polymerase WcaD	WP_000107791.1	-1	na	na	2
M12	DR76_RS25320	DR76_4829	NZ_CP009072.1	5117566	1188	C	T	CGT	CAT	R	H	143	48	DUF1266 domain-containing protein	WP_000052543.1	-1	na	na	2
M37	DR76_RS25320	DR76_4829	NZ_CP009072.1	5117280	2366	C	T	ATG	ATA	M	I	429	143	DUF1266 domain-containing protein	WP_000052543.1	-1	na	na	2
M15	DR76_RS25560	DR76_4871	NZ_CP009073.1	23688	2046	G	A	CGT	CAT	R	H	194	65	hypothetical protein	WP_000143879.1	-1	na	na	2
M4	DR76_RS25560	DR76_4871	NZ_CP009073.1	23960	44	C	T	CGT	TGT	R	C	466	156	hypothetical protein	WP_000143879.1	-1	na	na	2
M33	DR76_RS25900	DR76_4955	NZ_CP009074.1	23882	1334	C	T	GCC	GTC	A	V	128	43	hypothetical protein	WP_001546351.1	-1	na	na	2
M7	DR76_RS25900	DR76_4955	NZ_CP009074.1	23887	535	G	A	GAG	AAG	E	K	133	45	hypothetical protein	WP_001546351.1	-1	na	na	2
M38	DR76_RS20185	DR76_3848	NZ_CP009072.1	4051861	2630	G	A	GCT	GTT	A	V	599	200	flagellar hook assembly protein FlgD	WP_000020492.1	COG1843	N	Flagellar hook assembly protein FlgD	2
M2	DR76_RS20185	DR76_3848	NZ_CP009072.1	4051815	1132	A	C	GAT	GAG	D	E	645	215	flagellar hook assembly protein FlgD	WP_000020492.1	COG1843	N	Flagellar hook assembly protein FlgD	2
M19	DR76_RS15190	DR76_2921	NZ_CP009072.1	3137435	1358	C	T	GCC	ACC	A	T	1216	406	flagellar filament capping protein FliD	WP_000146770.1	COG1345	N	Flagellar capping protein FliD	2
M2	DR76_RS15190	DR76_2921	NZ_CP009072.1	3138016	884	C	T	AGC	AAC	S	N	635	212	flagellar filament capping protein FliD	WP_000146770.1	COG1345	N	Flagellar capping protein FliD	2
M33	DR76_RS12570	DR76_2425	NZ_CP009072.1	2584700	2585	C	T	GCA	GTA	A	V	134	45	type-1 fimbrial protein subunit A	WP_000695543.1	COG3539	N	Pilin (type 1 fimbria component protein)	2
M25	DR76_RS12570	DR76_2425	NZ_CP009072.1	2584921	2224	G	A	GCA	ACA	A	T	355	119	type-1 fimbrial protein subunit A	WP_000695543.1	COG3539	N	Pilin (type 1 fimbria component protein)	2
M7	DR76_RS15355	DR76_2952	NZ_CP009072.1	3165236	620	C	T	CCA	CTA	P	L	341	114	flagellar motor stator protein MotA	WP_000906320.1	COG1291	N	Flagellar motor component MotA	2
M14	DR76_RS15355	DR76_2952	NZ_CP009072.1	3165464	1432	C	T	TCA	TTA	S	L	569	190	flagellar motor stator protein MotA	WP_000906320.1	COG1291	N	Flagellar motor component MotA	2
M29	DR76_RS00070	DR76_15	NZ_CP009072.1	13210	1502	T	C	AAA	AGA	K	R	194	65	hypothetical protein	WP_000830479.1	COG3539	N	Pilin (type 1 fimbria component protein)	2
M34	DR76_RS00070	DR76_15	NZ_CP009072.1	13210	1944	T	C	AAA	AGA	K	R	194	65	hypothetical protein	WP_000830479.1	COG3539	N	Pilin (type 1 fimbria component protein)	2
M38	DR76_RS17490	DR76_3351	NZ_CP009072.1	3563431	1335	G	A	GTC	ATC	V	I	25	9	fimbrial protein FimH	WP_000520591.1	COG3539	N	Pilin (type 1 fimbria component protein)	2
M15	DR76_RS17490	DR76_3351	NZ_CP009072.1	3564305	997	C	T	ACT	ATT	T	I	899	300	fimbrial protein FimH	WP_000520591.1	COG3539	N	Pilin (type 1 fimbria component protein)	2
M18	DR76_RS23560	DR76_4494	NZ_CP009072.1	4729814	2365	G	A	GGG	GAG	G	E	815	272	MexE family multidrug efflux RND transporter periplasmic adaptor subunit	WP_001295833.1	COG0845	MV	Multidrug efflux pump subunit AcrA (membrane-fusion protein)	2
M1	DR76_RS23560	DR76_4494	NZ_CP009072.1	4729852	1722	C	T	CAC	TAC	H	Y	853	285	MexE family multidrug efflux RND transporter periplasmic adaptor subunit	WP_001295833.1	COG0845	MV	Multidrug efflux pump subunit AcrA (membrane-fusion protein)	2
M1	DR76_RS18310	DR76_3502	NZ_CP009072.1	3742111	1513	C	T	GCT	ACT	A	T	241	81	MexE family multidrug efflux RND transporter periplasmic adaptor subunit	WP_000873806.1	COG0845	MV	Multidrug efflux pump subunit AcrA (membrane-fusion protein)	2
M7	DR76_RS18310	DR76_3502	NZ_CP009072.1	3741930	1520	G	A	ACC	ATC	T	I	422	141	MexE family multidrug efflux RND transporter periplasmic adaptor subunit	WP_000873806.1	COG0845	MV	Multidrug efflux pump subunit AcrA (membrane-fusion protein)	2
M4	DR76_RS08560	DR76_1639	NZ_CP009072.1	1758191	2276	G	A	CGT	TGT	R	C	1432	478	HlyD family type I secretion periplasmic adaptor subunit	WP_000860472.1	COG0845	MV	Multidrug efflux pump subunit AcrA (membrane-fusion protein)	2
M40	DR76_RS08560	DR76_1639	NZ_CP009072.1	1759111	1842	G	A	CCT	CTT	P	L	512	171	HlyD family type I secretion periplasmic adaptor subunit	WP_000860472.1	COG0845	MV	Multidrug efflux pump subunit AcrA (membrane-fusion protein)	2
M5	DR76_RS17965		NZ_CP009072.1	3669881	1500	G	A	GCT	GTT	A	V	4673	1558	EntS/YbdA MFS transporter	WP_077784312.1	COG3468	MU	Type V secretory pathway	2
M9	DR76_RS17965		NZ_CP009072.1	3668198	1883	G	A	GCA	GTA	A	V	6356	2119	EntS/YbdA MFS transporter	WP_077784312.1	COG3468	MU	Type V secretory pathway	2
M29	DR76_RS07870	DR76_1518	NZ_CP009072.1	1634068	2335	G	A	GCG	ACG	A	T	757	253	LPS export ABC transporter permease LptF	WP_000779636.1	COG0795	MN	Lipopolysaccharide export LptBFGC system	2
M34	DR76_RS07870	DR76_1518	NZ_CP009072.1	1634068	3261	G	A	GCG	ACG	A	T	757	253	LPS export ABC transporter permease LptF	WP_000779636.1	COG0795	MN	Lipopolysaccharide export LptBFGC system	2
M42	DR76_RS13345	DR76_2567	NZ_CP009072.1	2733055	2609	G	A	ACC	ATC	T	I	1112	371	LPS-assembly protein LptD	WP_000746170.1	COG1452	M	LPS assembly outer membrane protein LptD (organic solvent tolerance protein OstA)	2
M31	DR76_RS13345	DR76_2567	NZ_CP009072.1	2732999	3020	C	T	GCA	ACA	A	T	1168	390	LPS-assembly protein LptD	WP_000746170.1	COG1452	M	LPS assembly outer membrane protein LptD (organic solvent tolerance protein OstA)	2
M42	DR76_RS13345	DR76_2567	NZ_CP009072.1	2733859	2857	G	A	ACC	ATC	T	I	308	103	LPS-assembly protein LptD	WP_000746170.1	COG1452	M	LPS assembly outer membrane protein LptD (organic solvent tolerance protein OstA)	2
M45	DR76_RS16670	DR76_3198	NZ_CP009072.1	3411772	1516	G	A	GGA	GAA	G	E	422	141	anhydro-N-acetylmuramic acid kinase	WP_000835061.1	COG2377	M	1	2
M4	DR76_RS16670	DR76_3198	NZ_CP009072.1	3412137	1059	C	T	CCC	TCC	P	S	787	263	anhydro-N-acetylmuramic acid kinase	WP_000835061.1	COG2377	M	1	2
M47	DR76_RS17220	DR76_3302	NZ_CP009072.1	3512083	971	G	A	GTC	ATC	V	I	199	67	tail protein	WP_023908450.1	COG0791	M	Cell wall-associated hydrolase	2
M50	DR76_RS17220	DR76_3302	NZ_CP009072.1	3512287	1246	G	A	GAG	AAG	E	K	403	135	tail protein	WP_023908450.1	COG0791	M	Cell wall-associated hydrolase	2
M34	DR76_RS08255	DR76_1592	NZ_CP009072.1	1711421	2152	G	A	GTA	ATA	V	I	511	171	N-acetylneuraminic acid channel protein	WP_001296386.1	COG1452	M	LPS assembly outer membrane protein LptD (organic solvent tolerance protein OstA)	2
M29	DR76_RS08255	DR76_1592	NZ_CP009072.1	1711421	863	G	A	GTA	ATA	V	I	511	171	N-acetylneuraminic acid channel protein	WP_001296386.1	COG1452	M	LPS assembly outer membrane protein LptD (organic solvent tolerance protein OstA)	2
M43	DR76_RS16595	DR76_3184	NZ_CP009072.1	3400491	1792	C	T	GCG	ACG	A	T	415	139	endopeptidase	WP_000101207.1	COG0791	M	Cell wall-associated hydrolase	2
M4	DR76_RS16595	DR76_3184	NZ_CP009072.1	3400099	1648	C	T	ATG	ATA	M	I	807	269	endopeptidase	WP_000101207.1	COG0791	M	Cell wall-associated hydrolase	2
M47	DR76_RS01760	DR76_338	NZ_CP009072.1	371738	1568.97	CA	C	na	na	na	na	559	187	N-acetylmuramoyl-L-alanine amidase AmiA	WP_000102907.1	COG0860	M	N-acetylmuramoyl-L-alanine amidase	2
M2	DR76_RS01760	DR76_338	NZ_CP009072.1	371903	1131	G	A	GAA	AAA	E	K	724	242	N-acetylmuramoyl-L-alanine amidase AmiA	WP_000102907.1	COG0860	M	N-acetylmuramoyl-L-alanine amidase	2
M25	DR76_RS19980	DR76_3808	NZ_CP009072.1	4008613	1534	C	T	GGC	GAC	G	D	266	89	lipoprotein-releasing system protein LolC	WP_000284714.1	COG4591	M	ABC-type transport system	2
M17	DR76_RS19980	DR76_3808	NZ_CP009072.1	4008457	1664	T	C	AAA	AGA	K	R	422	141	lipoprotein-releasing system protein LolC	WP_000284714.1	COG4591	M	ABC-type transport system	2
M25	DR76_RS18005	DR76_3447	NZ_CP009072.1	3685339	1537	A	G	GAT	GGT	D	G	1100	367	porin OmpS2	WP_000837933.1	COG3203	M	Outer membrane protein (porin)	2
M50	DR76_RS18005	DR76_3447	NZ_CP009072.1	3684271	1309	C	T	CCT	CTT	P	L	32	11	porin OmpS2	WP_000837933.1	COG3203	M	Outer membrane protein (porin)	2
M47	DR76_RS01285	DR76_247	NZ_CP009072.1	269359	2159	G	A	TCG	TTG	S	L	107	36	penicillin-insensitive murein endopeptidase	WP_001043802.1	COG3770	M	Murein endopeptidase	2
M43	DR76_RS01285	DR76_247	NZ_CP009072.1	269422	2135	C	T	AGC	AAC	S	N	44	15	penicillin-insensitive murein endopeptidase	WP_001043802.1	COG3770	M	Murein endopeptidase	2
M8	DR76_RS25085	DR76_4781	NZ_CP009072.1	5055484	57	G	A	CTT	TTT	L	F	160	54	glycosyl transferase family 1	WP_001076405.1	COG0438	M	Glycosyltransferase involved in cell wall bisynthesis	2
M3	DR76_RS25085	DR76_4781	NZ_CP009072.1	5055175	1183	G	A	CGT	TGT	R	C	469	157	glycosyl transferase family 1	WP_001076405.1	COG0438	M	Glycosyltransferase involved in cell wall bisynthesis	2
M48	DR76_RS22825	DR76_4355	NZ_CP009072.1	4577464	2308	C	T	CGT	TGT	R	C	370	124	hypothetical protein	WP_001269673.1	COG2980	M	Outer membrane lipoprotein LptE/RlpB (LPS assembly)	2
M24	DR76_RS22825	DR76_4355	NZ_CP009072.1	4577608	2523	G	A	GAA	AAA	E	K	514	172	hypothetical protein	WP_001269673.1	COG2980	M	Outer membrane lipoprotein LptE/RlpB (LPS assembly)	2
M26	DR76_RS12800	DR76_2468	NZ_CP009072.1	2632640	2255	C	T	AGC	AAC	S	N	1085	362	phosphoglycerol transferase I	WP_001292681.1	COG1368	M	Phosphoglycerol transferase MdoB or a related enzyme of AlkP superfamily	2
M33	DR76_RS12800	DR76_2468	NZ_CP009072.1	2632470	2168	G	A	CGT	TGT	R	C	1255	419	phosphoglycerol transferase I	WP_001292681.1	COG1368	M	Phosphoglycerol transferase MdoB or a related enzyme of AlkP superfamily	2
M28	DR76_RS06990	DR76_1350	NZ_CP009072.1	1456725	2258	C	T	GGG	AGG	G	R	442	148	penicillin-binding protein activator	WP_000249171.1	COG3107	M	Outer membrane lipoprotein LpoA	2
M43	DR76_RS06990	DR76_1350	NZ_CP009072.1	1456268	2448	G	A	GCC	GTC	A	V	899	300	penicillin-binding protein activator	WP_000249171.1	COG3107	M	Outer membrane lipoprotein LpoA	2
M29	DR76_RS02060	DR76_397	NZ_CP009072.1	443590	1879	C	T	GTC	ATC	V	I	1744	582	intimin-like inverse autotransporter protein SinH	WP_000218702.1	COG1388	M	LysM repeat	2
M34	DR76_RS02060	DR76_397	NZ_CP009072.1	443590	2449	C	T	GTC	ATC	V	I	1744	582	intimin-like inverse autotransporter protein SinH	WP_000218702.1	COG1388	M	LysM repeat	2
M38	DR76_RS08625	DR76_1652	NZ_CP009072.1	1773499	2993	G	A	CGC	CAC	R	H	170	57	hypothetical protein	WP_000378671.1	COG2194	M	Phosphoethanolamine transferase for periplasmic glucans (OPG)	2
M33	DR76_RS08625	DR76_1652	NZ_CP009072.1	1774119	2328	C	T	CAT	TAT	H	Y	790	264	hypothetical protein	WP_000378671.1	COG2194	M	Phosphoethanolamine transferase for periplasmic glucans (OPG)	2
M11	DR76_RS12525	DR76_2418	NZ_CP009072.1	2578221	1912	C	T	GAT	AAT	D	N	109	37	N-acetylneuraminate epimerase	WP_001295733.1	COG3055	M	N-acetylneuraminic acid mutarotase	2
M15	DR76_RS12525	DR76_2418	NZ_CP009072.1	2577494	1756	C	T	GGG	GAG	G	E	836	279	N-acetylneuraminate epimerase	WP_001295733.1	COG3055	M	N-acetylneuraminic acid mutarotase	2
M29	DR76_RS20860	DR76_3982	NZ_CP009072.1	4172949	1435	G	A	CGC	CAC	R	H	332	111	outer membrane lipoprotein carrier protein LolA	WP_000670561.1	COG2834	M	Outer membrane lipoprotein-sorting protein	2
M34	DR76_RS20860	DR76_3982	NZ_CP009072.1	4172949	1849	G	A	CGC	CAC	R	H	332	111	outer membrane lipoprotein carrier protein LolA	WP_000670561.1	COG2834	M	Outer membrane lipoprotein-sorting protein	2
M43	DR76_RS25115	DR76_4787	NZ_CP009072.1	5061280	889	G	A	TCT	TTT	S	F	1034	345	O6 family O-antigen flippase	WP_001297889.1	COG2244	M	Membrane protein involved in the export of O-antigen and teichoic acid	2
M31	DR76_RS25115	DR76_4787	NZ_CP009072.1	5061199	896	C	T	GGA	GAA	G	E	1115	372	O6 family O-antigen flippase	WP_001297889.1	COG2244	M	Membrane protein involved in the export of O-antigen and teichoic acid	2
M45	DR76_RS12110	DR76_2336	NZ_CP009072.1	2501187	2272	G	A	GCG	ACG	A	T	1207	403	integrase	WP_000083138.1	COG0582	LX	Integrase	2
M19	DR76_RS12110	DR76_2336	NZ_CP009072.1	2501518	2129	C	T	CCG	CTG	P	L	1538	513	integrase	WP_000083138.1	COG0582	LX	Integrase	2
M12	DR76_RS14795	DR76_2846	NZ_CP009072.1	3073652	847	G	A	CCG	CTG	P	L	389	130	integrase	WP_024174323.1	COG0582	LX	Integrase	2
M1	DR76_RS14795	DR76_2846	NZ_CP009072.1	3073617	1312	G	A	CCC	TCC	P	S	424	142	integrase	WP_024174323.1	COG0582	LX	Integrase	2
M50	DR76_RS08635	DR76_1654	NZ_CP009072.1	1776747	2165	C	T	GGC	GAC	G	D	572	191	hypothetical protein	WP_001218754.1	COG0582	LX	Integrase	2
M27	DR76_RS08635	DR76_1654	NZ_CP009072.1	1776366	2621	A	G	ATC	ACC	I	T	953	318	hypothetical protein	WP_001218754.1	COG0582	LX	Integrase	2
M19	DR76_RS14935	DR76_2875	NZ_CP009072.1	3097456	1763	C	T	CGT	CAT	R	H	233	78	integrase	WP_001298509.1	COG0582	LX	Integrase	2
M10	DR76_RS14935	DR76_2875	NZ_CP009072.1	3097361	1145	G	A	CGG	TGG	R	W	328	110	integrase	WP_001298509.1	COG0582	LX	Integrase	2
M26	DR76_RS22530	DR76_4300	NZ_CP009072.1	4518047	2046	C	T	CGT	CAT	R	H	1193	398	deoxyribodipyrimidine photo-lyase	WP_000207167.1	COG0415	L	Deoxyribodipyrimidine photolyase	2
M47	DR76_RS22530	DR76_4300	NZ_CP009072.1	4518443	2335	C	T	GGC	GAC	G	D	797	266	deoxyribodipyrimidine photo-lyase	WP_000207167.1	COG0415	L	Deoxyribodipyrimidine photolyase	2
M28	DR76_RS10900	DR76_2099	NZ_CP009072.1	2244597	2580	G	A	GCA	ACA	A	T	361	121	replicative DNA helicase	WP_001296639.1	COG0305	L	Replicative DNA helicase	2
M13	DR76_RS10900	DR76_2099	NZ_CP009072.1	2245135	1820	C	T	ACC	ATC	T	I	899	300	replicative DNA helicase	WP_001296639.1	COG0305	L	Replicative DNA helicase	2
M26	DR76_RS03600	DR76_694	NZ_CP009072.1	771412	2393	C	T	GAT	AAT	D	N	1768	590	DNA helicase Rep	WP_001238867.1	COG0210	L	Superfamily I DNA or RNA helicase	2
M33	DR76_RS03600	DR76_694	NZ_CP009072.1	772453	2736	C	T	GAC	AAC	D	N	727	243	DNA helicase Rep	WP_001238867.1	COG0210	L	Superfamily I DNA or RNA helicase	2
M24	DR76_RS23520	DR76_4487	NZ_CP009072.1	4722395	176	C	T	GGC	AGC	G	S	133	45	DNA polymerase III subunit gamma/tau	WP_000122015.1	COG2812	L	DNA polymerase III	2
M22	DR76_RS23520	DR76_4487	NZ_CP009072.1	4720805	2381	C	T	GCG	ACG	A	T	1723	575	DNA polymerase III subunit gamma/tau	WP_000122015.1	COG2812	L	DNA polymerase III	2
M32	DR76_RS03960	DR76_764	NZ_CP009072.1	848808	2980	C	T	ACG	ATG	T	M	257	86	chromosomal replication initiator protein DnaA	WP_000059109.1	COG0593	L	Chromosomal replication initiation ATPase DnaA	2
M28	DR76_RS03960	DR76_764	NZ_CP009072.1	848603	2810	C	T	CCA	TCA	P	S	52	18	chromosomal replication initiator protein DnaA	WP_000059109.1	COG0593	L	Chromosomal replication initiation ATPase DnaA	2
M41	DR76_RS01655	DR76_317	NZ_CP009072.1	351308	1695	C	T	GAA	AAA	E	K	1030	344	DNA ligase (NAD(+)) LigA	WP_000443690.1	COG0272	L	NAD-dependent DNA ligase	2
M27	DR76_RS01655	DR76_317	NZ_CP009072.1	352292	1392	G	A	CGC	TGC	R	C	46	16	DNA ligase (NAD(+)) LigA	WP_000443690.1	COG0272	L	NAD-dependent DNA ligase	2
M37	DR76_RS20065	DR76_3825	NZ_CP009072.1	4028314	2730	C	T	GAA	AAA	E	K	244	82	DNA polymerase III subunit delta'	WP_001267923.1	COG0470	L	DNA polymerase III	2
M25	DR76_RS20065	DR76_3825	NZ_CP009072.1	4027897	1706	C	T	GCA	ACA	A	T	661	221	DNA polymerase III subunit delta'	WP_001267923.1	COG0470	L	DNA polymerase III	2
M24	DR76_RS09865	DR76_1893	NZ_CP009072.1	2044296	2668	G	A	GCC	GTC	A	V	1097	366	DNA mismatch repair protein MutS	WP_000103863.1	COG0249	L	DNA mismatch repair ATPase MutS	2
M37	DR76_RS09865	DR76_1893	NZ_CP009072.1	2044467	2693	C	T	CGC	CAC	R	H	926	309	DNA mismatch repair protein MutS	WP_000103863.1	COG0249	L	DNA mismatch repair ATPase MutS	2
M8	DR76_RS02045	DR76_394	NZ_CP009072.1	432678	2003	C	T	CGC	TGC	R	C	202	68	exodeoxyribonuclease VII large subunit	WP_000937949.1	COG1570	L	Exonuclease VII	2
M48	DR76_RS02045	DR76_394	NZ_CP009072.1	433011	2467	G	A	GAT	AAT	D	N	535	179	exodeoxyribonuclease VII large subunit	WP_000937949.1	COG1570	L	Exonuclease VII	2
M14	DR76_RS15250	DR76_2932	NZ_CP009072.1	3149178	1284	C	T	GCG	GTG	A	V	1073	358	excinuclease ABC subunit C	WP_001283421.1	COG0322	L	Excinuclease UvrABC	2
M42	DR76_RS15250	DR76_2932	NZ_CP009072.1	3148304	1814	G	A	GAT	AAT	D	N	199	67	excinuclease ABC subunit C	WP_001283421.1	COG0322	L	Excinuclease UvrABC	2
M49	DR76_RS16030	DR76_3074	NZ_CP009072.1	3289069	1621	G	A	ATG	ATA	M	I	1776	592	DNA topoisomerase III	WP_001235780.1	COG0550	L	DNA topoisomerase IA	2
M1	DR76_RS16030	DR76_3074	NZ_CP009072.1	3289139	602	G	A	GGA	AGA	G	R	1846	616	DNA topoisomerase III	WP_001235780.1	COG0550	L	DNA topoisomerase IA	2
M29	DR76_RS18035	DR76_3451	NZ_CP009072.1	3690477	1095	G	A	CCT	TCT	P	S	235	79	ATP-dependent RNA helicase DbpA	WP_000123770.1	COG0513	L	Superfamily II DNA and RNA helicase	2
M34	DR76_RS18035	DR76_3451	NZ_CP009072.1	3690477	1764	G	A	CCT	TCT	P	S	235	79	ATP-dependent RNA helicase DbpA	WP_000123770.1	COG0513	L	Superfamily II DNA and RNA helicase	2
M25	DR76_RS03405	DR76_657	NZ_CP009072.1	731713	2036	C	T	GAC	AAC	D	N	1573	525	DNA-dependent helicase	WP_000383407.1	COG0210	L	Superfamily I DNA or RNA helicase	2
M6	DR76_RS03405	DR76_657	NZ_CP009072.1	731328	2008	G	A	CCG	CTG	P	L	1958	653	DNA-dependent helicase	WP_000383407.1	COG0210	L	Superfamily I DNA or RNA helicase	2
M20	DR76_RS15805	DR76_3035	NZ_CP009072.1	3246801	1964	C	T	CAG	TAG	Q	*	226	76	ATP-dependent DNA helicase	WP_000128847.1	COG1199	L	Rad3-related DNA helicase	2
M41	DR76_RS15805	DR76_3035	NZ_CP009072.1	3247167	2411	C	T	CAT	TAT	H	Y	592	198	ATP-dependent DNA helicase	WP_000128847.1	COG1199	L	Rad3-related DNA helicase	2
M14	DR76_RS16150	DR76_3097	NZ_CP009072.1	3313951	1520	C	T	CGC	CAC	R	H	173	58	nucleotide excision repair endonuclease	WP_000252363.1	COG0322	L	Excinuclease UvrABC	2
M7	DR76_RS16150	DR76_3097	NZ_CP009072.1	3313928	1156	G	A	CGT	TGT	R	C	196	66	nucleotide excision repair endonuclease	WP_000252363.1	COG0322	L	Excinuclease UvrABC	2
M11	DR76_RS21665	DR76_4134	NZ_CP009072.1	4352394	1362	G	A	CCG	TCG	P	S	409	137	ATP-dependent endonuclease	WP_000599826.1	COG3593	L	Predicted ATP-dependent endonuclease of the OLD family	2
M20	DR76_RS21665	DR76_4134	NZ_CP009072.1	4352174	2264	G	A	TCC	TTC	S	F	629	210	ATP-dependent endonuclease	WP_000599826.1	COG3593	L	Predicted ATP-dependent endonuclease of the OLD family	2
M31	DR76_RS11285	DR76_2176	NZ_CP009072.1	2327722	2661	C	T	CCA	TCA	P	S	316	106	clamp-binding protein CrfC	WP_000288549.1	COG0699	L	Replication fork clamp-binding protein CrfC (dynamin-like GTPase family)	2
M47	DR76_RS11285	DR76_2176	NZ_CP009072.1	2328274	2586	G	A	GTG	ATG	V	M	868	290	clamp-binding protein CrfC	WP_000288549.1	COG0699	L	Replication fork clamp-binding protein CrfC (dynamin-like GTPase family)	2
M7	DR76_RS20760	DR76_3961	NZ_CP009072.1	4155162	1706	C	T	TGT	TAT	C	Y	314	105	3'-5' exonuclease	WP_000230938.1	COG0847	L	DNA polymerase III	2
M37	DR76_RS20760	DR76_3961	NZ_CP009072.1	4155134	2724	C	T	TGG	TGA	W	*	342	114	3'-5' exonuclease	WP_000230938.1	COG0847	L	DNA polymerase III	2
M9	DR76_RS14700	DR76_2828	NZ_CP009072.1	3035394	1459	T	C	AAG	AGG	K	R	164	55	YebC/PmpR family DNA-binding transcriptional regulator	WP_000532923.1	COG0217	KJ	Transcriptional and/or translational regulatory protein YebC/TACO1	2
M47	DR76_RS14700	DR76_2828	NZ_CP009072.1	3035314	2196	C	T	GGA	AGA	G	R	244	82	YebC/PmpR family DNA-binding transcriptional regulator	WP_000532923.1	COG0217	KJ	Transcriptional and/or translational regulatory protein YebC/TACO1	2
M43	DR76_RS04340	DR76_832	NZ_CP009072.1	921030	2891	C	T	GCT	GTT	A	V	803	268	fructokinase	WP_000559090.1	COG1940	KG	Sugar kinase of the NBD/HSP70 family	2
M21	DR76_RS04340	DR76_832	NZ_CP009072.1	920322	2957	C	T	ACG	ATG	T	M	95	32	fructokinase	WP_000559090.1	COG1940	KG	Sugar kinase of the NBD/HSP70 family	2
M33	DR76_RS05490	DR76_1056	NZ_CP009072.1	1167278	3114	C	T	ACC	ATC	T	I	518	173	GntR family transcriptional regulator	WP_000730252.1	COG1609	K	DNA-binding transcriptional regulator	2
M13	DR76_RS05490	DR76_1056	NZ_CP009072.1	1167707	1879	C	T	CCG	CTG	P	L	947	316	GntR family transcriptional regulator	WP_000730252.1	COG1609	K	DNA-binding transcriptional regulator	2
M37	DR76_RS17370	DR76_3327	NZ_CP009072.1	3541035	2225	G	A	CCG	TCG	P	S	307	103	MDR efflux pump AcrAB transcriptional activator MarA	WP_000091198.1	COG2207	K	AraC-type DNA-binding domain and AraC-containing proteins	2
M47	DR76_RS17370	DR76_3327	NZ_CP009072.1	3541029	1781	G	A	CAT	TAT	H	Y	313	105	MDR efflux pump AcrAB transcriptional activator MarA	WP_000091198.1	COG2207	K	AraC-type DNA-binding domain and AraC-containing proteins	2
M21	DR76_RS09215	DR76_1766	NZ_CP009072.1	1898416	2338	C	T	GTC	ATC	V	I	61	21	HTH-type transcriptional regulator GalR	WP_000201041.1	COG1609	K	DNA-binding transcriptional regulator	2
M31	DR76_RS09215	DR76_1766	NZ_CP009072.1	1898469	2150	G	A	ACC	ATC	T	I	8	3	HTH-type transcriptional regulator GalR	WP_000201041.1	COG1609	K	DNA-binding transcriptional regulator	2
M7	DR76_RS12630	DR76_2436	NZ_CP009072.1	2596224	2442	T	C	GTT	GCT	V	A	266	89	GntR family transcriptional regulator	WP_000833686.1	COG2186	K	DNA-binding transcriptional regulator	2
M48	DR76_RS12630	DR76_2436	NZ_CP009072.1	2596721	2705	G	A	GTC	ATC	V	I	763	255	GntR family transcriptional regulator	WP_000833686.1	COG2186	K	DNA-binding transcriptional regulator	2
M44	DR76_RS00900	DR76_169	NZ_CP009072.1	189474	1220	G	A	TCG	TTG	S	L	401	134	IclR family transcriptional regulator	WP_000894191.1	COG1414	K	DNA-binding transcriptional regulator	2
M36	DR76_RS00900	DR76_169	NZ_CP009072.1	189474	2834	G	A	TCG	TTG	S	L	401	134	IclR family transcriptional regulator	WP_000894191.1	COG1414	K	DNA-binding transcriptional regulator	2
M28	DR76_RS16045	DR76_3077	NZ_CP009072.1	3293220	2160	A	G	GAG	GGG	E	G	1295	432	molecular chaperone DnaJ	WP_000995914.1	COG2214	K	Curved DNA-binding protein CbpA	2
M13	DR76_RS16045	DR76_3077	NZ_CP009072.1	3293757	1171	G	A	GGA	GAA	G	E	1832	611	molecular chaperone DnaJ	WP_000995914.1	COG2214	K	Curved DNA-binding protein CbpA	2
M38	DR76_RS06020	DR76_1160	NZ_CP009072.1	1280356	2618	C	T	CCG	TCG	P	S	361	121	elongation factor G	WP_000124700.1	COG0480	J	Translation elongation factor EF-G	2
M47	DR76_RS06020	DR76_1160	NZ_CP009072.1	1280032	2756	A	G	ATC	GTC	I	V	37	13	elongation factor G	WP_000124700.1	COG0480	J	Translation elongation factor EF-G	2
M3	DR76_RS18810	DR76_3598	NZ_CP009072.1	3841346	1088	C	T	CGT	TGT	R	C	871	291	redox-regulated ATPase YchF	WP_000505872.1	COG0012	J	Ribosome-binding ATPase YchF	2
M16	DR76_RS18810	DR76_3598	NZ_CP009072.1	3841346	877	C	T	CGT	TGT	R	C	871	291	redox-regulated ATPase YchF	WP_000505872.1	COG0012	J	Ribosome-binding ATPase YchF	2
M9	DR76_RS16290	DR76_3124	NZ_CP009072.1	3338654	1625	C	T	CGT	TGT	R	C	1084	362	phenylalanine--tRNA ligase subunit beta	WP_000672322.1	COG0072	J	Phenylalanyl-tRNA synthetase beta subunit	2
M43	DR76_RS16290	DR76_3124	NZ_CP009072.1	3338828	1487	C	T	CAT	TAT	H	Y	1258	420	phenylalanine--tRNA ligase subunit beta	WP_000672322.1	COG0072	J	Phenylalanyl-tRNA synthetase beta subunit	2
M6	DR76_RS21350	DR76_4073	NZ_CP009072.1	4271527	1511	G	A	CCT	CTT	P	L	260	87	ribosomal RNA large subunit methyltransferase K/L	WP_001086546.1	COG0116	J	23S rRNA G2445 N2-methylase RlmL	2
M23	DR76_RS21350	DR76_4073	NZ_CP009072.1	4271230	1515	C	T	GGC	GAC	G	D	557	186	ribosomal RNA large subunit methyltransferase K/L	WP_001086546.1	COG0116	J	23S rRNA G2445 N2-methylase RlmL	2
M50	DR76_RS23265	DR76_4436	NZ_CP009072.1	4664833	2473	G	A	TCC	TTC	S	F	770	257	cysteine--tRNA ligase	WP_000912345.1	COG0215	J	Cysteinyl-tRNA synthetase	2
M25	DR76_RS23265	DR76_4436	NZ_CP009072.1	4665509	2458	C	T	GTT	ATT	V	I	94	32	cysteine--tRNA ligase	WP_000912345.1	COG0215	J	Cysteinyl-tRNA synthetase	2
M16	DR76_RS00090	DR76_18	NZ_CP009072.1	15581	1461	G	A	GTC	ATC	V	I	100	34	methionine--tRNA ligase	WP_001350700.1	COG0073	J	tRNA-binding EMAP/Myf domain	2
M28	DR76_RS00090	DR76_18	NZ_CP009072.1	16493	1885	C	T	CGC	TGC	R	C	1012	338	methionine--tRNA ligase	WP_001350700.1	COG0073	J	tRNA-binding EMAP/Myf domain	2
M17	DR76_RS06120	DR76_1180	NZ_CP009072.1	1301124	2105	G	A	GTA	ATA	V	I	529	177	50S ribosomal protein L3	WP_000579833.1	COG0087	J	Ribosomal protein L3	2
M37	DR76_RS06120	DR76_1180	NZ_CP009072.1	1301172	3547	G	A	GTC	ATC	V	I	577	193	50S ribosomal protein L3	WP_000579833.1	COG0087	J	Ribosomal protein L3	2
M40	DR76_RS13860	DR76_2665	NZ_CP009072.1	2844835	2373	G	A	AGT	AAT	S	N	1043	348	ATP-dependent helicase HrpB	WP_001443168.1	COG1643	J	HrpA-like RNA helicase	2
M40	DR76_RS13860	DR76_2665	NZ_CP009072.1	2845336	1965	G	A	GGC	GAC	G	D	1544	515	ATP-dependent helicase HrpB	WP_001443168.1	COG1643	J	HrpA-like RNA helicase	2
M48	DR76_RS13860	DR76_2665	NZ_CP009072.1	2845806	2266	G	A	GTA	ATA	V	I	2014	672	ATP-dependent helicase HrpB	WP_001443168.1	COG1643	J	HrpA-like RNA helicase	2
M20	DR76_RS16850	DR76_3231	NZ_CP009072.1	3449591	1696	G	A	CCC	CTC	P	L	125	42	dihydrofolate reductase FolM	WP_000520812.1	COG1028	IQR	NAD(P)-dependent dehydrogenase	2
M25	DR76_RS16850	DR76_3231	NZ_CP009072.1	3449666	1340	C	T	CGC	CAC	R	H	50	17	dihydrofolate reductase FolM	WP_000520812.1	COG1028	IQR	NAD(P)-dependent dehydrogenase	2
M9	DR76_RS09690	DR76_1858	NZ_CP009072.1	2009943	2067	G	A	GAC	AAC	D	N	355	119	oxidoreductase	WP_000021342.1	COG1028	IQR	NAD(P)-dependent dehydrogenase	2
M39	DR76_RS09690	DR76_1858	NZ_CP009072.1	2010279	2574	G	A	GAT	AAT	D	N	691	231	oxidoreductase	WP_000021342.1	COG1028	IQR	NAD(P)-dependent dehydrogenase	2
M13	DR76_RS01260	DR76_242	NZ_CP009072.1	264559	1616	C	T	GGC	GAC	G	D	128	43	3-oxoacyl-ACP synthase I	WP_000817178.1	COG0304	IQ	3-oxoacyl-(acyl-carrier-protein) synthase	2
M4	DR76_RS01260	DR76_242	NZ_CP009072.1	264463	1454	G	A	GCA	GTA	A	V	224	75	3-oxoacyl-ACP synthase I	WP_000817178.1	COG0304	IQ	3-oxoacyl-(acyl-carrier-protein) synthase	2
M19	DR76_RS07895	DR76_1523	NZ_CP009072.1	1638481	2594	C	T	GGT	GAT	G	D	1106	369	acyl-CoA synthetase	WP_000262881.1	COG0318	IQ	Acyl-CoA synthetase (AMP-forming)/AMP-acid ligase II	2
M24	DR76_RS07895	DR76_1523	NZ_CP009072.1	1639361	2912	G	A	CGC	TGC	R	C	226	76	acyl-CoA synthetase	WP_000262881.1	COG0318	IQ	Acyl-CoA synthetase (AMP-forming)/AMP-acid ligase II	2
M34	DR76_RS14590	DR76_2807	NZ_CP009072.1	2992297	1879	C	T	CAA	TAA	Q	*	124	42	colibactin biosynthesis aminomalonyl-acyl carrier protein ClbE	WP_001297917.1	COG0236	IQ	Acyl carrier protein	2
M29	DR76_RS14590	DR76_2807	NZ_CP009072.1	2992297	732	C	T	CAA	TAA	Q	*	124	42	colibactin biosynthesis aminomalonyl-acyl carrier protein ClbE	WP_001297917.1	COG0236	IQ	Acyl carrier protein	2
M32	DR76_RS07275	DR76_1405	NZ_CP009072.1	1511520	1875	C	T	GAG	AAG	E	K	1222	408	NADPH-dependent 2%2C4-dienoyl-CoA reductase	WP_000121468.1	COG0446	I	NADPH-dependent 2	2
M6	DR76_RS07275	DR76_1405	NZ_CP009072.1	1511426	2129	G	A	ACG	ATG	T	M	1316	439	NADPH-dependent 2%2C4-dienoyl-CoA reductase	WP_000121468.1	COG0446	I	NADPH-dependent 2	2
M45	DR76_RS03135	DR76_605	NZ_CP009072.1	680733	2888	C	T	GCG	GTG	A	V	1142	381	acetyl-CoA C-acyltransferase FadA	WP_000438745.1	COG0183	I	Acetyl-CoA acetyltransferase	2
M31	DR76_RS03135	DR76_605	NZ_CP009072.1	680301	2259	C	T	ACA	ATA	T	I	710	237	acetyl-CoA C-acyltransferase FadA	WP_000438745.1	COG0183	I	Acetyl-CoA acetyltransferase	2
M14	DR76_RS20105	DR76_3833	NZ_CP009072.1	4035102	1041	G	A	ACT	ATT	T	I	458	153	3-oxoacyl-ACP synthase III	WP_000288132.1	COG0332	I	3-oxoacyl-[acyl-carrier-protein] synthase III	2
M21	DR76_RS20105	DR76_3833	NZ_CP009072.1	4035003	1070	C	T	GGT	GAT	G	D	557	186	3-oxoacyl-ACP synthase III	WP_000288132.1	COG0332	I	3-oxoacyl-[acyl-carrier-protein] synthase III	2
M29	DR76_RS18785	DR76_3593	NZ_CP009072.1	3835618	1693	G	A	GCA	ACA	A	T	208	70	4-diphosphocytidyl-2C-methyl-D-erythritol kinase	WP_001260345.1	COG1947	I	4-diphosphocytidyl-2C-methyl-D-erythritol kinase	2
M34	DR76_RS18785	DR76_3593	NZ_CP009072.1	3835618	1762	G	A	GCA	ACA	A	T	208	70	4-diphosphocytidyl-2C-methyl-D-erythritol kinase	WP_001260345.1	COG1947	I	4-diphosphocytidyl-2C-methyl-D-erythritol kinase	2
M48	DR76_RS20340	DR76_3876	NZ_CP009072.1	4077805	2464	C	T	TGG	TGA	W	*	156	52	phospholipase D family protein	WP_001350286.1	COG1502	I	Phosphatidylserine/phosphatidylglycerophosphate/cardiolipin synthase or related enzyme	2
M21	DR76_RS20340	DR76_3876	NZ_CP009072.1	4077348	1336	C	T	GAT	AAT	D	N	613	205	phospholipase D family protein	WP_001350286.1	COG1502	I	Phosphatidylserine/phosphatidylglycerophosphate/cardiolipin synthase or related enzyme	2
M37	DR76_RS01365	DR76_262	NZ_CP009072.1	285690	3391	C	T	TCC	TTC	S	F	1142	381	long-chain fatty acid transporter	WP_001350318.1	COG2067	I	Long-chain fatty acid transport protein	2
M14	DR76_RS01365	DR76_262	NZ_CP009072.1	284820	1934	G	A	GGT	GAT	G	D	272	91	long-chain fatty acid transporter	WP_001350318.1	COG2067	I	Long-chain fatty acid transport protein	2
M29	DR76_RS17955	DR76_3437	NZ_CP009072.1	3664520	1364	G	A	GCG	GTG	A	V	560	187	CDP-alcohol phosphatidyltransferase family protein	WP_000177540.1	COG0558	I	Phosphatidylglycerophosphate synthase	2
M34	DR76_RS17955	DR76_3437	NZ_CP009072.1	3664520	2050	G	A	GCG	GTG	A	V	560	187	CDP-alcohol phosphatidyltransferase family protein	WP_000177540.1	COG0558	I	Phosphatidylglycerophosphate synthase	2
M43	DR76_RS01445	DR76_278	NZ_CP009072.1	312735	2509	C	T	GGT	AGT	G	S	103	35	CoA:oxalate CoA-transferase	WP_001296273.1	COG1804	I	Crotonobetainyl-CoA:carnitine CoA-transferase CaiB and related acyl-CoA transferases	2
M30	DR76_RS01445	DR76_278	NZ_CP009072.1	312351	2135	G	A	CCG	TCG	P	S	487	163	CoA:oxalate CoA-transferase	WP_001296273.1	COG1804	I	Crotonobetainyl-CoA:carnitine CoA-transferase CaiB and related acyl-CoA transferases	2
M30	DR76_RS01445	DR76_278	NZ_CP009072.1	312243	1990	G	A	CAT	TAT	H	Y	595	199	CoA:oxalate CoA-transferase	WP_001296273.1	COG1804	I	Crotonobetainyl-CoA:carnitine CoA-transferase CaiB and related acyl-CoA transferases	2
M38	DR76_RS10765	DR76_2074	NZ_CP009072.1	2217170	3005	G	A	GGC	AGC	G	S	1603	535	YjbH domain-containing protein	WP_000745793.1	COG0671	I	Membrane-associated phospholipid phosphatase	2
M8	DR76_RS10765	DR76_2074	NZ_CP009072.1	2217177	2485	G	A	GGA	GAA	G	E	1610	537	YjbH domain-containing protein	WP_000745793.1	COG0671	I	Membrane-associated phospholipid phosphatase	2
M35	DR76_RS04490	DR76_862	NZ_CP009072.1	950929	1964	C	T	ACC	ATC	T	I	134	45	LPS core heptose(II) kinase RfaY	WP_000633082.1	COG0661	HT	Predicted unusual protein kinase regulating ubiquinone biosynthesis	2
M13	DR76_RS04490	DR76_862	NZ_CP009072.1	951348	2152	G	A	GCA	ACA	A	T	553	185	LPS core heptose(II) kinase RfaY	WP_000633082.1	COG0661	HT	Predicted unusual protein kinase regulating ubiquinone biosynthesis	2
M32	DR76_RS05750	DR76_1107	NZ_CP009072.1	1232082	3732	C	T	GGC	GAC	G	D	296	99	intracellular growth attenuator protein IgaA	WP_000104576.1	COG0111	HR	Phosphoglycerate dehydrogenase or related dehydrogenase	2
M26	DR76_RS05750	DR76_1107	NZ_CP009072.1	1231750	2218	C	T	GTC	ATC	V	I	628	210	intracellular growth attenuator protein IgaA	WP_000104576.1	COG0111	HR	Phosphoglycerate dehydrogenase or related dehydrogenase	2
M11	DR76_RS21050	DR76_4018	NZ_CP009072.1	4216335	1215	C	T	CAG	TAG	Q	*	436	146	pyrimidine utilization protein A	WP_001304751.1	COG2141	HR	Flavin-dependent oxidoreductase	2
M48	DR76_RS21050	DR76_4018	NZ_CP009072.1	4216876	2170	C	T	TCT	TTT	S	F	977	326	pyrimidine utilization protein A	WP_001304751.1	COG2141	HR	Flavin-dependent oxidoreductase	2
M15	DR76_RS09415	DR76_1805	NZ_CP009072.1	1947107	1629	G	A	CCG	CTG	P	L	1055	352	hypothetical protein	WP_000106189.1	COG0596	HR	Pimeloyl-ACP methyl ester carboxylesterase	2
M9	DR76_RS09415	DR76_1805	NZ_CP009072.1	1947797	2855	G	A	CCC	CTC	P	L	365	122	hypothetical protein	WP_000106189.1	COG0596	HR	Pimeloyl-ACP methyl ester carboxylesterase	2
M29	DR76_RS00295	DR76_57	NZ_CP009072.1	64513	1976	G	A	CGC	TGC	R	C	631	211	GTP cyclohydrolase I FolE	WP_001139613.1	COG0302	H	GTP cyclohydrolase I	2
M34	DR76_RS00295	DR76_57	NZ_CP009072.1	64513	2176	G	A	CGC	TGC	R	C	631	211	GTP cyclohydrolase I FolE	WP_001139613.1	COG0302	H	GTP cyclohydrolase I	2
M42	DR76_RS15720	DR76_3021	NZ_CP009072.1	3233006	1367	G	A	GCC	ACC	A	T	256	86	23S rRNA (guanine(745)-N(1))-methyltransferase	WP_000010139.1	COG2226	H	Ubiquinone/menaquinone biosynthesis C-methylase UbiE	2
M27	DR76_RS15720	DR76_3021	NZ_CP009072.1	3233259	1250	C	T	CCC	CTC	P	L	509	170	23S rRNA (guanine(745)-N(1))-methyltransferase	WP_000010139.1	COG2226	H	Ubiquinone/menaquinone biosynthesis C-methylase UbiE	2
M45	DR76_RS08305	DR76_1602	NZ_CP009072.1	1723918	3004	G	A	GGG	AGG	G	R	1177	393	TonB-dependent siderophore receptor	WP_000079029.1	COG4206	H	Outer membrane cobalamin receptor protein	2
M24	DR76_RS08305	DR76_1602	NZ_CP009072.1	1724653	3200	G	A	GAG	AAG	E	K	1912	638	TonB-dependent siderophore receptor	WP_000079029.1	COG4206	H	Outer membrane cobalamin receptor protein	2
M9	DR76_RS01220	DR76_234	NZ_CP009072.1	254768	2220	C	T	AGC	AAC	S	N	1256	419	bifunctional tetrahydrofolate synthase/dihydrofolate synthase	WP_000584549.1	COG0285	H	Folylpolyglutamate synthase/Dihydropteroate synthase	2
M17	DR76_RS01220	DR76_234	NZ_CP009072.1	255186	1544	C	T	GGG	AGG	G	R	838	280	bifunctional tetrahydrofolate synthase/dihydrofolate synthase	WP_000584549.1	COG0285	H	Folylpolyglutamate synthase/Dihydropteroate synthase	2
M30	DR76_RS10545	DR76_2029	NZ_CP009072.1	2169249	2247	G	A	CCG	TCG	P	S	247	83	phosphomethylpyrimidine synthase	WP_001305321.1	COG0422	H	Thiamine biosynthesis protein ThiC	2
M20	DR76_RS10545	DR76_2029	NZ_CP009072.1	2169493	2365	C	T	ATG	ATA	M	I	3	1	phosphomethylpyrimidine synthase	WP_001305321.1	COG0422	H	Thiamine biosynthesis protein ThiC	2
M17	DR76_RS01765	DR76_339	NZ_CP009072.1	372273	1073	C	T	GCC	GTC	A	V	221	74	coproporphyrinogen III oxidase	WP_001298446.1	COG0408	H	Coproporphyrinogen III oxidase	2
M1	DR76_RS01765	DR76_339	NZ_CP009072.1	372870	1338	G	A	CGC	CAC	R	H	818	273	coproporphyrinogen III oxidase	WP_001298446.1	COG0408	H	Coproporphyrinogen III oxidase	2
M29	DR76_RS08770	DR76_1680	NZ_CP009072.1	1800256	2174	C	T	GTG	ATG	V	M	913	305	S-adenosylmethionine synthase	WP_001062128.1	COG0192	H	S-adenosylmethionine synthetase	2
M34	DR76_RS08770	DR76_1680	NZ_CP009072.1	1800256	3356	C	T	GTG	ATG	V	M	913	305	S-adenosylmethionine synthase	WP_001062128.1	COG0192	H	S-adenosylmethionine synthetase	2
M24	DR76_RS02470	DR76_476	NZ_CP009072.1	537670	2356	G	A	TCC	TTC	S	F	404	135	TonB-dependent vitamin B12 receptor BtuB	WP_001305033.1	COG4206	H	Outer membrane cobalamin receptor protein	2
M47	DR76_RS02470	DR76_476	NZ_CP009072.1	537367	3043	C	T	GGC	GAC	G	D	707	236	TonB-dependent vitamin B12 receptor BtuB	WP_001305033.1	COG4206	H	Outer membrane cobalamin receptor protein	2
M29	DR76_RS13335	DR76_2565	NZ_CP009072.1	2730392	1894	G	A	CGT	TGT	R	C	82	28	4-hydroxythreonine-4-phosphate dehydrogenase	WP_000241229.1	COG1995	H	4-hydroxy-L-threonine phosphate dehydrogenase PdxA	2
M34	DR76_RS13335	DR76_2565	NZ_CP009072.1	2730392	2711	G	A	CGT	TGT	R	C	82	28	4-hydroxythreonine-4-phosphate dehydrogenase	WP_000241229.1	COG1995	H	4-hydroxy-L-threonine phosphate dehydrogenase PdxA	2
M11	DR76_RS18865	DR76_3608	NZ_CP009072.1	3853403	1380	A	G	AAC	GAC	N	D	220	74	molybdenum transporter	WP_000576827.1	COG0157	H	Nicotinate-nucleotide pyrophosphorylase	2
M25	DR76_RS18865	DR76_3608	NZ_CP009072.1	3853226	1670	G	A	GAA	AAA	E	K	43	15	molybdenum transporter	WP_000576827.1	COG0157	H	Nicotinate-nucleotide pyrophosphorylase	2
M19	DR76_RS12605	DR76_2432	NZ_CP009072.1	2591974	2380	C	T	GCG	ACG	A	T	706	236	gluconate transporter	WP_000558251.1	COG2610	GR	H+/gluconate symporter or related permease	2
M31	DR76_RS12605	DR76_2432	NZ_CP009072.1	2591838	2608	C	T	GGC	GAC	G	D	842	281	gluconate transporter	WP_000558251.1	COG2610	GR	H+/gluconate symporter or related permease	2
M16	DR76_RS22210	DR76_4239	NZ_CP009072.1	4462193	1423	C	T	TCG	TTG	S	L	1037	346	acyl-CoA thioesterase	WP_001091562.1	COG4677	GI	Pectin methylesterase and related acyl-CoA thioesterases	2
M26	DR76_RS22210	DR76_4239	NZ_CP009072.1	4461877	1560	C	T	CAG	TAG	Q	*	721	241	acyl-CoA thioesterase	WP_001091562.1	COG4677	GI	Pectin methylesterase and related acyl-CoA thioesterases	2
M47	DR76_RS04175	DR76_802	NZ_CP009072.1	890241	2230	C	T	GGT	GAT	G	D	734	245	EamA family transporter	WP_001351210.1	COG0697	GER	Permease of the drug/metabolite transporter (DMT) superfamily	2
M4	DR76_RS04175	DR76_802	NZ_CP009072.1	890095	1906	G	A	CGC	TGC	R	C	880	294	EamA family transporter	WP_001351210.1	COG0697	GER	Permease of the drug/metabolite transporter (DMT) superfamily	2
M28	DR76_RS00890	DR76_167	NZ_CP009072.1	186531	1859	G	A	CAT	TAT	H	Y	1285	429	MFS transporter	WP_001297939.1	COG2271	G	Sugar phosphate permease	2
M8	DR76_RS00890	DR76_167	NZ_CP009072.1	186927	1659	G	A	CGC	TGC	R	C	889	297	MFS transporter	WP_001297939.1	COG2271	G	Sugar phosphate permease	2
M1	DR76_RS25080	DR76_4780	NZ_CP009072.1	5054253	918	G	A	CGC	TGC	R	C	196	66	mannose-1-phosphate guanylyltransferase/mannose-6-phosphate isomerase	WP_001297922.1	COG0662	G	Mannose-6-phosphate isomerase	2
M6	DR76_RS25080	DR76_4780	NZ_CP009072.1	5053488	1541	C	T	GTT	ATT	V	I	961	321	mannose-1-phosphate guanylyltransferase/mannose-6-phosphate isomerase	WP_001297922.1	COG0662	G	Mannose-6-phosphate isomerase	2
M40	DR76_RS09605	DR76_1842	NZ_CP009072.1	1987979	2255	G	A	GGG	AGG	G	R	1246	416	MFS transporter	WP_000097098.1	COG2271	G	Sugar phosphate permease	2
M24	DR76_RS09605	DR76_1842	NZ_CP009072.1	1986793	2453	G	A	TGG	TGA	W	*	60	20	MFS transporter	WP_000097098.1	COG2271	G	Sugar phosphate permease	2
M43	DR76_RS00185	DR76_36	NZ_CP009072.1	41479	2281	G	A	CGT	TGT	R	C	1993	665	beta-glucosidase BglX	WP_000871498.1	COG1472	G	Periplasmic beta-glucosidase and related glycosidases	2
M2	DR76_RS00185	DR76_36	NZ_CP009072.1	43110	927	G	A	CCG	CTG	P	L	362	121	beta-glucosidase BglX	WP_000871498.1	COG1472	G	Periplasmic beta-glucosidase and related glycosidases	2
M13	DR76_RS00860	DR76_161	NZ_CP009072.1	179765	1467	C	T	TGG	TGA	W	*	444	148	MFS transporter	WP_000948732.1	COG2271	G	Sugar phosphate permease	2
M10	DR76_RS00860	DR76_161	NZ_CP009072.1	179524	1453	C	T	GAC	AAC	D	N	685	229	MFS transporter	WP_000948732.1	COG2271	G	Sugar phosphate permease	2
M45	DR76_RS09680	DR76_1856	NZ_CP009072.1	2006711	2267	C	T	GGT	GAT	G	D	1256	419	sugar kinase	WP_000039746.1	COG1070	G	Sugar (pentulose or hexulose) kinase	2
M26	DR76_RS09680	DR76_1856	NZ_CP009072.1	2007618	1691	G	A	CCT	TCT	P	S	349	117	sugar kinase	WP_000039746.1	COG1070	G	Sugar (pentulose or hexulose) kinase	2
M40	DR76_RS25070	DR76_4778	NZ_CP009072.1	5050934	2822	G	A	CCG	TCG	P	S	460	154	phosphogluconate dehydrogenase (NADP(+)-dependent%2C decarboxylating)	WP_000043483.1	COG0362	G	6-phosphogluconate dehydrogenase	2
M12	DR76_RS25070	DR76_4778	NZ_CP009072.1	5050514	1468	C	T	GAT	AAT	D	N	880	294	phosphogluconate dehydrogenase (NADP(+)-dependent%2C decarboxylating)	WP_000043483.1	COG0362	G	6-phosphogluconate dehydrogenase	2
M15	DR76_RS16190	DR76_3105	NZ_CP009072.1	3319659	1587	C	T	CCG	TCG	P	S	523	175	6-phospho-beta-glucosidase	WP_000078752.1	COG1486	G	Alpha-galactosidase/6-phospho-beta-glucosidase	2
M48	DR76_RS16190	DR76_3105	NZ_CP009072.1	3319141	1936	G	A	AGC	AAC	S	N	5	2	6-phospho-beta-glucosidase	WP_000078752.1	COG1486	G	Alpha-galactosidase/6-phospho-beta-glucosidase	2
M40	DR76_RS24750	DR76_4719	NZ_CP009072.1	4993513	1914	C	T	GTT	ATT	V	I	1144	382	MFS transporter	WP_000134160.1	COG2211	G	Na+/melibiose symporter or related transporter	2
M41	DR76_RS24750	DR76_4719	NZ_CP009072.1	4994345	1749	C	T	TGG	TGA	W	*	312	104	MFS transporter	WP_000134160.1	COG2211	G	Na+/melibiose symporter or related transporter	2
M22	DR76_RS05890	DR76_1135	NZ_CP009072.1	1260505	2086	C	T	ATG	ATA	M	I	438	146	MFS transporter	WP_000185247.1	COG0738	G	Fucose permease	2
M15	DR76_RS05890	DR76_1135	NZ_CP009072.1	1260434	1972	C	T	GGG	GAG	G	E	509	170	MFS transporter	WP_000185247.1	COG0738	G	Fucose permease	2
M3	DR76_RS22285	DR76_4253	NZ_CP009072.1	4477415	1467	C	T	CAG	TAG	Q	*	100	34	galactose-1-phosphate uridylyltransferase	WP_000191503.1	COG1085	G	Galactose-1-phosphate uridylyltransferase	2
M5	DR76_RS22285	DR76_4253	NZ_CP009072.1	4477485	1757	G	A	GGT	GAT	G	D	170	57	galactose-1-phosphate uridylyltransferase	WP_000191503.1	COG1085	G	Galactose-1-phosphate uridylyltransferase	2
M33	DR76_RS09195	DR76_1762	NZ_CP009072.1	1894127	2258	G	A	GGC	GAC	G	D	1235	412	sugar porter family MFS transporter	WP_000256426.1	COG2814	G	Predicted arabinose efflux permease	2
M31	DR76_RS09195	DR76_1762	NZ_CP009072.1	1893253	2722	G	A	GTG	ATG	V	M	361	121	sugar porter family MFS transporter	WP_000256426.1	COG2814	G	Predicted arabinose efflux permease	2
M24	DR76_RS16230	DR76_3113	NZ_CP009072.1	3328444	1693	C	T	GAA	AAA	E	K	148	50	fructosamine kinase family protein	WP_000267670.1	COG3001	G	Fructosamine-3-kinase	2
M25	DR76_RS16230	DR76_3113	NZ_CP009072.1	3327862	1483	G	A	CCG	TCG	P	S	730	244	fructosamine kinase family protein	WP_000267670.1	COG3001	G	Fructosamine-3-kinase	2
M20	DR76_RS03870	DR76_748	NZ_CP009072.1	831930	2081	C	T	TCC	TTC	S	F	1262	421	carbohydrate porin	WP_000489816.1	COG4580	G	Maltoporin (phage lambda and maltose receptor)	2
M14	DR76_RS03870	DR76_748	NZ_CP009072.1	831560	1924	C	T	CGC	TGC	R	C	892	298	carbohydrate porin	WP_000489816.1	COG4580	G	Maltoporin (phage lambda and maltose receptor)	2
M3	DR76_RS04745	DR76_912	NZ_CP009072.1	1008797	2088	C	T	GCC	ACC	A	T	1060	354	alpha-amylase	WP_000761213.1	COG0366	G	Glycosidase	2
M24	DR76_RS04745	DR76_912	NZ_CP009072.1	1008005	2696	C	T	GAT	AAT	D	N	1852	618	alpha-amylase	WP_000761213.1	COG0366	G	Glycosidase	2
M20	DR76_RS04675	DR76_899	NZ_CP009072.1	995664	3283	C	T	GCC	ACC	A	T	673	225	L-ribulose-5-phosphate 4-epimerase	WP_000893156.1	COG0235	G	Ribulose-5-phosphate 4-epimerase/Fuculose-1-phosphate aldolase	2
M26	DR76_RS04675	DR76_899	NZ_CP009072.1	995663	2827	G	A	GCC	GTC	A	V	674	225	L-ribulose-5-phosphate 4-epimerase	WP_000893156.1	COG0235	G	Ribulose-5-phosphate 4-epimerase/Fuculose-1-phosphate aldolase	2
M15	DR76_RS16815	DR76_3225	NZ_CP009072.1	3441068	1425	C	T	GCA	ACA	A	T	1048	350	mannose-6-phosphate isomerase	WP_001170643.1	COG1482	G	Mannose-6-phosphate isomerase	2
M45	DR76_RS16815	DR76_3225	NZ_CP009072.1	3441007	1460	G	A	GCC	GTC	A	V	1109	370	mannose-6-phosphate isomerase	WP_001170643.1	COG1482	G	Mannose-6-phosphate isomerase	2
M1	DR76_RS23895	DR76_4561	NZ_CP009072.1	4802624	1154	C	T	GCC	GTC	A	V	617	206	MFS transporter AraJ	WP_001304835.1	COG2814	G	Predicted arabinose efflux permease	2
M24	DR76_RS23895	DR76_4561	NZ_CP009072.1	4802098	2228	C	T	CAT	TAT	H	Y	91	31	MFS transporter AraJ	WP_001304835.1	COG2814	G	Predicted arabinose efflux permease	2
M14	DR76_RS04970	DR76_955	NZ_CP009072.1	1056037	1769	G	A	GTC	ATC	V	I	124	42	cellulase	WP_001304954.1	COG3405	G	Endo-1	2
M6	DR76_RS04970	DR76_955	NZ_CP009072.1	1056166	2032	G	A	GCT	ACT	A	T	253	85	cellulase	WP_001304954.1	COG3405	G	Endo-1	2
M21	DR76_RS08245	DR76_1590	NZ_CP009072.1	1709606	2126	C	T	CTT	TTT	L	F	1084	362	MFS transporter	WP_012601846.1	COG2814	G	Predicted arabinose efflux permease	2
M11	DR76_RS08245	DR76_1590	NZ_CP009072.1	1709366	1943	G	A	GGT	AGT	G	S	844	282	MFS transporter	WP_012601846.1	COG2814	G	Predicted arabinose efflux permease	2
M28	DR76_RS04700	DR76_904	NZ_CP009072.1	1000936	2134	C	T	GGC	GAC	G	D	683	228	dehydroascorbate transporter	WP_000153839.1	COG1593	G	TRAP-type C4-dicarboxylate transport system	2
M35	DR76_RS04700	DR76_904	NZ_CP009072.1	1000687	3249	G	A	TCG	TTG	S	L	932	311	dehydroascorbate transporter	WP_000153839.1	COG1593	G	TRAP-type C4-dicarboxylate transport system	2
M15	DR76_RS12415	DR76_2397	NZ_CP009072.1	2557551	1993	G	A	GGT	GAT	G	D	611	204	multidrug DMT transporter permease	WP_000471145.1	COG4975	G	Glucose uptake protein GlcU	2
M32	DR76_RS12415	DR76_2397	NZ_CP009072.1	2557728	2059	G	A	TGG	TAG	W	*	788	263	multidrug DMT transporter permease	WP_000471145.1	COG4975	G	Glucose uptake protein GlcU	2
M8	DR76_RS14475	DR76_2785	NZ_CP009072.1	2959754	1426	C	T	GAG	AAG	E	K	1123	375	ribokinase RbsK	WP_000667429.1	COG0524	G	Sugar or nucleoside kinase	2
M12	DR76_RS14475	DR76_2785	NZ_CP009072.1	2960836	1090	C	T	AGT	AAT	S	N	41	14	ribokinase RbsK	WP_000667429.1	COG0524	G	Sugar or nucleoside kinase	2
M43	DR76_RS22590	DR76_4310	NZ_CP009072.1	4533660	2377	G	A	TCC	TTC	S	F	371	124	alpha-D-glucose phosphate-specific phosphoglucomutase	WP_001304801.1	COG0033	G	Phosphoglucomutase	2
M25	DR76_RS22590	DR76_4310	NZ_CP009072.1	4533391	1775	C	T	GGG	AGG	G	R	640	214	alpha-D-glucose phosphate-specific phosphoglucomutase	WP_001304801.1	COG0033	G	Phosphoglucomutase	2
M31	DR76_RS24700	DR76_4713	NZ_CP009072.1	4984607	2739	C	T	GCA	ACA	A	T	103	35	L-fucose:H+ symporter permease	WP_000998353.1	COG0738	G	Fucose permease	2
M13	DR76_RS24700	DR76_4713	NZ_CP009072.1	4984565	1699	C	T	GTA	ATA	V	I	145	49	L-fucose:H+ symporter permease	WP_000998353.1	COG0738	G	Fucose permease	2
M23	DR76_RS24120	DR76_4603	NZ_CP009072.1	4844092	1897	G	A	CAT	TAT	H	Y	184	62	cytosine deaminase	WP_001443227.1	COG0402	FR	Cytosine/adenosine deaminase or related metal-dependent hydrolase	2
M24	DR76_RS24120	DR76_4603	NZ_CP009072.1	4843419	2618	C	T	CGT	CAT	R	H	857	286	cytosine deaminase	WP_001443227.1	COG0402	FR	Cytosine/adenosine deaminase or related metal-dependent hydrolase	2
M6	DR76_RS21080	DR76_4024	NZ_CP009072.1	4220414	1280	G	A	GGG	AGG	G	R	343	115	pyrimidine utilization transport protein G	WP_001304753.1	COG2233	F	Xanthine/uracil permease	2
M19	DR76_RS21080	DR76_4024	NZ_CP009072.1	4220546	1614	G	A	GCG	ACG	A	T	475	159	pyrimidine utilization transport protein G	WP_001304753.1	COG2233	F	Xanthine/uracil permease	2
M31	DR76_RS01980	DR76_381	NZ_CP009072.1	418016	1677	G	A	GCC	GTC	A	V	389	130	uracil/xanthine transporter	WP_000198327.1	COG2233	F	Xanthine/uracil permease	2
M21	DR76_RS01980	DR76_381	NZ_CP009072.1	417704	1538	G	A	GCG	GTG	A	V	701	234	uracil/xanthine transporter	WP_000198327.1	COG2233	F	Xanthine/uracil permease	2
M27	DR76_RS03450	DR76_666	NZ_CP009072.1	740661	2307	C	T	GAA	AAA	E	K	2014	672	adenylate cyclase	WP_000281692.1	COG3072	F	Adenylate cyclase	2
M14	DR76_RS03450	DR76_666	NZ_CP009072.1	742023	2175	G	A	CTT	TTT	L	F	652	218	adenylate cyclase	WP_000281692.1	COG3072	F	Adenylate cyclase	2
M19	DR76_RS10185	DR76_1958	NZ_CP009072.1	2099817	1967	A	G	ATC	ACC	I	T	1937	646	class 1b ribonucleoside-diphosphate reductase subunit alpha	WP_000246575.1	COG0209	F	Ribonucleotide reductase alpha subunit	2
M33	DR76_RS10185	DR76_1958	NZ_CP009072.1	2099671	2072	G	A	CGC	TGC	R	C	2083	695	class 1b ribonucleoside-diphosphate reductase subunit alpha	WP_000246575.1	COG0209	F	Ribonucleotide reductase alpha subunit	2
M1	DR76_RS16770	DR76_3216	NZ_CP009072.1	3429855	932	C	T	TGG	TGA	W	*	54	18	pyridoxal phosphate-dependent aminotransferase	WP_000459361.1	COG1168	ER	Bifunctional PLP-dependent enzyme with beta-cystathionase and maltose regulon repressor activities	2
M25	DR76_RS16770	DR76_3216	NZ_CP009072.1	3429071	1489	C	T	GCC	ACC	A	T	838	280	pyridoxal phosphate-dependent aminotransferase	WP_000459361.1	COG1168	ER	Bifunctional PLP-dependent enzyme with beta-cystathionase and maltose regulon repressor activities	2
M23	DR76_RS18200	DR76_3482	NZ_CP009072.1	3720765	1424	C	T	CGC	CAC	R	H	467	156	alcohol dehydrogenase	WP_000737369.1	COG1063	ER	Threonine dehydrogenase or related Zn-dependent dehydrogenase	2
M3	DR76_RS18200	DR76_3482	NZ_CP009072.1	3720347	1125	C	T	TGG	TGA	W	*	885	295	alcohol dehydrogenase	WP_000737369.1	COG1063	ER	Threonine dehydrogenase or related Zn-dependent dehydrogenase	2
M47	DR76_RS11105	DR76_2140	NZ_CP009072.1	2293148	2466	C	T	GAT	AAT	D	N	226	76	ABC transporter ATP-binding protein	WP_000156927.1	COG1124	EP	ABC-type dipeptide/oligopeptide/nickel transport system	2
M3	DR76_RS11105	DR76_2140	NZ_CP009072.1	2292815	1999	C	T	GAA	AAA	E	K	559	187	ABC transporter ATP-binding protein	WP_000156927.1	COG1124	EP	ABC-type dipeptide/oligopeptide/nickel transport system	2
M34	DR76_RS08235	DR76_1588	NZ_CP009072.1	1707432	1918	G	A	GGT	GAT	G	D	749	250	N-acetylneuraminate lyase	WP_001149834.1	COG0329	EM	Dihydrodipicolinate synthase/N-acetylneuraminate lyase	2
M29	DR76_RS08235	DR76_1588	NZ_CP009072.1	1707432	879	G	A	GGT	GAT	G	D	749	250	N-acetylneuraminate lyase	WP_001149834.1	COG0329	EM	Dihydrodipicolinate synthase/N-acetylneuraminate lyase	2
M32	DR76_RS12440	DR76_2401	NZ_CP009072.1	2563417	2101	G	A	TCC	TTC	S	F	242	81	dihydrodipicolinate synthase family protein	WP_000714563.1	COG0329	EM	Dihydrodipicolinate synthase/N-acetylneuraminate lyase	2
M5	DR76_RS12440	DR76_2401	NZ_CP009072.1	2563613	2293	G	A	CAT	TAT	H	Y	46	16	dihydrodipicolinate synthase family protein	WP_000714563.1	COG0329	EM	Dihydrodipicolinate synthase/N-acetylneuraminate lyase	2
M20	DR76_RS21695	DR76_4140	NZ_CP009072.1	4358963	2344	G	A	GAT	AAT	D	N	739	247	pyruvate oxidase	WP_000815365.1	COG0028	EH	Acetolactate synthase large subunit or other thiamine pyrophosphate-requiring enzyme	2
M12	DR76_RS21695	DR76_4140	NZ_CP009072.1	4358303	1410	G	A	GAC	AAC	D	N	79	27	pyruvate oxidase	WP_000815365.1	COG0028	EH	Acetolactate synthase large subunit or other thiamine pyrophosphate-requiring enzyme	2
M30	DR76_RS03640	DR76_702	NZ_CP009072.1	781120	2172	C	T	GTG	ATG	V	M	1303	435	acetolactate synthase 2 catalytic subunit	WP_001012593.1	COG0028	EH	Acetolactate synthase large subunit or other thiamine pyrophosphate-requiring enzyme	2
M33	DR76_RS03640	DR76_702	NZ_CP009072.1	781452	3550	G	A	CCG	CTG	P	L	971	324	acetolactate synthase 2 catalytic subunit	WP_001012593.1	COG0028	EH	Acetolactate synthase large subunit or other thiamine pyrophosphate-requiring enzyme	2
M33	DR76_RS12435	DR76_2400	NZ_CP009072.1	2560909	2110	G	A	CCC	TCC	P	S	1834	612	YjhG/YagF family D-xylonate dehydratase	WP_000116325.1	COG0129	EG	Dihydroxyacid dehydratase/phosphogluconate dehydratase	2
M16	DR76_RS12435	DR76_2400	NZ_CP009072.1	2562385	2011	C	T	GAC	AAC	D	N	358	120	YjhG/YagF family D-xylonate dehydratase	WP_000116325.1	COG0129	EG	Dihydroxyacid dehydratase/phosphogluconate dehydratase	2
M42	DR76_RS10665	DR76_2055	NZ_CP009072.1	2196250	2367.97	CG	C	na	na	na	na	1482	494	methionine synthase	WP_000096035.1	COG0646	E	Methionine synthase I (cobalamin-dependent)	2
M3	DR76_RS10665	DR76_2055	NZ_CP009072.1	2196527	2077	G	A	GCT	ACT	A	T	1759	587	methionine synthase	WP_000096035.1	COG0646	E	Methionine synthase I (cobalamin-dependent)	2
M15	DR76_RS18485	DR76_3532	NZ_CP009072.1	3775859	1667	G	A	GGT	GAT	G	D	1088	363	bifunctional indole-3-glycerol-phosphate synthase TrpC/phosphoribosylanthranilate isomerase TrpF	WP_000983882.1	COG0134	E	Indole-3-glycerol phosphate synthase	2
M4	DR76_RS18485	DR76_3532	NZ_CP009072.1	3774998	1383	C	T	GCC	GTC	A	V	227	76	bifunctional indole-3-glycerol-phosphate synthase TrpC/phosphoribosylanthranilate isomerase TrpF	WP_000983882.1	COG0134	E	Indole-3-glycerol phosphate synthase	2
M33	DR76_RS08950	DR76_1714	NZ_CP009072.1	1833511	2359	C	T	ACG	ATG	T	M	485	162	Xaa-Pro aminopeptidase	WP_001280386.1	COG0006	E	Xaa-Pro aminopeptidase	2
M5	DR76_RS08950	DR76_1714	NZ_CP009072.1	1833619	1692	G	A	CGG	CAG	R	Q	593	198	Xaa-Pro aminopeptidase	WP_001280386.1	COG0006	E	Xaa-Pro aminopeptidase	2
M50	DR76_RS01265	DR76_243	NZ_CP009072.1	265001	1437	C	T	CCT	TCT	P	S	157	53	bifunctional tRNA (5-methylaminomethyl-2-thiouridine)(34)-methyltransferase MnmD/FAD-dependent 5-carboxymethylaminomethyl-2-thiouridine(34) oxidoreductase MnmC	WP_000683752.1	COG0665	E	Glycine/D-amino acid oxidase (deaminating)	2
M18	DR76_RS01265	DR76_243	NZ_CP009072.1	264897	1621	C	T	ACA	ATA	T	I	53	18	bifunctional tRNA (5-methylaminomethyl-2-thiouridine)(34)-methyltransferase MnmD/FAD-dependent 5-carboxymethylaminomethyl-2-thiouridine(34) oxidoreductase MnmC	WP_000683752.1	COG0665	E	Glycine/D-amino acid oxidase (deaminating)	2
M39	DR76_RS23870	DR76_4556	NZ_CP009072.1	4794832	1965	C	T	GCA	ACA	A	T	70	24	branched-chain amino acid transporter 2 carrier protein BrnQ	WP_000149635.1	COG1114	E	Branched-chain amino acid permeases	2
M15	DR76_RS23870	DR76_4556	NZ_CP009072.1	4794091	1712	C	T	GTT	ATT	V	I	811	271	branched-chain amino acid transporter 2 carrier protein BrnQ	WP_000149635.1	COG1114	E	Branched-chain amino acid permeases	2
M6	DR76_RS23395	DR76_4462	NZ_CP009072.1	4693816	1813	G	A	TGG	TGA	W	*	273	91	arylesterase	WP_001297298.1	COG2755	E	Lysophospholipase L1 or related esterase	2
M8	DR76_RS23395	DR76_4462	NZ_CP009072.1	4693887	2095	G	A	CGC	CAC	R	H	344	115	arylesterase	WP_001297298.1	COG2755	E	Lysophospholipase L1 or related esterase	2
M25	DR76_RS15215	DR76_2926	NZ_CP009072.1	3144138	1585	G	A	ATG	ATA	M	I	807	269	D-cysteine desulfhydrase	WP_001128236.1	COG2515	E	1-aminocyclopropane-1-carboxylate deaminase/D-cysteine desulfhydrase	2
M46	DR76_RS15215	DR76_2926	NZ_CP009072.1	3144254	1386	G	A	GGG	GAG	G	E	923	308	D-cysteine desulfhydrase	WP_001128236.1	COG2515	E	1-aminocyclopropane-1-carboxylate deaminase/D-cysteine desulfhydrase	2
M27	DR76_RS03320	DR76_641	NZ_CP009072.1	714816	2316	C	T	TGG	TAG	W	*	1859	620	5-methyltetrahydropteroyltriglutamate--homocysteine methyltransferase	WP_000153937.1	COG0620	E	Methionine synthase II (cobalamin-independent)	2
M33	DR76_RS03320	DR76_641	NZ_CP009072.1	715879	2147	G	A	CTC	TTC	L	F	796	266	5-methyltetrahydropteroyltriglutamate--homocysteine methyltransferase	WP_000153937.1	COG0620	E	Methionine synthase II (cobalamin-independent)	2
M15	DR76_RS00165	DR76_31	NZ_CP009072.1	37687	1375	G	A	CCG	CTG	P	L	293	98	ABC transporter permease	WP_000783150.1	COG1174	E	ABC-type proline/glycine betaine transport system	2
M13	DR76_RS00165	DR76_31	NZ_CP009072.1	37402	1281	C	T	GGG	GAG	G	E	578	193	ABC transporter permease	WP_000783150.1	COG1174	E	ABC-type proline/glycine betaine transport system	2
M25	DR76_RS21915	DR76_4183	NZ_CP009072.1	4402063	1751	C	T	GCT	ACT	A	T	397	133	beta-aspartyl-peptidase	WP_000513800.1	COG1446	E	Isoaspartyl peptidase or L-asparaginase	2
M2	DR76_RS21915	DR76_4183	NZ_CP009072.1	4401610	886	C	T	GGG	AGG	G	R	850	284	beta-aspartyl-peptidase	WP_000513800.1	COG1446	E	Isoaspartyl peptidase or L-asparaginase	2
M31	DR76_RS08650	DR76_1657	NZ_CP009072.1	1780541	2213	G	A	CGC	CAC	R	H	1739	580	ornithine decarboxylase	WP_000839820.1	COG1982	E	Arginine/lysine/ornithine decarboxylase	2
M15	DR76_RS08650	DR76_1657	NZ_CP009072.1	1779073	2021	G	A	GCA	ACA	A	T	271	91	ornithine decarboxylase	WP_000839820.1	COG1982	E	Arginine/lysine/ornithine decarboxylase	2
M17	DR76_RS14040	DR76_2702	NZ_CP009072.1	2891600	1783	C	T	CCG	TCG	P	S	1462	488	lysine decarboxylase CadA	WP_001021003.1	COG1982	E	Arginine/lysine/ornithine decarboxylase	2
M31	DR76_RS14040	DR76_2702	NZ_CP009072.1	2891906	2312	G	A	GCG	ACG	A	T	1768	590	lysine decarboxylase CadA	WP_001021003.1	COG1982	E	Arginine/lysine/ornithine decarboxylase	2
M35	DR76_RS00870	DR76_163	NZ_CP009072.1	182316	2274	C	T	GCC	GTC	A	V	218	73	anaerobic glycerol-3-phosphate dehydrogenase subunit B	WP_001209933.1	COG3075	E	Anaerobic glycerol-3-phosphate dehydrogenase	2
M4	DR76_RS00870	DR76_163	NZ_CP009072.1	183065	1372	C	T	CGT	TGT	R	C	967	323	anaerobic glycerol-3-phosphate dehydrogenase subunit B	WP_001209933.1	COG3075	E	Anaerobic glycerol-3-phosphate dehydrogenase	2
M4	DR76_RS15225	DR76_2928	NZ_CP009072.1	3145452	1626	G	A	CGC	CAC	R	H	455	152	L-cystine ABC transporter ATP-binding protein YecC	WP_001273000.1	COG1126	E	ABC-type polar amino acid transport system	2
M14	DR76_RS15225	DR76_2928	NZ_CP009072.1	3145686	1089	C	T	GCG	GTG	A	V	689	230	L-cystine ABC transporter ATP-binding protein YecC	WP_001273000.1	COG1126	E	ABC-type polar amino acid transport system	2
M14	DR76_RS23445	DR76_4472	NZ_CP009072.1	4702983	1677	C	T	GCA	ACA	A	T	28	10	glutaminase 1	WP_000883041.1	COG2066	E	Glutaminase	2
M21	DR76_RS23445	DR76_4472	NZ_CP009072.1	4702919	2182	G	A	CCC	CTC	P	L	92	31	glutaminase 1	WP_000883041.1	COG2066	E	Glutaminase	2
M28	DR76_RS16700	DR76_3204	NZ_CP009072.1	3416782	2120	G	A	ACT	ATT	T	I	1403	468	dipeptide and tripeptide permease A	WP_000100937.1	COG3104	E	Dipeptide/tripeptide permease	2
M31	DR76_RS16700	DR76_3204	NZ_CP009072.1	3416750	1833	C	T	GCG	ACG	A	T	1435	479	dipeptide and tripeptide permease A	WP_000100937.1	COG3104	E	Dipeptide/tripeptide permease	2
M46	DR76_RS07140	DR76_1379	NZ_CP009072.1	1488728	2268	C	T	CCG	TCG	P	S	1312	438	transporter	WP_000401593.1	COG0814	E	Amino acid permease	2
M17	DR76_RS07140	DR76_1379	NZ_CP009072.1	1487700	2033	A	G	GAA	GGA	E	G	284	95	transporter	WP_000401593.1	COG0814	E	Amino acid permease	2
M32	DR76_RS07290	DR76_1408	NZ_CP009072.1	1517731	2167	C	T	GGC	GAC	G	D	242	81	amino acid permease	WP_001285446.1	COG0531	E	Amino acid transporter	2
M46	DR76_RS07290	DR76_1408	NZ_CP009072.1	1517970	2068	C	T	ATG	ATA	M	I	3	1	amino acid permease	WP_001285446.1	COG0531	E	Amino acid transporter	2
M26	DR76_RS04545	DR76_873	NZ_CP009072.1	963854	2581	G	A	CGC	TGC	R	C	46	16	murein hydrolase activator EnvC	WP_001214150.1	COG4942	D	Septal ring factor EnvC	2
M41	DR76_RS04545	DR76_873	NZ_CP009072.1	963299	2663	C	T	GAG	AAG	E	K	601	201	murein hydrolase activator EnvC	WP_001214150.1	COG4942	D	Septal ring factor EnvC	2
M31	DR76_RS21440	DR76_4090	NZ_CP009072.1	4292538	2154	G	A	CGT	TGT	R	C	3583	1195	chromosome partition protein MukB	WP_000572716.1	COG3096	D	Chromosome condensin MukBEF	2
M47	DR76_RS21440	DR76_4090	NZ_CP009072.1	4295556	1962	G	A	CGC	TGC	R	C	565	189	chromosome partition protein MukB	WP_000572716.1	COG3096	D	Chromosome condensin MukBEF	2
M14	DR76_RS19450	DR76_3711	NZ_CP009072.1	3933795	1772	G	A	GCG	ACG	A	T	103	35	hypothetical protein	WP_001289890.1	COG1196	D	Chromosome segregation ATPase	2
M16	DR76_RS19450	DR76_3711	NZ_CP009072.1	3933697	1523	G	A	AGC	AAC	S	N	5	2	hypothetical protein	WP_001289890.1	COG1196	D	Chromosome segregation ATPase	2
M22	DR76_RS06500	DR76_1254	NZ_CP009072.1	1357681	1538	C	T	GGG	AGG	G	R	442	148	oxidoreductase	WP_001148484.1	COG0604	CR	NADPH:quinone reductase or related Zn-dependent oxidoreductase	2
M28	DR76_RS06500	DR76_1254	NZ_CP009072.1	1358031	2504	G	A	ACG	ATG	T	M	92	31	oxidoreductase	WP_001148484.1	COG0604	CR	NADPH:quinone reductase or related Zn-dependent oxidoreductase	2
M20	DR76_RS17635	DR76_3379	NZ_CP009072.1	3604301	2244	G	A	GGC	AGC	G	S	1102	368	nitrate reductase subunit beta	WP_000702529.1	COG1140	CP	Nitrate reductase beta subunit	2
M25	DR76_RS17635	DR76_3379	NZ_CP009072.1	3603944	1127	C	T	CGA	TGA	R	*	745	249	nitrate reductase subunit beta	WP_000702529.1	COG1140	CP	Nitrate reductase beta subunit	2
M35	DR76_RS21610	DR76_4124	NZ_CP009072.1	4339589	1615	C	T	TCC	TTC	S	F	1277	426	thiol reductant ABC exporter subunit CydD	WP_001043561.1	COG4988	CO	ABC-type transport system involved in cytochrome bd biosynthesis	2
M20	DR76_RS21610	DR76_4124	NZ_CP009072.1	4340063	1939	G	A	CGT	CAT	R	H	1751	584	thiol reductant ABC exporter subunit CydD	WP_001043561.1	COG4988	CO	ABC-type transport system involved in cytochrome bd biosynthesis	2
M13	DR76_RS04585	DR76_881	NZ_CP009072.1	970570	1790	C	T	GAC	AAC	D	N	169	57	alpha-hydroxy-acid oxidizing enzyme	WP_000586976.1	COG1304	CIR	FMN-dependent dehydrogenase	2
M27	DR76_RS04585	DR76_881	NZ_CP009072.1	969843	3109	C	T	GGT	GAT	G	D	896	299	alpha-hydroxy-acid oxidizing enzyme	WP_000586976.1	COG1304	CIR	FMN-dependent dehydrogenase	2
M34	DR76_RS01060	DR76_201	NZ_CP009072.1	221602	1578	G	A	CGT	TGT	R	C	2350	784	NADH-quinone oxidoreductase subunit G	WP_001443083.1	COG1034	C	NADH dehydrogenase/NADH:ubiquinone oxidoreductase 75 kD subunit (chain G)	2
M29	DR76_RS01060	DR76_201	NZ_CP009072.1	221602	2066	G	A	CGT	TGT	R	C	2350	784	NADH-quinone oxidoreductase subunit G	WP_001443083.1	COG1034	C	NADH dehydrogenase/NADH:ubiquinone oxidoreductase 75 kD subunit (chain G)	2
M14	DR76_RS20015	DR76_3815	NZ_CP009072.1	4016962	1974	C	T	CGC	CAC	R	H	1274	425	NAD(P)/FAD-dependent oxidoreductase	WP_001295966.1	COG1252	C	NADH dehydrogenase	2
M12	DR76_RS20015	DR76_3815	NZ_CP009072.1	4018013	908	G	A	CAT	TAT	H	Y	223	75	NAD(P)/FAD-dependent oxidoreductase	WP_001295966.1	COG1252	C	NADH dehydrogenase	2
M29	DR76_RS13705	DR76_2634	NZ_CP009072.1	2813547	2102	C	T	CGC	TGC	R	C	475	159	aconitate hydratase B	WP_001295775.1	COG1049	C	Aconitase B	2
M34	DR76_RS13705	DR76_2634	NZ_CP009072.1	2813547	2542	C	T	CGC	TGC	R	C	475	159	aconitate hydratase B	WP_001295775.1	COG1049	C	Aconitase B	2
M21	DR76_RS13685	DR76_2630	NZ_CP009072.1	2806813	2383	G	A	CGC	CAC	R	H	2321	774	pyruvate dehydrogenase	WP_000003823.1	COG2609	C	Pyruvate dehydrogenase complex	2
M47	DR76_RS13685	DR76_2630	NZ_CP009072.1	2805229	2298	C	T	GCT	GTT	A	V	737	246	pyruvate dehydrogenase	WP_000003823.1	COG2609	C	Pyruvate dehydrogenase complex	2
M29	DR76_RS00685	DR76_128	NZ_CP009072.1	129986	2374	G	A	GCC	GTC	A	V	1556	519	nitrate reductase catalytic subunit NapA	WP_000778032.1	COG0243	C	Anaerobic selenocysteine-containing dehydrogenase	2
M34	DR76_RS00685	DR76_128	NZ_CP009072.1	129986	2458	G	A	GCC	GTC	A	V	1556	519	nitrate reductase catalytic subunit NapA	WP_000778032.1	COG0243	C	Anaerobic selenocysteine-containing dehydrogenase	2
M24	DR76_RS13690	DR76_2631	NZ_CP009072.1	2808258	2307	C	T	GCT	GTT	A	V	1088	363	pyruvate dehydrogenase complex dihydrolipoyllysine-residue acetyltransferase	WP_000963501.1	COG0508	C	Pyruvate/2-oxoglutarate dehydrogenase complex	2
M47	DR76_RS13690	DR76_2631	NZ_CP009072.1	2807204	2013	G	A	GCT	ACT	A	T	34	12	pyruvate dehydrogenase complex dihydrolipoyllysine-residue acetyltransferase	WP_000963501.1	COG0508	C	Pyruvate/2-oxoglutarate dehydrogenase complex	2
M9	DR76_RS03800	DR76_734	NZ_CP009072.1	814533	2401	C	T	GCC	GTC	A	V	1406	469	ATP synthase subunit alpha	WP_001176745.1	COG0056	C	FoF1-type ATP synthase	2
M13	DR76_RS03800	DR76_734	NZ_CP009072.1	814065	1820	C	T	ACC	ATC	T	I	938	313	ATP synthase subunit alpha	WP_001176745.1	COG0056	C	FoF1-type ATP synthase	2
M35	DR76_RS22485	DR76_4291	NZ_CP009072.1	4509690	2202	C	T	CCG	CTG	P	L	563	188	type II citrate synthase	WP_000785834.1	COG0372	C	Citrate synthase	2
M21	DR76_RS22485	DR76_4291	NZ_CP009072.1	4509753	2081	C	T	CCG	CTG	P	L	626	209	type II citrate synthase	WP_000785834.1	COG0372	C	Citrate synthase	2
M11	DR76_RS16370	DR76_3139	NZ_CP009072.1	3354743	1301	G	A	CAC	TAC	H	Y	370	124	electron transfer flavoprotein subunit alpha	WP_000080731.1	COG2025	C	Electron transfer flavoprotein	2
M25	DR76_RS16370	DR76_3139	NZ_CP009072.1	3354233	1661	C	T	GGT	AGT	G	S	880	294	electron transfer flavoprotein subunit alpha	WP_000080731.1	COG2025	C	Electron transfer flavoprotein	2
M10	DR76_RS02425	DR76_466	NZ_CP009072.1	525480	1672	G	A	GTG	ATG	V	M	1558	520	protein lysine acetyltransferase	WP_000083021.1	COG0045	C	Succinyl-CoA synthetase	2
M16	DR76_RS02425	DR76_466	NZ_CP009072.1	524087	1372	G	T	TTG	TTT	L	F	165	55	protein lysine acetyltransferase	WP_000083021.1	COG0045	C	Succinyl-CoA synthetase	2
M50	DR76_RS24140	DR76_4607	NZ_CP009072.1	4849382	2063	G	A	CGC	TGC	R	C	1048	350	2-methylcitrate synthase	WP_001285915.1	COG0372	C	Citrate synthase	2
M25	DR76_RS24140	DR76_4607	NZ_CP009072.1	4849922	2170	C	T	GGC	AGC	G	S	508	170	2-methylcitrate synthase	WP_001285915.1	COG0372	C	Citrate synthase	2
M44	DR76_RS22420	DR76_4279	NZ_CP009072.1	4495511	1589	G	A	CCG	TCG	P	S	283	95	cytochrome bd-I ubiquinol oxidase subunit 1	WP_000884361.1	COG1271	C	Cytochrome bd-type quinol oxidase	2
M36	DR76_RS22420	DR76_4279	NZ_CP009072.1	4495511	2861	G	A	CCG	TCG	P	S	283	95	cytochrome bd-I ubiquinol oxidase subunit 1	WP_000884361.1	COG1271	C	Cytochrome bd-type quinol oxidase	2
M26	DR76_RS09155	DR76_1754	NZ_CP009072.1	1883695	2130	G	A	ACC	ATC	T	I	359	120	xanthine dehydrogenase FAD-binding subunit XdhB	WP_000459216.1	COG1319	C	CO or xanthine dehydrogenase	2
M4	DR76_RS09155	DR76_1754	NZ_CP009072.1	1883983	2291	G	A	CCG	CTG	P	L	71	24	xanthine dehydrogenase FAD-binding subunit XdhB	WP_000459216.1	COG1319	C	CO or xanthine dehydrogenase	2
M43	DR76_RS16725	DR76_3208	NZ_CP009072.1	3421104	1969	C	T	TGG	TGA	W	*	708	236	electron transport complex subunit D	WP_000231933.1	COG4658	C	Na+-translocating ferredoxin:NAD+ oxidoreductase RNF	2
M1	DR76_RS16725	DR76_3208	NZ_CP009072.1	3420965	1429	C	T	GCA	ACA	A	T	847	283	electron transport complex subunit D	WP_000231933.1	COG4658	C	Na+-translocating ferredoxin:NAD+ oxidoreductase RNF	2
M25	DR76_RS16730	DR76_3209	NZ_CP009072.1	3423745	1555	C	T	CGC	CAC	R	H	200	67	electron transport complex subunit RsxC	WP_017686622.1	COG4656	C	Na+-translocating ferredoxin:NAD+ oxidoreductase RNF	2
M15	DR76_RS16730	DR76_3209	NZ_CP009072.1	3423143	1669	C	T	GAT	AAT	D	N	802	268	electron transport complex subunit RsxC	WP_017686622.1	COG4656	C	Na+-translocating ferredoxin:NAD+ oxidoreductase RNF	2
M2	DR76_RS21570	DR76_4116	NZ_CP009072.1	4325681	941	G	A	GCT	GTT	A	V	128	43	dimethylsulfoxide reductase%2C chain B	WP_000213094.1	COG0437	C	Fe-S-cluster-containing dehydrogenase component	2
M31	DR76_RS21570	DR76_4116	NZ_CP009072.1	4325372	2761	G	A	CCG	CTG	P	L	437	146	dimethylsulfoxide reductase%2C chain B	WP_000213094.1	COG0437	C	Fe-S-cluster-containing dehydrogenase component	2
M29	DR76_RS02875	DR76_553	NZ_CP009072.1	625724	2582	G	A	GAT	AAT	D	N	307	103	formate dehydrogenase-N subunit alpha	WP_000181558.1	COG0243	C	Anaerobic selenocysteine-containing dehydrogenase	2
M34	DR76_RS02875	DR76_553	NZ_CP009072.1	625724	3098	G	A	GAT	AAT	D	N	307	103	formate dehydrogenase-N subunit alpha	WP_000181558.1	COG0243	C	Anaerobic selenocysteine-containing dehydrogenase	2
M30	DR76_RS16430	DR76_3151	NZ_CP009072.1	3368750	2008	C	T	CTC	TTC	L	F	2095	699	FAD-binding oxidoreductase	WP_000612982.1	COG0247	C	Fe-S oxidoreductase	2
M8	DR76_RS16430	DR76_3151	NZ_CP009072.1	3369633	1915	C	T	TCC	TTC	S	F	2978	993	FAD-binding oxidoreductase	WP_000612982.1	COG0247	C	Fe-S oxidoreductase	2
M33	DR76_RS07915	DR76_1527	NZ_CP009072.1	1643989	1827	C	T	CGC	TGC	R	C	373	125	glycolate oxidase subunit GlcE	WP_000943077.1	COG0277	C	FAD/FMN-containing dehydrogenase	2
M5	DR76_RS07915	DR76_1527	NZ_CP009072.1	1644548	1879	G	A	AGT	AAT	S	N	932	311	glycolate oxidase subunit GlcE	WP_000943077.1	COG0277	C	FAD/FMN-containing dehydrogenase	2
M31	DR76_RS07920	DR76_1528	NZ_CP009072.1	1645768	2618	G	A	ATG	ATA	M	I	1089	363	glycolate oxidase iron-sulfur subunit	WP_001194816.1	COG0247	C	Fe-S oxidoreductase	2
M24	DR76_RS07920	DR76_1528	NZ_CP009072.1	1644690	2287	G	A	CGA	CAA	R	Q	11	4	glycolate oxidase iron-sulfur subunit	WP_001194816.1	COG0247	C	Fe-S oxidoreductase	2
M25	DR76_RS04945	DR76_950	NZ_CP009072.1	1048351	2341	G	A	TCA	TTA	S	L	1367	456	cellulose biosynthesis protein BcsE	WP_001204945.1	COG1071	C	TPP-dependent pyruvate or acetoin dehydrogenase subunit alpha	2
M14	DR76_RS04945	DR76_950	NZ_CP009072.1	1049336	2096	G	A	CGC	TGC	R	C	382	128	cellulose biosynthesis protein BcsE	WP_001204945.1	COG1071	C	TPP-dependent pyruvate or acetoin dehydrogenase subunit alpha	2
M44	DR76_RS01805	DR76_347	NZ_CP009072.1	381185	1510	G	A	GCG	GTG	A	V	365	122	ethanolamine utilization ethanol dehydrogenase EutG	WP_001305216.1	COG1454	C	Alcohol dehydrogenase	2
M36	DR76_RS01805	DR76_347	NZ_CP009072.1	381185	2269	G	A	GCG	GTG	A	V	365	122	ethanolamine utilization ethanol dehydrogenase EutG	WP_001305216.1	COG1454	C	Alcohol dehydrogenase	2
M32	DR76_RS13695	DR76_2632	NZ_CP009072.1	2809787	2116	G	A	GAA	AAA	E	K	517	173	dihydrolipoyl dehydrogenase	WP_000102485.1	COG1249	C	Pyruvate/2-oxoglutarate dehydrogenase complex	2
M41	DR76_RS13695	DR76_2632	NZ_CP009072.1	2809989	2415	C	T	GCC	GTC	A	V	719	240	dihydrolipoyl dehydrogenase	WP_000102485.1	COG1249	C	Pyruvate/2-oxoglutarate dehydrogenase complex	2
M33	DR76_RS15440	DR76_2969	NZ_CP009072.1	3184041	1613	G	A	GCG	ACG	A	T	1114	372	Trimethylamine-N-oxide reductase 2	WP_000176878.1	COG0243	C	Anaerobic selenocysteine-containing dehydrogenase	2
M24	DR76_RS15440	DR76_2969	NZ_CP009072.1	3183072	1983	G	A	GTA	ATA	V	I	145	49	Trimethylamine-N-oxide reductase 2	WP_000176878.1	COG0243	C	Anaerobic selenocysteine-containing dehydrogenase	2
M6	DR76_RS21195	DR76_4044	NZ_CP009072.1	4242466	1399	C	T	GCT	ACT	A	T	403	135	hydrogenase expression/formation protein	WP_000004936.1	COG1773	C	Rubredoxin	2
M38	DR76_RS21195	DR76_4044	NZ_CP009072.1	4242063	2421	G	A	GCG	GTG	A	V	806	269	hydrogenase expression/formation protein	WP_000004936.1	COG1773	C	Rubredoxin	2
M9	DR76_RS22215	DR76_4240	NZ_CP009072.1	4463077	1540	C	T	GCG	ACG	A	T	1765	589	hydratase	WP_000593907.1	COG1048	C	Aconitase A	2
M48	DR76_RS22215	DR76_4240	NZ_CP009072.1	4462792	2535	C	T	GAA	AAA	E	K	2050	684	hydratase	WP_000593907.1	COG1048	C	Aconitase A	2
M4	DR76_RS24195	DR76_4618	NZ_CP009072.1	4862058	1702	G	A	GCG	GTG	A	V	389	130	acyl-CoA synthetase FdrA	WP_000111854.1	COG0074	C	Succinyl-CoA synthetase	2
M17	DR76_RS24195	DR76_4618	NZ_CP009072.1	4861657	1607	C	T	GCC	ACC	A	T	790	264	acyl-CoA synthetase FdrA	WP_000111854.1	COG0074	C	Succinyl-CoA synthetase	2
M41	DR76_RS10430	DR76_2007	NZ_CP009072.1	2146332	1244	C	T	na	na	na	na	91	31	could not retreive annotation for this gene in the gff file...	could not retreive annotation for this gene in the gff file...				2
M24	DR76_RS10430	DR76_2007	NZ_CP009072.1	2146336	1254	C	T	na	na	na	na	95	32	could not retreive annotation for this gene in the gff file...	could not retreive annotation for this gene in the gff file...				2
M37	DR76_RS22350	DR76_4265	NZ_CP009072.1	4486342	845	C	T	na	na	na	na	40	14	could not retreive annotation for this gene in the gff file...	could not retreive annotation for this gene in the gff file...				2
M20	DR76_RS22350	DR76_4265	NZ_CP009072.1	4486332	550	C	T	na	na	na	na	50	17	could not retreive annotation for this gene in the gff file...	could not retreive annotation for this gene in the gff file...				2
