# Supplementary material for: Chemogenomic Screen for Imipenem Resistance in Gram-Negative Bacteria
Source: mSystems. 2019 Nov 19;4(6):e00465-19. doi: 10.1128/mSystems.00465-19 (PMC6867876; doi:10.1128/mSystems.00465-19)
Supplement: TABLE S7 [file mSystems.00465-19-st007.xlsx]

## Sheet: PA
Table S7. Common mutated genes amongst P. aeruginosa mutants
Gene_Symbol		OprD	Sensor histidine kinase	DNA-binding response regulator	Sensor histidine kinase	PhoQ	Other common genes	Specific to the mutants	Hemaglutinin	algP	T1SS secreted agglutinin RTX	DNA polymerase III subunits gamma and tau	acyl dehydratase	Intergenics
Gene_ID_ATCC_27853		A4W92_RS06800	A4W92_RS13070	A4W92_RS13065	A4W92_RS04840	A4W92_RS05675			A4W92_RS11580	A4W92_RS14980	A4W92_RS01945	A4W92_RS03940	A4W92_RS12570
Strain	MIC (µg/ml)
ATCC_27853_WT	2
M2	4	G183D					relA (A4W92_RS06930)	ATP-dependent zinc metalloprotease FtsH	L1057H, S1060N, 1058 Del,1057 Ins	210 Ins				G2596091GT, C2596095T, 6808430 Del
								sel1 repeat family protein
								antibiotic acetyltransferase
								terminase
								2-heptyl-3-hydroxy-4(1H)-quinolone synthase
M44	8	S325F					relA (A4W92_RS06930)	aspartate-semialdehyde dehydrogenase						T6765192C
M13	8	G402D						FAD-dependent oxidoreductase		210 Ins	D671N			AC2596042A, C2596047A
								ribose-5-phosphate isomerase
								two-component system response regulator
M31	8			A174V				fumarate reductase/succinate dehydrogenase flavoprotein subunit	L1057H, S1060N, 1058 Del, 1056 Del, 1055 Ins, 1057 Ins	210 Ins				C2596095T
M35	8			A174V				glucan biosynthesis protein G						G2596091GT, C2596095T, T6765192C, 6808430 Del
								DNA-directed RNA polymerase subunit beta'
								nucleoid-associated protein YejK
								IscS subfamily cysteine desulfurase
M40	8			A174V				aldehyde dehydrogenase				469 Ins		T6765192C, G5710014T
M47	8			M53V				_			D671N		61 Ins	6808430 Del
M36	8					E198K		_	L1057H, S1060N, 1058 Del,1057 Ins	210 Ins				6808430 Del, G6476362A, A5180188T
M8	8		A252V					cation transporter		210 Ins				_
								GGDEF domain-containing protein
								protease modulator HflC
								motility protein MotB
								inhibitor of vertebrate lysozyme
								TetR/AcrR family transcriptional regulator
M39	8		A252V					hypothetical protein	L1057H, S1060N, 1058 Del, 1056 Del, 1055 Ins, 1057 Ins		D671N			AC2596042A, C2596047A, 6808430 Del, G6486596A
								Co2+/Mg2+ efflux protein ApaG
								TonB-dependent siderophore receptor
M23	8		G260D					LysR family transcriptional regulator	L1057H, S1060N, 1058 Del,1057 Ins	210 Ins				T6765192C
								AMP-binding protein
M30	8		G260D					_						G5710014T
M43	8		G260D					ABC transporter permease	L1057H, S1060N, 1056 Del, 1058 Del,1057 Ins		D671N			G2596091GT, C2596095T, 6808430 Del
								hybrid sensor histidine kinase/response regulator
								cytochrome P450
								acylase
M37	8		V268M					RNA polymerase sigma factor RpoD	L1057H, S1060N, 1058 Del,1057 Ins					AC2596042A, C2596047A
								type I polyketide synthase
M28	8		S285F					hypothetical protein					61 Ins	_
M25	8		L303F					glutamate-1-semialdehyde 2%2C1-aminomutase			D671N		61 Ins	G2596091GT, C2596095T, T6765192C, 6808430 Del
M1	8		R419H					catalase		A192V, A196T				T6765192C, A5180188T
								non-ribosomal peptide synthetase
								quorum threshold expression protein QteE
								hypothetical protein
								polyphosphate kinase 2
M3	8		R419H				chemotaxis protein CheA (A4W92_RS04740)	hypothetical protein	L1057H, S1060N, 1058 Del, 1056 Del, 1055 Ins, 1057 Ins		D671N			AC2596042A, C2596047A, T6765192C, 5180188 Ins
								cation-transporting P-type ATPase
								TonB-dependent siderophore receptor
								hypothetical protein
								DUF2235 domain-containing protein
M11	16		R419H					maltose alpha-D-glucosyltransferase	L1057H, S1060N, 1058 Del	T188A, A192V, A196T				6808430 Del
								hypothetical protein
								hypothetical protein
								LPS-assembly protein LptD
								fimbrial chaperone
M5	16		A252V			Q258*	chemotaxis protein CheA (A4W92_RS04740)	acyl-CoA synthetase	L1057H, S1060N, 1058 Del,1057 Ins	210 Ins			61 Ins	G5710014T
								MFS transporter
								TolC family protein
								mannitol dehydrogenase family protein
M12	16		E291K					hypothetical protein			D671N			_
M14	16		E291K					hypothetical protein		210 Ins				6808430 Del
								bifunctional phosphoribosylaminoimidazolecarboxamide formyltransferase/inosine monophosphate cyclohydrolase
								urease subunit beta
								mechanosensitive channel MscK
								hypothetical protein
M16	16		E291K					aminodeoxychorismate synthase%2C component I			D671N			C2596047A, T6765192C, 6808430 Del
								DUF2868 domain-containing protein
								glycerophosphoryl diester phosphodiesterase
								ABC transporter permease
M6	16				R419H		Citronellyl-CoA synthetase (A4W92_RS27100)	hypothetical protein	L1057H, S1060N, 1058 Del,1057 Ins					G2596091GT, C2596095T, C5180165T, A5180188T
								nitrite reductase
M9	16				R419H			APC family permease	L1057H, S1060N, 1058 Del, 1056 Del, 1055 Ins, 1057 Ins		T523S, 523 Del			AC2596042A, C2596047A, T6765192C, 6808430 Del
								hypothetical protein
								peptidoglycan endopeptidase
								flagella biosynthesis chaperone FliJ
								AcrB/AcrD/AcrF family protein
M4	16	W6*						sigma-54-dependent Fis family transcriptional regulator		210 Ins				AC2596042A, C2596047A, T6765192C, G5710014T
								ribonuclease G
								DUF72 domain-containing protein
M10	16	W6*						_	L1057H, S1060N, 1058 Del					_
M18	16	W6*						N-acetyltransferase	L1057H, S1060N, 1058 Del, 1056 Del, 1055 Ins, 1057 Ins					G2596091GT, C2596095T
								pyrroline-5-carboxylate reductase
								YqgE/AlgH family protein
								transcription-repair coupling factor
								DNA-binding response regulator
M22	16	W6*						_	L1057H, S1060N, 1058 Del, 1056 Del, 1055 Ins, 1057 Ins	210 Ins	D671N			T6765192C, 6808430 Del
M33	16	W6*						_		210 Ins	D671N			AC2596042A, C2596047A
M26	16	Q19*						phosphate ABC transporter%2C permease protein PstA	L1057H, S1060N, 1058 Del, 1056 Del, 1055 Ins, 1057 Ins	210 Ins		469 Ins	61 Ins	G2596091GT, C2596095T, 6808430 Del
M32	16	Q19*						shufflon system plasmid conjugative transfer pilus tip adhesin PilV					61 Ins	G2596091GT, C2596095T
								hypothetical protein
								transcriptional regulator
								glycerol-3-phosphate dehydrogenase
M29	16	Q30*						precorrin-3B synthase						T6765192C, G5710014T
M17	16	W65*						hypothetical protein		210 Ins	D671N			6808430 Del
								ATPase associated with various cellular activities (AAA)
								hypothetical protein
								signal peptide peptidase SppA
M20	16	Q67*						bifunctional diguanylate cyclase/phosphodiesterase	L1057H, S1060N, 1058 Del,1057 Ins	A192V, A196T			61 Ins	6808430 Del, G5710014T
								hypothetical protein
M48	16	Q67*						two-component system response regulator OmpR		210 Ins				AC2596042A, C2596047A, T6765192C
								type II secretion system protein M
								hybrid sensor histidine kinase/response regulator
M38	16	Q79*						_						T6765192C
M21	16	W277*						molybdopterin molybdenumtransferase MoeA		210 Ins				G2596091GT, C2596095T, 5180188 Ins
								lipoprotein-releasing system ATP-binding protein LolD
M24	16	W138*						integrase		210 Ins			61 Ins	AC2596042A, C2596047A, T6765192C, 6808430 Del, A5180188T
M27	16	W138*						4-hydroxythreonine-4-phosphate dehydrogenase	L1057H, S1060N, 1058 Del, 1056 Del, 1055 Ins, 1057 Ins				61 Ins	6808430 Del
								hypothetical protein
M45	16	W138*						phosphonate monoester hydrolase		210 Ins			61 Ins	6808430 Del, A5180188T, G5710014T
								type III secretion system needle length determinant
M46	16	W138*						protein kinase	L1057H, S1060N, 1058 Del,1057 Ins	210 Ins				AC2596042A, C2596047A, T6765192C, G5710014T
M7	16	Q158*					Citronellyl-CoA synthetase (A4W92_RS27100)	TonB-dependent receptor	L1057H, S1060N, 1058 Del, 1056 Del, 1055 Ins, 1057 Ins	210 Ins	D671N			_
								hypothetical protein
								ABC transporter ATP-binding protein
M50	16	Q158*						MFS transporter		210 Ins			61 Ins	_
								GTPase Era
								XRE family transcriptional regulator
								polyphosphate kinase 1
								patatin
								TetR/AcrR family transcriptional regulator
M42	16	Q235*						_			D671N		61 Ins, 5 Ins	T6765192C
M41	16	Q295*						hypothetical protein			D671N		61 Ins	AC2596042A, C2596047A, 6808430 Del, G5710014T
								bifunctional uridylyltransferase/uridylyl-removing protein
								TetR family transcriptional regulator
M19	16	Q296*						xanthine dehydrogenase family protein molybdopterin-binding subunit	L1057H, S1060N, 1058 Del, 1056 Del, 1055 Ins, 1057 Ins		D671N			AC2596042A, C2596047A
								RimK family alpha-L-glutamate ligase
								hypothetical protein
								CPBP family intramembrane metalloprotease
								DNA-binding response regulator
M15	16	W339*						cysteine synthase B	L1057H, S1060N, 1058 Del			469 Ins		5180188 Ins
								Kef family K(+) transporter
								LysR family transcriptional regulator
M34	16	Y343N						_	L1057H, S1060N, 1058 Del, 1056 Del, 1055 Ins, 1057 Ins				61 Ins	_
M49	16	W415*						hypothetical protein	L1057H, S1060N, 1058 Del,1057 Ins	A192V, A196T	T710S			T6765192C, 6808430 Del
								hypothetical protein
