# Supplementary material for: Chemogenomic Screen for Imipenem Resistance in Gram-Negative Bacteria
Source: mSystems. 2019 Nov 19;4(6):e00465-19. doi: 10.1128/mSystems.00465-19 (PMC6867876; doi:10.1128/mSystems.00465-19)
Supplement: TABLE S9 [file mSystems.00465-19-st009.xlsx]

## Sheet: Feuil1
Table S9. Accession numbers of E. coli, K. pneumoniae and P. aeruginosa mutants in the SRA database
Mutant_Name	Sample Name	Accession
E. coli
Ecoli_ATCC 25922_WT	Ecoli_ATCC25922	SAMN12187485
M1	Ecoli_EMS_IMP_8X_1	SAMN12187486
M2	Ecoli_EMS_IMP_8X_2	SAMN12187487
M3	Ecoli_EMS_IMP_8X_3	SAMN12187488
M4	Ecoli_EMS_IMP_8X_4	SAMN12187489
M5	Ecoli_EMS_IMP_8X_5	SAMN12187490
M6	Ecoli_EMS_IMP_8X_6	SAMN12187491
M7	Ecoli_EMS_IMP_8X_7	SAMN12187492
M8	Ecoli_EMS_IMP_8X_8	SAMN12187493
M9	Ecoli_EMS_IMP_8X_9	SAMN12187494
M10	Ecoli_EMS_IMP_8X_10	SAMN12187495
M11	Ecoli_EMS_IMP_8X_11	SAMN12187496
M12	Ecoli_EMS_IMP_8X_12	SAMN12187497
M13	Ecoli_EMS_IMP_8X_13	SAMN12187498
M14	Ecoli_EMS_IMP_8X_14	SAMN12187499
M15	Ecoli_EMS_IMP_8X_15	SAMN12187500
M16	Ecoli_EMS_IMP_8X_16	SAMN12187501
M17	Ecoli_EMS_IMP_8X_17	SAMN12187502
M18	Ecoli_EMS_IMP_8X_18	SAMN12187503
M19	Ecoli_EMS_IMP_8X_19	SAMN12187504
M20	Ecoli_EMS_IMP_8X_20	SAMN12187505
M21	Ecoli_EMS_IMP_8X_21	SAMN12187506
M22	Ecoli_EMS_IMP_8X_22	SAMN12187507
M23	Ecoli_EMS_IMP_8X_23	SAMN12187508
M24	Ecoli_EMS_IMP_8X_24	SAMN12187509
M25	Ecoli_EMS_IMP_8X_25	SAMN12187510
M26	Ecoli_EMS_IMP_8X_26	SAMN12187511
M27	Ecoli_EMS_IMP_8X_27	SAMN12187512
M28	Ecoli_EMS_IMP_8X_28	SAMN12187513
M29	Ecoli_EMS_IMP_8X_29	SAMN12187514
M30	Ecoli_EMS_IMP_8X_30	SAMN12187515
M31	Ecoli_EMS_IMP_8X_31	SAMN12187516
M32	Ecoli_EMS_IMP_8X_32	SAMN12187517
M33	Ecoli_EMS_IMP_8X_33	SAMN12187518
M34	Ecoli_EMS_IMP_8X_34	SAMN12187519
M35	Ecoli_EMS_IMP_8X_35	SAMN12187520
M36	Ecoli_EMS_IMP_8X_36	SAMN12187521
M37	Ecoli_EMS_IMP_8X_37	SAMN12187522
M38	Ecoli_EMS_IMP_8X_38	SAMN12187523
M39	Ecoli_EMS_IMP_8X_39	SAMN12187524
M40	Ecoli_EMS_IMP_8X_40	SAMN12187525
M41	Ecoli_EMS_IMP_8X_41	SAMN12187526
M42	Ecoli_EMS_IMP_8X_42	SAMN12187527
M43	Ecoli_EMS_IMP_8X_43	SAMN12187528
M44	Ecoli_EMS_IMP_8X_44	SAMN12187529
M45	Ecoli_EMS_IMP_8X_45	SAMN12187530
M46	Ecoli_EMS_IMP_8X_46	SAMN12187531
M47	Ecoli_EMS_IMP_8X_47	SAMN12187532
M48	Ecoli_EMS_IMP_8X_48	SAMN12187533
M49	Ecoli_EMS_IMP_8X_49	SAMN12187534
M50	Ecoli_EMS_IMP_8X_50	SAMN12187535
K. pneumoniae
K. pneumoniae_ATCC 13883_WT	K_pneumoniae_WT	SAMN12187837
M1	Klebsiella_EMS_IMP_4X_1	SAMN12187536
M2	Klebsiella_EMS_IMP_4X_2	SAMN12187537
M3	Klebsiella_EMS_IMP_4X_3	SAMN12187538
M4	Klebsiella_EMS_IMP_4X_4	SAMN12187539
M5	Klebsiella_EMS_IMP_4X_5	SAMN12187540
M6	Klebsiella_EMS_IMP_4X_6	SAMN12187541
M7	Klebsiella_EMS_IMP_4X_7	SAMN12187542
M8	Klebsiella_EMS_IMP_4X_8	SAMN12187543
M9	Klebsiella_EMS_IMP_4X_9	SAMN12187544
M10	Klebsiella_EMS_IMP_4X_10	SAMN12187545
M11	Klebsiella_EMS_IMP_4X_11	SAMN12187546
M12	Klebsiella_EMS_IMP_4X_12	SAMN12187547
M13	Klebsiella_EMS_IMP_4X_13	SAMN12187548
M14	Klebsiella_EMS_IMP_4X_14	SAMN12187549
M15	Klebsiella_EMS_IMP_4X_15	SAMN12187550
M16	Klebsiella_EMS_IMP_4X_16	SAMN12187551
M17	Klebsiella_EMS_IMP_4X_17	SAMN12187552
M18	Klebsiella_EMS_IMP_4X_18	SAMN12187553
M19	Klebsiella_EMS_IMP_4X_19	SAMN12187554
M20	Klebsiella_EMS_IMP_4X_20	SAMN12187555
M21	Klebsiella_EMS_IMP_4X_21	SAMN12187556
M22	Klebsiella_EMS_IMP_4X_22	SAMN12187557
M23	Klebsiella_EMS_IMP_4X_23	SAMN12187558
M24	Klebsiella_EMS_IMP_4X_24	SAMN12187559
M25	Klebsiella_EMS_IMP_4X_25	SAMN12187560
M26	Klebsiella_EMS_IMP_4X_26	SAMN12187561
M27	Klebsiella_EMS_IMP_4X_27	SAMN12187562
M28	Klebsiella_EMS_IMP_4X_28	SAMN12187563
M29	Klebsiella_EMS_IMP_4X_29	SAMN12187564
M30	Klebsiella_EMS_IMP_4X_30	SAMN12187565
M31	Klebsiella_EMS_IMP_4X_31	SAMN12187566
M32	Klebsiella_EMS_IMP_4X_32	SAMN12187567
M33	Klebsiella_EMS_IMP_4X_33	SAMN12187568
M34	Klebsiella_EMS_IMP_4X_34	SAMN12187569
M35	Klebsiella_EMS_IMP_4X_35	SAMN12187570
M36	Klebsiella_EMS_IMP_4X_36	SAMN12187571
M37	Klebsiella_EMS_IMP_4X_37	SAMN12187572
M38	Klebsiella_EMS_IMP_4X_38	SAMN12187573
M39	Klebsiella_EMS_IMP_4X_39	SAMN12187574
M40	Klebsiella_EMS_IMP_4X_40	SAMN12187575
M41	Klebsiella_EMS_IMP_4X_41	SAMN12187576
M42	Klebsiella_EMS_IMP_4X_42	SAMN12187577
M43	Klebsiella_EMS_IMP_4X_43	SAMN12187578
M44	Klebsiella_EMS_IMP_4X_44	SAMN12187579
M45	Klebsiella_EMS_IMP_4X_45	SAMN12187580
P. aeruginosa
P. aeruginosa_ATCC 27853_WT	P_aeruginosa_WT	SAMN12187838
M1	Pseudomonas_EMS_IMP_4X_1	SAMN12187597
M2	Pseudomonas_EMS_IMP_4X_2	SAMN12187598
M3	Pseudomonas_EMS_IMP_4X_3	SAMN12187599
M4	Pseudomonas_EMS_IMP_4X_4	SAMN12187600
M5	Pseudomonas_EMS_IMP_4X_5	SAMN12187601
M6	Pseudomonas_EMS_IMP_4X_6	SAMN12187602
M7	Pseudomonas_EMS_IMP_4X_7	SAMN12187603
M8	Pseudomonas_EMS_IMP_4X_8	SAMN12187604
M9	Pseudomonas_EMS_IMP_4X_9	SAMN12187605
M10	Pseudomonas_EMS_IMP_4X_10	SAMN12187606
M11	Pseudomonas_EMS_IMP_4X_11	SAMN12187607
M12	Pseudomonas_EMS_IMP_4X_12	SAMN12187608
M13	Pseudomonas_EMS_IMP_4X_13	SAMN12187609
M14	Pseudomonas_EMS_IMP_4X_14	SAMN12187610
M15	Pseudomonas_EMS_IMP_4X_15	SAMN12187611
M16	Pseudomonas_EMS_IMP_4X_16	SAMN12187612
M17	Pseudomonas_EMS_IMP_4X_17	SAMN12187613
M18	Pseudomonas_EMS_IMP_4X_18	SAMN12187614
M19	Pseudomonas_EMS_IMP_4X_19	SAMN12187615
M20	Pseudomonas_EMS_IMP_4X_20	SAMN12187616
M21	Pseudomonas_EMS_IMP_4X_21	SAMN12187617
M22	Pseudomonas_EMS_IMP_4X_22	SAMN12187618
M23	Pseudomonas_EMS_IMP_4X_23	SAMN12187619
M24	Pseudomonas_EMS_IMP_4X_24	SAMN12187620
M25	Pseudomonas_EMS_IMP_4X_25	SAMN12187621
M26	Pseudomonas_EMS_IMP_4X_26	SAMN12187622
M27	Pseudomonas_EMS_IMP_4X_27	SAMN12187623
M28	Pseudomonas_EMS_IMP_4X_28	SAMN12187624
M29	Pseudomonas_EMS_IMP_4X_29	SAMN12187625
M30	Pseudomonas_EMS_IMP_4X_30	SAMN12187626
M31	Pseudomonas_EMS_IMP_4X_31	SAMN12187627
M32	Pseudomonas_EMS_IMP_4X_32	SAMN12187628
M33	Pseudomonas_EMS_IMP_4X_33	SAMN12187629
M34	Pseudomonas_EMS_IMP_4X_34	SAMN12187630
M35	Pseudomonas_EMS_IMP_4X_35	SAMN12187631
M36	Pseudomonas_EMS_IMP_4X_36	SAMN12187632
M37	Pseudomonas_EMS_IMP_4X_37	SAMN12187633
M38	Pseudomonas_EMS_IMP_4X_38	SAMN12187634
M39	Pseudomonas_EMS_IMP_4X_39	SAMN12187635
M40	Pseudomonas_EMS_IMP_4X_40	SAMN12187636
M41	Pseudomonas_EMS_IMP_4X_41	SAMN12187637
M42	Pseudomonas_EMS_IMP_4X_42	SAMN12187638
M43	Pseudomonas_EMS_IMP_4X_43	SAMN12187639
M44	Pseudomonas_EMS_IMP_4X_44	SAMN12187640
M45	Pseudomonas_EMS_IMP_4X_45	SAMN12187641
M46	Pseudomonas_EMS_IMP_4X_46	SAMN12187642
M47	Pseudomonas_EMS_IMP_4X_47	SAMN12187643
M48	Pseudomonas_EMS_IMP_4X_48	SAMN12187644
M49	Pseudomonas_EMS_IMP_4X_49	SAMN12187645
M50	Pseudomonas_EMS_IMP_4X_50	SAMN12187646
